# Supplementary material for: RNA exosome mutations in pontocerebellar hypoplasia alter ribosome biogenesis and p53 levels
Source: Life Sci Alliance. 2020 Jun 11;3(8):e202000678. doi: 10.26508/lsa.202000678 (PMC7295610; doi:10.26508/lsa.202000678)
Supplement: Supplementary file 4 [file LSA-2020-00678_TableS4.xlsx]

## Sheet: rs1_all_Cases_Control_EXOSC9_50
											Female - Muscle (EXOSC9 vs. Controls)										Male - Muscle (EXOSC9 vs. Controls)
Row.names	Symbol	Name	GO	OMIM	EnsemblTranscriptID	Startposition	EndPosition	Pattern	Cluster	3'UTR AU-rich element	baseMean	log2FoldChange	lfcSE	stat	pvalue	padj	EXOSC9-B15	SRR1398538	SRR1398539	SRR1398540	baseMean	log2FoldChange	lfcSE	stat	pvalue	padj	EXOSC9-101	SRR1398532	SRR1398533	SRR1398534	SRR1398535	SRR1398536
ENSG00000178363	CALML3	calmodulin like 3	Interacting selectively and non-covalently with calcium ions (Ca2+). [GOC:ai];"Interacting selectively and non-covalently with any protein or protein complex (a complex of two or more proteins that may include other nonprotein molecules)." [GOC:go_curators];"A membrane-bounded vesicle that is released into the extracellular region by fusion of the limiting endosomal membrane of a multivesicular b…	.	.	.	.	.	.	NO	204.805	8.68254	0.726599	11.9496	6.52653e-33	1.38628e-30	1137	0	1	1	167.126	9.66009	0.689522	14.0098	1.357e-44	3.58289e-42	1316	2	0	1	0	0
ENSG00000241666	AL031733.2	.	.	.	.	.	.	.	.	NO	980.815	8.59896	0.465617	18.4679	3.74503e-76	1.28412e-72	5427	4	6	11	42.9929	4.56637	0.561296	8.13542	4.10522e-16	1.05772e-14	288	3	7	11	11	6
ENSG00000279479	AP005205.3	.	.	.	.	.	.	.	.	NO	313.785	8.01582	0.552636	14.5047	1.13141e-47	6.78903e-45	1733	2	4	3	45.5411	4.60632	0.516099	8.92526	4.44644e-19	1.57887e-17	305	8	4	11	9	8
ENSG00000273338	AC103591.3	.	.	.	.	.	.	.	.	NO	183.324	7.98697	0.678339	11.7743	5.29576e-32	1.02507e-29	1014	1	0	3	150.311	7.14303	0.531941	13.4282	4.13173e-41	8.7445e-39	1155	1	4	9	8	2
ENSG00000177551	NHLH2	nescient helix-loop-helix 2	The cellular synthesis of RNA on a template of DNA. [GOC:jl, GOC:txnOH];"Any process that activates or increases the frequency, rate or extent of activity of a transcription factor, any factor involved in the initiation or regulation of transcription." [GOC:ai];"The formation of a protein dimer, a macromolecular structure consists of two noncovalently associated identical or nonidentical subunits…	.	ENST00000369506	935	948	CAATTTATTTATA	2	YES	362.433	7.7972	0.517777	15.059	3.01376e-51	2.26051e-48	1998	3	7	3	124.57	3.01657	1.25637	2.40102	0.0163492	0.0376466	803	2	2	91	18	19
ENSG00000062524	LTK	leukocyte receptor tyrosine kinase	The living contents of a cell; the matter contained within (but not including) the plasma membrane, usually taken to exclude large vacuoles and masses of secretory or ingested material. In eukaryotes it includes the nucleus and cytoplasm. [ISBN:0198506732];"A series of molecular signals initiated by the binding of an extracellular ligand to a receptor on the surface of the target cell where the r…	cellular response to retinoic acid;positive regulation of neuron projection development;negative regulation of phosphatidylinositol 3-kinase signaling;canonical Wnt signaling pathway involved in negative regulation of apoptotic process	.	.	.	.	.	NO	895.412	7.62602	0.38297	19.9128	3.15124e-88	3.7818e-84	4920	14	16	12	244.337	4.29392	1.05878	4.05554	5.00177e-05	0.000227809	1707	9	10	85	26	32
ENSG00000239739	AC026316.2	.	.	.	.	.	.	.	.	NO	52.0997	7.4877	0.944858	7.92468	2.28729e-15	9.28928e-14	290	0	0	0	0.126607	1.00959	0.917887	1.09991	0.271372	NA	1	0	0	0	0	0
ENSG00000253894	AC011124.2	.	.	.	.	.	.	.	.	NO	283.252	7.35472	0.511852	14.3689	8.1159e-47	4.63804e-44	1555	5	4	5	71.2998	5.69219	0.526549	10.8104	3.07388e-27	2.33536e-25	521	7	8	10	3	3
ENSG00000261334	AL353803.4	.	.	.	.	.	.	.	.	NO	63.8476	7.32493	0.864458	8.47344	2.38252e-17	1.23778e-15	354	0	1	0	9.46715	4.35779	0.917668	4.74877	2.04658e-06	1.23728e-05	65	2	2	1	0	2
ENSG00000234880	LINC00163	.	.	.	.	.	.	.	.	NO	180.731	7.29076	0.621048	11.7394	8.001e-32	1.53632e-29	994	0	4	4	46.9173	2.4872	1.22682	2.02735	0.0426262	0.0842697	260	1	2	44	14	19
ENSG00000267051	AP005229.1	.	.	.	.	.	.	.	.	NO	44.9136	7.26296	0.959911	7.56628	3.84063e-14	1.3169e-12	250	0	0	0	21.27	7.88957	1.03585	7.61648	2.60678e-14	5.32273e-13	168	0	0	0	0	0
ENSG00000132639	SNAP25	synaptosome associated protein 25	The specific movement from place to place of an organism in response to external or internal stimuli. Locomotion of a whole organism in a manner dependent upon some combination of that organism's internal state and external conditions. [GOC:dph];"A protein complex required for the biogenesis of specialized organelles of the endosomal-lysosomal system, such as melanosomes and platelet dense granul…	Presynaptic congenital myasthenic syndromes;MYASTHENIC SYNDROME CONGENITAL 18	.	.	.	.	.	NO	242.995	7.25517	0.580838	12.4909	8.37374e-36	2.36455e-33	1335	3	8	1	52.5509	4.78838	0.758692	6.31136	2.76592e-10	3.17788e-09	367	5	4	19	2	5
ENSG00000265100	AC005332.1	.	.	.	.	.	.	.	.	NO	206.165	7.23007	0.602676	11.9966	3.70125e-33	8.00338e-31	1133	2	7	1	34.5111	5.21421	0.62656	8.32197	8.65158e-17	2.40075e-15	246	4	4	4	1	6
ENSG00000164199	ADGRV1	adhesion G protein-coupled receptor V1	Interacting selectively and non-covalently with calcium ions (Ca2+). [GOC:ai];"The external part of the cell wall and/or plasma membrane." [GOC:jl, GOC:mtg_sensu, GOC:sm];"A organ system process carried out by any of the organs or tissues of neurological system." [GOC:ai, GOC:mtg_cardio];"A series of molecular signals initiated by activation of a receptor on the surface of a cell. The pathway beg…	FEBRILE SEIZURES FAMILIAL 4;detection of mechanical stimulus involved in sensory perception of sound;sensory perception of light stimulus;photoreceptor cell maintenance;USHER SYNDROME TYPE IIC;Usher syndrome type 2;maintenance of organ identity;neurological system process	.	.	.	.	.	NO	304.044	7.20867	0.50849	14.1766	1.27843e-45	7.13604e-43	1667	3	9	5	130.002	7.07668	0.562358	12.5839	2.58801e-36	4.01247e-34	998	1	2	10	4	4
ENSG00000230173	LINC01790	.	.	.	.	.	.	.	.	NO	42.2188	7.16822	0.966398	7.41746	1.19383e-13	3.79528e-12	235	0	0	0	12.5341	7.0734	1.1015	6.42159	1.34862e-10	1.60696e-09	99	0	0	0	0	0
ENSG00000278954	AC130686.1	.	.	.	.	.	.	.	.	NO	187.456	7.12808	0.576589	12.3625	4.16912e-35	1.11186e-32	1028	2	3	5	5.68655	3.76764	1.1704	3.21909	0.00128597	0.00413568	39	0	0	1	0	3
ENSG00000144771	LRTM1	leucine rich repeats and transmembrane domains 1	The component of a membrane consisting of the gene products and protein complexes having at least some part of their peptide sequence embedded in the hydrophobic region of the membrane. [GOC:dos, GOC:go_curators];"All of the contents of a cell excluding the plasma membrane and nucleus, but including other subcellular structures." [ISBN:0198547684];"Any process that stops, prevents, or reduces the…	.	.	.	.	.	.	NO	1001.18	7.121	1.10444	6.44762	1.13622e-10	2.3369e-09	5561	3	5	0	1607.56	8.18734	1.0638	7.69633	1.40027e-14	2.98012e-13	12630	3	3	28	7	8
ENSG00000265190	ANXA8	annexin A8;uncharacterized LOC107984085	Interacting selectively and non-covalently with calcium ions (Ca2+). [GOC:ai];"The lipid bilayer surrounding a late endosome." [GOC:pz];"The directed movement of substances into, out of, or mediated by an endosome, a membrane-bounded organelle that carries materials newly ingested by endocytosis. It passes many of the materials to lysosomes for degradation." [ISBN:0198506732];"The membrane surrou…	endosome organization;endosomal transport	.	.	.	.	.	NO	84.5475	7.09573	0.761127	9.32266	1.13457e-20	8.5367e-19	466	2	1	0	1.818	3.09689	1.28619	2.40779	0.0160493	NA	13	0	0	1	0	0
ENSG00000267069	AP005264.1	.	.	.	.	.	.	.	.	NO	40.0629	7.08748	0.971985	7.29176	3.0594e-13	9.24833e-12	223	0	0	0	10.0764	5.06061	0.971961	5.2066	1.9233e-07	1.41408e-06	74	0	1	2	0	1
ENSG00000128510	CPA4	carboxypeptidase A4	The hydrolysis of proteins into smaller polypeptides and/or amino acids by cleavage of their peptide bonds. [GOC:bf, GOC:mah];"Catalysis of the hydrolysis of C-terminal amino acid residues from a polypeptide chain by a mechanism in which water acts as a nucleophile, one or two metal ions hold the water molecule in place, and charged amino acid side chains are ligands for the metal ions." [http://…	.	.	.	.	.	.	NO	235.104	7.07636	0.524747	13.4853	1.90911e-41	8.18256e-39	1287	4	4	6	23.9757	2.74337	0.910784	3.0121	0.0025945	0.00762397	122	11	0	17	16	6
ENSG00000133020	MYH8	myosin heavy chain 8	Interacting selectively and non-covalently with a light chain of a myosin complex. [GOC:mah];"Catalysis of movement along a microfilament, coupled to the hydrolysis of a nucleoside triphosphate (usually ATP)." [GOC:mah, ISBN:0815316194];"A process in which force is generated within skeletal muscle tissue, resulting in a change in muscle geometry. Force generation involves a chemo-mechanical energ…	Distal arthrogryposis type 1B;Carney complex-trismus-pseudocamptodactyly syndrome;ARTHROGRYPOSIS DISTAL TYPE 7;CARNEY COMPLEX VARIANT	.	.	.	.	.	NO	45221.2	7.06818	0.566365	12.4799	9.60977e-36	2.65119e-33	247654	563	1668	517	47818	3.01782	1.28657	2.34563	0.0189952	0.0427463	331649	319	27004	3561	904	2068
ENSG00000221139	SNORD23	.	.	.	.	.	.	.	.	NO	67.2296	7.03845	0.812668	8.66092	4.67975e-18	2.66801e-16	371	1	0	1	13.8471	2.77607	0.744785	3.72735	0.000193504	0.000767235	68	2	8	8	5	7
ENSG00000039068	CDH1	cadherin 1	Any process that activates or increases the frequency, rate or extent of cellular DNA-templated transcription. [GOC:go_curators, GOC:txnOH];"The space external to the outermost structure of a cell. For cells without external protective or external encapsulating structures this refers to space outside of the plasma membrane. This term covers the host cell environment outside an intracellular paras…	BREAST CANCER;PROSTATE CANCER;GASTRIC CANCER HEREDITARY DIFFUSE;trans-Golgi network;ENDOMETRIAL CANCER;adherens junction organization;Hereditary diffuse gastric cancer;OVARIAN CANCER OVARIAN CANCER EPITHELIAL INCLUDED;establishment of protein localization to plasma membrane;negative regulation of cell-cell adhesion	ENST00000261769	1720	1733	TTTTATTTAAATG	1	YES	587.577	7.03591	1.07533	6.54303	6.02833e-11	1.29652e-09	3260	0	3	4	125.355	5.69051	1.16913	4.86731	1.13129e-06	7.2121e-06	962	1	0	7	4	8
ENSG00000272426	BX284668.6	.	.	.	.	.	.	.	.	NO	80.414	7.01933	0.766191	9.16133	5.12594e-20	3.61861e-18	443	0	1	2	60.8996	7.53741	0.677877	11.1191	1.01235e-28	8.9095e-27	473	3	0	2	1	0
ENSG00000188517	COL25A1	collagen type XXV alpha 1 chain	The component of a membrane consisting of the gene products and protein complexes having at least some part of their peptide sequence embedded in the hydrophobic region of the membrane. [GOC:dos, GOC:go_curators];"The proteolytic chemical reactions and pathways resulting in the breakdown of collagen in the extracellular matrix, usually carried out by proteases secreted by nearby cells." [GOC:mah,…	Fibrosis of extraocular muscles congenital 5;Congenital ptosis;BLEPHAROPHIMOSIS PTOSIS AND EPICANTHUS INVERSUS TYPE II WITH DUANE RETRACTION SYNDROME	ENST00000494183	307	320	TAATATTTATAGT	1	YES	975.891	6.96372	0.4072	17.1015	1.44735e-65	2.56335e-62	5323	14	31	27	119.032	4.50663	0.615098	7.32668	2.35919e-13	4.21383e-12	795	6	19	26	18	35
ENSG00000259278	AC087878.1	.	.	.	.	.	.	.	.	NO	595.406	6.90798	1.11182	6.21325	5.19001e-10	9.48026e-09	3307	1	4	0	75.9245	6.60496	0.635509	10.3932	2.66316e-25	1.72794e-23	578	2	2	9	2	1
ENSG00000273210	AP001437.1	.	.	.	.	.	.	.	.	NO	352.417	6.89525	0.453504	15.2044	3.30702e-52	2.83483e-49	1922	6	10	10	141.712	6.15004	0.398689	15.4257	1.1002e-53	4.9727e-51	1053	13	10	9	11	6
ENSG00000283473	AC104304.4	uncharacterized LOC100132146	.	.	.	.	.	.	.	NO	46.7805	6.84615	0.898127	7.6227	2.48427e-14	8.8337e-13	259	0	1	0	47.2846	4.01621	1.28643	3.12199	0.00179632	0.00555264	358	0	1	1	10	0
ENSG00000264229	RNU4ATAC	.	.	MICROCEPHALIC OSTEODYSPLASTIC PRIMORDIAL DWARFISM TYPE II	.	.	.	.	.	NO	68.6986	6.78901	0.782235	8.67899	3.99299e-18	2.29282e-16	378	1	2	0	112.333	8.62185	0.652654	13.2104	7.63763e-40	1.54297e-37	880	1	0	1	0	3
ENSG00000271742	AL121992.2	.	.	.	.	.	.	.	.	NO	151.917	6.72835	0.573479	11.7325	8.68453e-32	1.65433e-29	829	3	5	3	15.4358	5.59502	0.853358	6.55647	5.50963e-11	6.98646e-10	115	1	2	1	0	1
ENSG00000173124	ACSM6	acyl-CoA synthetase medium-chain family member 6	A semiautonomous, self replicating organelle that occurs in varying numbers, shapes, and sizes in the cytoplasm of virtually all eukaryotic cells. It is notably the site of tissue respiration. [GOC:giardia, ISBN:0198506732];"Any process that affects the structure and integrity of a protein, altering the likelihood of its degradation or aggregation." [GOC:dph, GOC:mah, GOC:tb];"Interacting selecti…	regulation of protein stability;positive regulation of protein targeting to mitochondrion	.	.	.	.	.	NO	52.9591	6.64795	0.853272	7.79113	6.64124e-15	2.55759e-13	292	0	2	0	2.39805	2.00259	1.18276	1.69314	0.0904283	0.155618	11	2	1	1	2	0
ENSG00000270722	U1	.	.	.	.	.	.	.	.	NO	29.8226	6.62456	1.00479	6.593	4.31037e-11	9.57054e-10	166	0	0	0	1.13947	3.00101	1.24523	2.41001	0.015952	NA	9	0	0	0	0	0
ENSG00000173157	ADAMTS20	.	.	.	ENST00000389420	191	204	CTTAATTTATTTT	1	YES	72.3999	6.622	0.752894	8.79539	1.4255e-18	8.61836e-17	397	0	2	2	18.1503	7.07677	0.976849	7.24449	4.34065e-13	7.4872e-12	142	0	0	1	0	0
ENSG00000268403	AC132192.2	.	.	.	.	.	.	.	.	NO	929.081	6.58985	0.358032	18.4058	1.18112e-75	3.54365e-72	5032	23	39	30	268.187	5.1771	0.302986	17.0869	1.85791e-65	1.70844e-62	1872	33	41	41	32	33
ENSG00000255335	AC124301.2	.	.	.	.	.	.	.	.	NO	106.002	6.58777	0.689283	9.55742	1.20724e-21	1.03118e-19	579	1	1	5	48.1686	6.66998	0.685807	9.72574	2.34196e-22	1.163e-20	368	3	4	0	0	2
ENSG00000131080	EDA2R	ectodysplasin A2 receptor	The component of a membrane consisting of the gene products and protein complexes having at least some part of their peptide sequence embedded in the hydrophobic region of the membrane. [GOC:dos, GOC:go_curators];"Combining with an extracellular or intracellular messenger to initiate a change in cell activity." [GOC:ceb, ISBN:0198506732];"The biological process whose specific outcome is the progr…	X-linked hypohidrotic ectodermal dysplasia	.	.	.	.	.	NO	2351.49	6.56171	0.446243	14.7043	6.04689e-49	4.03159e-46	12750	78	106	41	557.96	4.41635	0.573235	7.70425	1.31612e-14	2.80776e-13	3674	103	39	184	91	116
ENSG00000272663	AC093635.1	.	.	.	.	.	.	.	.	NO	285.675	6.52307	0.537826	12.1286	7.45204e-34	1.71985e-31	1551	14	5	6	113.447	5.61542	0.454974	12.3423	5.36153e-35	7.77043e-33	822	16	14	8	6	10
ENSG00000242190	AC017015.2	.	.	.	.	.	.	.	.	NO	27.4871	6.49395	1.01422	6.40292	1.52434e-10	3.06939e-09	153	0	0	0	7.23615	4.81701	1.03866	4.63773	3.52254e-06	2.0372e-05	53	0	0	1	1	1
ENSG00000260337	AC091544.5	.	.	.	.	.	.	.	.	NO	1528.69	6.47835	0.387625	16.7129	1.05522e-62	1.58296e-59	8264	66	42	50	285.058	3.16211	0.695336	4.5476	5.42601e-06	3.017e-05	1534	39	52	207	78	141
ENSG00000254702	AP002353.1	.	.	.	.	.	.	.	.	NO	150.402	6.47088	0.593402	10.9047	1.0942e-27	1.62117e-25	818	3	8	2	106.49	6.10517	0.48464	12.5973	2.18449e-36	3.40665e-34	792	4	5	13	8	6
ENSG00000182333	LIPF	.	.	.	.	.	.	.	.	NO	36.8995	6.47083	0.92679	6.98198	2.91047e-12	7.64301e-11	204	0	1	0	9.88525	1.96232	1.0782	1.82	0.0687585	0.124835	74	0	0	3	0	0
ENSG00000246792	AC106038.1	.	.	.	.	.	.	.	.	NO	209.348	6.46331	0.587592	10.9997	3.83596e-28	5.86438e-26	1137	4	3	11	29.1566	4.37362	0.559794	7.81291	5.58823e-15	1.25863e-13	191	7	5	6	7	4
ENSG00000110680	CALCA	calcitonin related polypeptide alpha	Any process that results in a change in state or activity of a cell (in terms of movement, secretion, enzyme production, gene expression, etc.) as a result of a tumor necrosis factor stimulus. [GOC:mah];"Interacting selectively and non-covalently with an identical protein or proteins." [GOC:jl];"An increase in the internal diameter of blood vessels, especially arterioles or capillaries, usually r…	.	.	.	.	.	.	NO	26.7685	6.45127	1.0173	6.34154	2.27487e-10	4.47552e-09	149	0	0	0	0.126607	1.00959	0.917887	1.09991	0.271372	NA	1	0	0	0	0	0
ENSG00000154639	CXADR	coxsackie virus and adenovirus receptor	The external part of the cell wall and/or plasma membrane. [GOC:jl, GOC:mtg_sensu, GOC:sm];"That part of the nuclear content other than the chromosomes or the nucleolus." [GOC:ma, ISBN:0124325653];"An occluding cell-cell junction that is composed of a branching network of sealing strands that completely encircles the apical end of each cell in an epithelial sheet; the outer leaflets of the two in…	epithelial structure maintenance;transepithelial transport;negative regulation of neutrophil chemotaxis	.	.	.	.	.	NO	85.0849	6.34142	0.675265	9.39101	5.94277e-21	4.66138e-19	463	1	3	3	23.0711	4.9153	0.68698	7.15494	8.37125e-13	1.3797e-11	162	2	4	5	3	1
ENSG00000279199	AC068669.1	.	.	.	.	.	.	.	.	NO	119.944	6.33525	0.673343	9.40864	5.02595e-21	3.98128e-19	652	1	2	7	15.7763	4.26143	0.73592	5.79062	7.01285e-09	6.52746e-08	104	3	3	1	4	4
ENSG00000233842	AC062031.1	.	.	.	.	.	.	.	.	NO	24.7923	6.32703	1.0263	6.16492	7.05202e-10	1.25473e-08	138	0	0	0	7.97626	6.34276	1.16308	5.45344	4.94038e-08	4.00198e-07	63	0	0	0	0	0
ENSG00000250644	RP11-295K3.1	.	The hydrolysis of proteins into smaller polypeptides and/or amino acids by cleavage of their peptide bonds. [GOC:bf, GOC:mah];"The process in which cells digest parts of their own cytoplasm; allows for both recycling of macromolecular constituents under conditions of cellular stress and remodeling the intracellular structure for cell differentiation." [GOC:autophagy, ISBN:0198547684, PMID:1109940…	.	.	.	.	.	.	NO	355.581	6.30837	0.415718	15.1746	5.20776e-52	4.31023e-49	1917	11	17	13	50.3052	3.19323	0.585772	5.45131	4.99998e-08	4.04461e-07	268	15	20	36	13	11
ENSG00000233393	AP000688.2	.	.	.	.	.	.	.	.	NO	77.6873	6.30307	0.720098	8.75307	2.0762e-18	1.23349e-16	423	1	1	4	82.777	6.35285	0.514776	12.341	5.44702e-35	7.80945e-33	622	5	7	2	3	6
ENSG00000259345	AC013652.1	.	.	.	.	.	.	.	.	NO	135.031	6.28899	0.607579	10.3509	4.14533e-25	5.02506e-23	732	6	6	1	5.28551	3.66833	1.09501	3.35005	0.000807957	0.00274574	35	2	1	2	0	0
ENSG00000226005	AL513303.1	.	.	.	.	.	.	.	.	NO	23.5347	6.24212	1.03243	6.04602	1.48471e-09	2.50605e-08	131	0	0	0	2.15109	1.42741	1.28516	1.11069	0.266702	0.372813	9	0	0	4	2	0
ENSG00000236958	AC051618.1	.	.	.	.	.	.	.	.	NO	22.0975	6.13871	1.03989	5.90323	3.56444e-09	5.63595e-08	123	0	0	0	24.4352	8.09722	1.0203	7.93609	2.0866e-15	4.98598e-14	193	0	0	0	0	0
ENSG00000270522	AL162713.1	.	.	.	.	.	.	.	.	NO	37.188	6.12289	0.882357	6.93924	3.94216e-12	1.01961e-10	204	0	1	1	9.45457	4.79377	0.936471	5.11897	3.07204e-07	2.16611e-06	68	1	2	1	1	0
ENSG00000272825	AL844908.1	.	.	.	.	.	.	.	.	NO	113.073	6.06836	0.596301	10.1767	2.52031e-24	2.90829e-22	610	3	7	3	4.12539	1.42548	1.14058	1.24979	0.211376	0.309976	14	0	3	3	7	1
ENSG00000147676	MAL2	mal, T-cell differentiation protein 2 (gene/pseudogene)	The component of a membrane consisting of the gene products and protein complexes having at least some part of their peptide sequence embedded in the hydrophobic region of the membrane. [GOC:dos, GOC:go_curators];"Any of the small (10-200 nm), heterogeneous, highly dynamic, sterol- and sphingolipid-enriched membrane domains that compartmentalize cellular processes. Small rafts can sometimes be st…	.	.	.	.	.	.	NO	28.6747	6.04038	0.959591	6.29474	3.07916e-10	5.90776e-09	158	1	0	0	19.5843	2.92381	1.28681	2.27214	0.0230779	0.0504524	133	8	7	0	0	1
ENSG00000105877	DNAH11	dynein axonemal heavy chain 11	The establishment of an organism's body plan or part of an organism with respect to the left and right halves. The pattern can either be symmetric, such that the halves are mirror images, or asymmetric where the pattern deviates from this symmetry. [GOC:dph, GOC:jid];"Any of several large complexes that contain two or three dynein heavy chains and several light chains, and have microtubule motor …	CILIARY DYSKINESIA PRIMARY 7;negative regulation of sperm motility;regulation of cilium beat frequency;Primary ciliary dyskinesia;determination of left/right symmetry	.	.	.	.	.	NO	263.226	6.01533	0.505747	11.8939	1.27256e-32	2.63309e-30	1413	10	19	6	70.2089	3.67675	0.731785	5.02436	5.05106e-07	3.42478e-06	423	10	6	41	14	24
ENSG00000272953	AC092171.4	.	.	.	.	.	.	.	.	NO	709.096	5.9878	0.352383	16.9923	9.35808e-65	1.49742e-61	3785	28	39	39	232.418	4.31032	0.400306	10.7675	4.89894e-27	3.6904e-25	1487	37	59	64	36	57
ENSG00000260093	AC034111.1	.	.	.	.	.	.	.	.	NO	74.7837	5.96156	0.759854	7.84566	4.30674e-15	1.6946e-13	405	5	0	2	11.4013	4.57454	0.836383	5.46943	4.51482e-08	3.68299e-07	79	2	2	1	1	2
ENSG00000144057	ST6GAL2	ST6 beta-galactoside alpha-2,6-sialyltransferase 2	The component of a membrane consisting of the gene products and protein complexes having at least some part of their peptide sequence embedded in the hydrophobic region of the membrane. [GOC:dos, GOC:go_curators];"The increase in size or mass of an entire organism, a part of an organism or a cell." [GOC:bf, GOC:ma];"The biological process whose specific outcome is the progression of a multicellul…	.	ENST00000361686	4574	4587	AATTATTTAAAAG	1	YES	19.762	5.95374	1.05312	5.65345	1.57255e-08	2.19316e-07	110	0	0	0	38.1283	7.51537	0.786698	9.55307	1.25912e-21	5.71037e-20	297	0	0	1	1	1
ENSG00000245648	AC022075.1	.	.	.	.	.	.	.	.	NO	345.868	5.92533	0.527799	11.2265	3.0228e-29	4.9356e-27	1853	6	23	19	44.1198	4.03215	0.503746	8.00432	1.20126e-15	2.9443e-14	274	16	10	13	10	6
ENSG00000257671	KRT7-AS	.	.	.	.	.	.	.	.	NO	51.4907	5.91302	0.75852	7.79548	6.41659e-15	2.47606e-13	279	2	2	1	6.98504	4.06417	1.07011	3.79789	0.000145935	0.000598256	48	1	0	0	1	3
ENSG00000265692	LINC01970	.	.	.	.	.	.	.	.	NO	82.5402	5.88099	0.649925	9.04871	1.44662e-19	9.726e-18	444	5	3	2	17.6591	3.13321	0.716378	4.37368	1.22171e-05	6.34459e-05	95	3	5	10	11	4
ENSG00000227089	AL031767.1	.	.	.	.	.	.	.	.	NO	18.8637	5.8761	1.05861	5.55078	2.84396e-08	3.78806e-07	105	0	0	0	0.698683	1.45653	1.19921	1.21458	0.224526	NA	4	0	0	0	0	1
ENSG00000164176	EDIL3	EGF like repeats and discoidin domains 3	Interacting selectively and non-covalently with calcium ions (Ca2+). [GOC:ai];"Interacting selectively and non-covalently with an integrin." [GOC:ceb];"The biological process whose specific outcome is the progression of a multicellular organism over time from an initial condition (e.g. a zygote or a young adult) to a later condition (e.g. a multicellular animal or an aged adult)." [GOC:dph, GOC:e…	.	ENST00000296591	1308	1321	TCTAATTTATAAG	1	YES	718.19	5.82265	0.561616	10.3677	3.47947e-25	4.26094e-23	3841	25	64	17	1169.38	7.065	0.595387	11.8662	1.77278e-32	2.0918e-30	8981	58	12	59	41	19
ENSG00000271151	AC016737.1	.	.	.	.	.	.	.	.	NO	78.2277	5.82196	0.64179	9.07145	1.17449e-19	7.98585e-18	420	4	3	3	28.1803	4.03534	0.590109	6.83829	8.01443e-12	1.14289e-10	177	7	7	6	11	3
ENSG00000235884	LINC00941	.	.	.	.	.	.	.	.	NO	965.46	5.79493	1.14969	5.04042	4.64511e-07	4.85169e-06	5356	0	6	6	40.2549	6.21785	0.641719	9.68936	3.34621e-22	1.63431e-20	303	3	2	4	1	1
ENSG00000261978	AC116025.1	.	.	.	.	.	.	.	.	NO	100.324	5.79446	0.59269	9.77655	1.41962e-22	1.35752e-20	537	3	5	6	29.7649	5.01595	0.613267	8.17906	2.86066e-16	7.48629e-15	209	5	2	5	3	4
ENSG00000133019	CHRM3	cholinergic receptor muscarinic 3	Combining with an extracellular or intracellular messenger to initiate a change in cell activity. [GOC:ceb, ISBN:0198506732];"The regulated release of saliva from the salivary glands. In man, the saliva is a turbid and slightly viscous fluid, generally of an alkaline reaction, and is secreted by the parotid, submaxillary, and sublingual glands. In the mouth the saliva is mixed with the secretion …	Prune belly syndrome	ENST00000255380	1744	1757	GTTTATTTAATGT	1	YES	68.9254	5.78402	0.719511	8.03882	9.07112e-16	3.84673e-14	371	5	1	2	74.6092	6.51415	0.635061	10.2575	1.09481e-24	6.82132e-23	567	2	3	3	9	0
ENSG00000258676	AC091544.2	.	.	.	.	.	.	.	.	NO	521.933	5.78179	0.467965	12.3552	4.56836e-35	1.20494e-32	2777	35	17	30	90.8592	2.35079	0.841676	2.79298	0.00522246	0.0140959	400	18	13	122	28	49
ENSG00000172538	FAM170B	family with sequence similarity 170 member B	Any process that activates or increases the frequency, rate or extent of the acrosome reaction. [GOC:obol];"Interacting selectively and non-covalently with any protein or protein complex (a complex of two or more proteins that may include other nonprotein molecules)." [GOC:go_curators];"The acrosomal membrane region that underlies the plasma membrane of the sperm. This membrane fuses with the spe…	.	.	.	.	.	.	NO	17.4265	5.743	1.0679	5.37783	7.539e-08	9.2299e-07	97	0	0	0	9.20527	4.62475	1.0023	4.61413	3.94741e-06	2.26037e-05	66	0	0	1	3	1
ENSG00000158525	CPA5	carboxypeptidase A5	The hydrolysis of proteins into smaller polypeptides and/or amino acids by cleavage of their peptide bonds. [GOC:bf, GOC:mah];"Catalysis of the hydrolysis of C-terminal amino acid residues from a polypeptide chain by a mechanism in which water acts as a nucleophile, one or two metal ions hold the water molecule in place, and charged amino acid side chains are ligands for the metal ions." [http://…	.	.	.	.	.	.	NO	223.78	5.72554	0.659499	8.68165	3.9006e-18	2.24514e-16	1198	18	3	9	193.3	4.6123	1.2102	3.81119	0.000138298	0.000569927	1434	5	50	3	3	7
ENSG00000221716	SNORA11	.	.	.	.	.	.	.	.	NO	175.832	5.70012	0.523149	10.8958	1.20714e-27	1.75599e-25	935	9	6	13	128.751	6.01528	0.586483	10.2565	1.10612e-24	6.87571e-23	958	4	6	20	6	7
ENSG00000235961	PNMA6A	paraneoplastic Ma antigen family member 6A	Interacting selectively and non-covalently with any protein or protein complex (a complex of two or more proteins that may include other nonprotein molecules). [GOC:go_curators]	.	.	.	.	.	.	NO	83.1404	5.67233	0.648826	8.74245	2.28107e-18	1.34192e-16	445	2	7	3	24.9779	3.77691	0.681966	5.53827	3.05481e-08	2.56011e-07	152	4	2	10	9	8
ENSG00000101463	SYNDIG1	.	.	.	.	.	.	.	.	NO	16.7078	5.67187	1.0728	5.28697	1.24357e-07	1.4653e-06	93	0	0	0	25.8171	6.39586	0.792904	8.06637	7.24162e-16	1.8031e-14	197	2	0	2	0	1
ENSG00000234520	HRAT17	.	.	.	.	.	.	.	.	NO	28.0264	5.66284	0.921442	6.14563	7.96479e-10	1.40155e-08	153	1	1	0	9.74876	6.67111	1.13542	5.87546	4.21675e-09	4.06978e-08	77	0	0	0	0	0
ENSG00000091704	CPA1	carboxypeptidase A1	The hydrolysis of proteins into smaller polypeptides and/or amino acids by cleavage of their peptide bonds. [GOC:bf, GOC:mah];"Catalysis of the hydrolysis of C-terminal amino acid residues from a polypeptide chain by a mechanism in which water acts as a nucleophile, one or two metal ions hold the water molecule in place, and charged amino acid side chains are ligands for the metal ions." [http://…	Hereditary chronic pancreatitis	.	.	.	.	.	NO	390.925	5.65937	0.578423	9.78413	1.31718e-22	1.2646e-20	2082	22	34	7	97.0804	3.95535	0.645769	6.12503	9.06692e-10	9.68301e-09	605	8	14	46	26	24
ENSG00000184292	TACSTD2	tumor-associated calcium signal transducer 2	Combining with an extracellular or intracellular messenger to initiate a change in cell activity. [GOC:ceb, ISBN:0198506732];"Any process that stops, prevents, or reduces the frequency, rate or extent of cell motility." [GOC:mah];"Any process that stops, prevents, or reduces the frequency, rate or extent of epithelial cell migration." [GOC:BHF, GOC:dph, GOC:tb];"A series of molecular signals init…	CORNEAL DYSTROPHY GELATINOUS DROP-LIKE;GELATINOUS DROP-LIKE CORNEAL DYSTROPHY	.	.	.	.	.	NO	231.537	5.64168	0.504971	11.1723	5.57186e-29	8.97556e-27	1229	12	21	7	26.1589	3.0863	0.627457	4.91874	8.71011e-07	5.67487e-06	137	14	12	9	14	3
ENSG00000250320	AC113383.1	.	.	.	.	.	.	.	.	NO	16.1689	5.61628	1.07659	5.21675	1.82088e-07	2.06837e-06	90	0	0	0	17.3096	3.24816	1.2093	2.68598	0.00723179	0.0186762	134	0	0	2	0	0
ENSG00000146005	PSD2	pleckstrin and Sec7 domain containing 2	The component of a membrane consisting of the gene products and protein complexes having at least some part of their peptide sequence embedded in the hydrophobic region of the membrane. [GOC:dos, GOC:go_curators];"A neuron projection that has a short, tapering, often branched, morphology, receives and integrates signals from other neurons or from sensory stimuli, and conducts a nerve impulse towa…	.	ENST00000274710	1867	1880	AATTATTTATTTG	1	YES	222.334	5.57878	0.5117	10.9024	1.12212e-27	1.65234e-25	1178	10	22	8	44.4935	0.936798	0.81297	1.15232	0.249191	0.353919	103	11	17	87	32	34
ENSG00000175077	RTP1	receptor transporter protein 1	The component of a membrane consisting of the gene products and protein complexes having at least some part of their peptide sequence embedded in the hydrophobic region of the membrane. [GOC:dos, GOC:go_curators];"The living contents of a cell; the matter contained within (but not including) the plasma membrane, usually taken to exclude large vacuoles and masses of secretory or ingested material.…	olfactory receptor binding	.	.	.	.	.	NO	21.6674	5.57001	0.998647	5.57755	2.43925e-08	3.28915e-07	119	0	0	1	9.58891	3.8113	0.957151	3.98192	6.83612e-05	0.00030247	62	0	1	5	2	2
ENSG00000108602	ALDH3A1	aldehyde dehydrogenase 3 family member A1	Any process that results in a change in state or activity of a cell or an organism (in terms of movement, secretion, enzyme production, gene expression, etc.) as a result of a cAMP (cyclic AMP, adenosine 3',5'-cyclophosphate) stimulus. [GOC:ai];"Catalysis of the reaction: an alcohol + NADP+ = an aldehyde + NADPH + H+." [EC:1.1.1.2];"That part of the nuclear content other than the chromosomes or t…	.	.	.	.	.	.	NO	656.266	5.56307	1.03776	5.36067	8.29159e-08	1.00665e-06	3586	4	10	29	70.7702	5.13237	0.751884	6.82602	8.73053e-12	1.24037e-10	507	6	3	15	1	12
ENSG00000205562	AL049775.1	.	.	.	.	.	.	.	.	NO	178.227	5.55977	0.580048	9.58502	9.24384e-22	8.06802e-20	946	4	10	16	63.6398	5.28639	0.482579	10.9545	6.32541e-28	5.1115e-26	452	8	11	5	6	7
ENSG00000140557	ST8SIA2	ST8 alpha-N-acetyl-neuraminide alpha-2,8-sialyltransferase 2	The conversion of N-linked glycan (N = nitrogen) structures from the initially transferred oligosaccharide to a mature form, by the actions of glycosidases and glycosyltransferases. The early processing steps are conserved and play roles in glycoprotein folding and trafficking. [ISBN:0879695595, PMID:12736198];"The chemical reactions and pathways involving oligosaccharides, molecules with between…	.	ENST00000268164	3278	3291	TTATTTATTTATT	2	YES	432.215	5.5494	0.566168	9.80168	1.10724e-22	1.07161e-20	2292	28	39	9	309.134	5.25622	0.573826	9.15996	5.19156e-20	2.03893e-18	2203	41	9	45	33	45
ENSG00000134363	FST	follistatin	Any process that stops, prevents, or reduces the frequency, rate or extent of the activity of any activin receptor signaling pathway. [GOC:BHF, GOC:rl];"Conveys a signal across a cell to trigger a change in cell function or state. A signal is a physical entity or change in state that is used to transfer information in order to trigger a response." [GOC:go_curators];"The process in which precursor…	.	ENST00000256759	282	295	ACATTTATTTATA	2	YES	2834.2	5.53425	0.585809	9.44719	3.48054e-21	2.80335e-19	15030	63	193	234	1075.74	4.8711	0.56526	8.61745	6.84595e-18	2.14525e-16	7427	111	104	320	103	141
ENSG00000235268	KDM4E	lysine demethylase 4E	A membrane-bounded organelle of eukaryotic cells in which chromosomes are housed and replicated. In most cells, the nucleus contains all of the cell's chromosomes except the organellar chromosomes, and is the site of RNA synthesis and processing. In some species, or in specialized cell types, RNA metabolism or DNA replication may be absent. [GOC:go_curators];"Interacting selectively and non-coval…	.	.	.	.	.	.	NO	25.8706	5.5309	0.933029	5.9279	3.06836e-09	4.90325e-08	141	1	1	0	6.16962	3.54804	1.0246	3.46286	0.000534473	0.00190622	39	1	0	3	1	2
ENSG00000228430	AL162726.3	.	.	.	.	.	.	.	.	NO	20.7306	5.52207	1.00473	5.49605	3.88398e-08	5.04455e-07	114	0	1	0	25.5081	3.73144	1.27951	2.9163	0.00354205	0.0100432	193	0	0	4	0	2
ENSG00000275709	AC090527.3	.	.	.	.	.	.	.	.	NO	31.1509	5.52159	0.88802	6.21787	5.03937e-10	9.26148e-09	169	1	2	0	13.3772	4.21705	0.835083	5.04985	4.42147e-07	3.03337e-06	89	2	0	3	3	4
ENSG00000232855	AF165147.1	.	.	.	.	.	.	.	.	NO	368.097	5.51864	0.459234	12.0171	2.8905e-33	6.42387e-31	1940	32	17	21	172.302	5.48563	0.37249	14.7269	4.33043e-49	1.48051e-46	1234	22	11	20	22	18
ENSG00000251639	AC092535.2	.	.	.	.	.	.	.	.	NO	15.091	5.49879	1.08446	5.07055	3.96671e-07	4.20906e-06	84	0	0	0	2.4733	0.940312	1.25798	0.747478	0.454775	0.562656	7	0	2	5	0	2
ENSG00000249483	AC026726.1	.	.	.	.	.	.	.	.	NO	44.9517	5.49472	0.767303	7.16108	8.00437e-13	2.30361e-11	241	1	2	3	25.045	5.02306	0.685065	7.33225	2.26324e-13	4.04787e-12	177	5	3	2	1	4
ENSG00000229323	DLEU1-AS1	.	.	.	.	.	.	.	.	NO	166.779	5.49053	0.652799	8.41075	4.074e-17	2.06732e-15	887	2	17	9	17.4236	2.62378	0.801119	3.27515	0.00105607	0.00347166	83	9	4	18	4	5
ENSG00000165935	SMCO2	single-pass membrane protein with coiled-coil domains 2	The component of a membrane consisting of the gene products and protein complexes having at least some part of their peptide sequence embedded in the hydrophobic region of the membrane. [GOC:dos, GOC:go_curators]	.	.	.	.	.	.	NO	105.245	5.48566	0.562724	9.7484	1.8739e-22	1.78481e-20	557	4	8	7	55.7854	4.26454	1.28463	3.31967	0.000901241	0.003017	422	0	1	6	0	6
ENSG00000280040	AC095031.1	.	.	.	.	.	.	.	.	NO	24.9723	5.4724	0.938204	5.83285	5.44894e-09	8.27232e-08	136	1	1	0	27.0584	5.65727	0.732866	7.71938	1.16898e-14	2.51609e-13	200	1	0	2	4	3
ENSG00000237803	LINC00211	.	.	.	.	.	.	.	.	NO	37.0858	5.45502	0.86697	6.29205	3.13295e-10	6.00135e-09	200	1	0	3	2.56545	2.64667	1.21834	2.17235	0.0298295	0.0626645	15	0	1	1	2	0
ENSG00000082293	COL19A1	collagen type XIX alpha 1 chain	The proteolytic chemical reactions and pathways resulting in the breakdown of collagen in the extracellular matrix, usually carried out by proteases secreted by nearby cells. [GOC:mah, ISBN:0815316194];"The developmental sequence of events leading to the formation of adult skeletal muscle tissue. The main events are: the fusion of myoblasts to form myotubes that increase in size by further fusion…	.	ENST00000620364	1708	1721	GTTTATTTATTTT	1	YES	2889.9	5.44792	1.13912	4.78257	1.73068e-06	1.60323e-05	15956	4	16	63	1270.13	5.36993	1.27802	4.20176	2.6485e-05	0.000128095	9857	0	7	64	14	40
ENSG00000206356	AC114324.1	.	.	.	.	.	.	.	.	NO	19.8323	5.44706	1.01102	5.38769	7.13673e-08	8.81438e-07	109	0	1	0	5.74282	5.14698	1.16088	4.43368	9.26396e-06	4.92115e-05	44	0	0	1	0	0
ENSG00000241544	LINC02029	.	.	.	.	.	.	.	.	NO	20.0513	5.43693	1.00972	5.38458	7.26151e-08	8.93798e-07	110	1	0	0	11.1751	4.8433	0.897125	5.39869	6.71281e-08	5.33882e-07	80	2	1	2	0	1
ENSG00000186766	FOXI2	forkhead box I2	A membrane-bounded organelle of eukaryotic cells in which chromosomes are housed and replicated. In most cells, the nucleus contains all of the cell's chromosomes except the organellar chromosomes, and is the site of RNA synthesis and processing. In some species, or in specialized cell types, RNA metabolism or DNA replication may be absent. [GOC:go_curators];"The cellular synthesis of RNA on a te…	.	.	.	.	.	.	NO	248.772	5.4368	0.750331	7.24587	4.29683e-13	1.28755e-11	1327	3	8	26	77.5627	3.9185	0.706755	5.54436	2.95034e-08	2.47879e-07	485	26	7	40	12	9
ENSG00000270640	AC104695.3	.	.	.	.	.	.	.	.	NO	47.2179	5.42516	0.737998	7.35118	1.96458e-13	6.07654e-12	252	3	2	2	9.82254	4.00644	0.85586	4.68119	2.8522e-06	1.67828e-05	64	3	3	2	1	1
ENSG00000268947	AC002128.1	.	.	.	.	.	.	.	.	NO	250.854	5.41806	0.451501	12.0001	3.54841e-33	7.74262e-31	1317	21	20	11	35.1253	2.09975	0.488073	4.30212	1.69174e-05	8.54423e-05	132	25	28	22	18	14
ENSG00000156466	GDF6	growth differentiation factor 6	Any process that activates or increases the frequency, rate or extent of neuron differentiation. [GOC:go_curators];"Any process that activates or increases the frequency, rate or extent of cellular DNA-templated transcription." [GOC:go_curators, GOC:txnOH];"The cascade of processes by which a signal interacts with a receptor, causing a change in the activity of a SMAD protein, and ultimately effe…	MICROPHTHALMIA ISOLATED 4;MICROPHTHALMIA ISOLATED WITH COLOBOMA 6;KLIPPEL-FEIL SYNDROME 1 AUTOSOMAL DOMINANT;Leber congenital amaurosis 17;SMAD protein signal transduction;Colobomatous microphthalmia;Isolated Klippel-Feil syndrome;Klippel-Feil syndrome type 1 (KFS1);microphthalmia isolated type 4 (MCOP4);Leber congenital amaurosis;positive regulation of chondrocyte differentiation	.	.	.	.	.	NO	32.8767	5.40959	0.839288	6.44546	1.15251e-10	2.36836e-09	177	1	2	1	3.92054	3.77496	1.14755	3.28957	0.0010034	0.00331938	27	1	1	0	1	0
ENSG00000278743	AC087239.1	.	.	.	.	.	.	.	.	NO	105.197	5.40512	0.681777	7.928	2.22712e-15	9.07562e-14	559	1	11	6	55.6992	4.98984	0.59683	8.36057	6.2415e-17	1.76503e-15	390	7	14	9	5	2
ENSG00000173809	TDRD12	tudor domain containing 12	The biological process whose specific outcome is the progression of a multicellular organism over time from an initial condition (e.g. a zygote or a young adult) to a later condition (e.g. a multicellular animal or an aged adult). [GOC:dph, GOC:ems, GOC:isa_complete, GOC:tb];"The chemical reactions and pathways involving piRNAs, Piwi-associated RNAs, a class of 24- to 30-nucleotide RNA derived fr…	positive regulation of protein targeting to mitochondrion	.	.	.	.	.	NO	93.0917	5.39815	0.624061	8.65002	5.14886e-18	2.91357e-16	493	3	10	4	5.69212	0.593517	0.909112	0.652853	0.513851	0.618165	11	5	8	5	4	3
ENSG00000169515	CCDC8	coiled-coil domain containing 8	All of the contents of a cell excluding the plasma membrane and nucleus, but including other subcellular structures. [ISBN:0198547684];"A structure comprised of a core structure (in most organisms, a pair of centrioles) and peripheral material from which a microtubule-based structure, such as a spindle apparatus, is organized. Centrosomes occur close to the nucleus during interphase in many eukar…	3@M SYNDROME;Three M syndrome 3;positive regulation of mitotic nuclear division;microtubule cytoskeleton organization	.	.	.	.	.	NO	2256.67	5.39674	0.358235	15.0648	2.76005e-51	2.13699e-48	11796	149	232	126	1161.55	4.77257	0.352426	13.5421	8.8288e-42	1.94576e-39	7830	172	150	283	220	162
ENSG00000133134	BEX2	brain expressed X-linked 2	All of the contents of a cell excluding the plasma membrane and nucleus, but including other subcellular structures. [ISBN:0198547684];"A membrane-bounded organelle of eukaryotic cells in which chromosomes are housed and replicated. In most cells, the nucleus contains all of the cell's chromosomes except the organellar chromosomes, and is the site of RNA synthesis and processing. In some species,…	.	.	.	.	.	.	NO	684.928	5.37563	0.340312	15.7962	3.30502e-56	3.449e-53	3575	53	62	41	339.492	3.32648	0.601911	5.52653	3.26621e-08	2.72188e-07	1868	74	48	131	135	197
ENSG00000110723	EXPH5	exophilin 5	A vacuole to which materials ingested by endocytosis are delivered. [ISBN:0198506732, PMID:19696797];"Any process that activates or increases the frequency, rate or extent of the controlled release of a protein from a cell." [GOC:ai];"The process whose specific outcome is the progression of a keratinocyte over time, from its formation to the mature structure." [GOC:dph];"Interacting selectively a…	ubiquitin-independent protein catabolic process via the multivesicular body sorting pathway;keratinocyte development;positive regulation of protein secretion;Epidermolysis bullosa simplex due to exophilin 5 deficiency;Inherited Skin Fragility;positive regulation of exocytosis;EPIDERMOLYSIS BULLOSA NONSPECIFIC AUTOSOMAL RECESSIVE	.	.	.	.	.	NO	111.4	5.36796	0.545307	9.84392	7.2816e-23	7.13359e-21	586	7	6	9	18.2026	2.81297	0.710083	3.96147	7.449e-05	0.0003265	90	12	11	8	7	2
ENSG00000160318	CLDND2	claudin domain containing 2	The component of a membrane consisting of the gene products and protein complexes having at least some part of their peptide sequence embedded in the hydrophobic region of the membrane. [GOC:dos, GOC:go_curators]	.	.	.	.	.	.	NO	633.082	5.35372	0.406742	13.1625	1.44315e-39	5.58685e-37	3308	61	43	36	212.495	4.8765	0.4291	11.3645	6.28326e-30	5.98413e-28	1454	46	47	25	25	22
ENSG00000245888	FLJ21408	.	.	.	.	.	.	.	.	NO	44.4913	5.35031	0.814401	6.56963	5.04413e-11	1.10768e-09	238	3	0	3	11.4594	3.71196	0.763578	4.86127	1.16636e-06	7.41613e-06	70	4	3	2	3	3
ENSG00000167767	KRT80	keratin 80	Interacting selectively and non-covalently with any protein or protein complex (a complex of two or more proteins that may include other nonprotein molecules). [GOC:go_curators];"A filament composed of acidic and basic keratins (types I and II), typically expressed in epithelial cells. The keratins are the most diverse classes of IF proteins, with a large number of keratin isoforms being expresse…	.	.	.	.	.	.	NO	821.879	5.34573	1.04037	5.13828	2.77262e-07	3.05689e-06	4474	6	17	42	112.907	5.44907	0.384671	14.1655	1.49705e-45	4.07365e-43	807	11	11	12	15	13
ENSG00000260278	AC098818.2	.	.	.	.	.	.	.	.	NO	23.394	5.33838	0.949132	5.62449	1.86058e-08	2.55918e-07	127	1	0	1	11.5032	5.90674	0.997219	5.92321	3.15712e-09	3.10782e-08	88	1	0	0	0	1
ENSG00000259869	AL022344.2	.	.	.	.	.	.	.	.	NO	36.8987	5.31085	0.838511	6.33367	2.39396e-10	4.7021e-09	198	0	3	2	30.3055	2.68266	0.58866	4.55723	5.1833e-06	2.89533e-05	141	8	17	15	24	9
ENSG00000231698	AP002856.2	.	.	.	.	.	.	.	.	NO	13.4741	5.30427	1.09702	4.83515	1.33048e-06	1.26874e-05	75	0	0	0	8.27238	5.78274	1.09942	5.25982	1.44194e-07	1.08255e-06	64	1	0	0	0	0
ENSG00000164484	TMEM200A	transmembrane protein 200A	The component of a membrane consisting of the gene products and protein complexes having at least some part of their peptide sequence embedded in the hydrophobic region of the membrane. [GOC:dos, GOC:go_curators]	.	ENST00000296978	471	484	CATTATTTAAAAT	1	YES	489.16	5.30234	0.453353	11.6958	1.33854e-31	2.50997e-29	2556	21	54	36	164.558	4.37985	0.625666	7.0003	2.55417e-12	3.93029e-11	1085	21	14	68	34	21
ENSG00000260495	AC009148.1	.	.	.	.	.	.	.	.	NO	135.589	5.29781	0.54603	9.70241	2.94461e-22	2.68732e-20	711	9	6	13	42.2437	3.96935	0.558556	7.10646	1.19059e-12	1.92188e-11	261	16	9	14	5	9
ENSG00000204022	LIPJ	lipase family member J	The chemical reactions and pathways resulting in the breakdown of lipids, compounds soluble in an organic solvent but not, or sparingly, in an aqueous solvent. [GOC:go_curators];"Catalysis of the hydrolysis of any ester bond." [GOC:jl]	.	.	.	.	.	.	NO	41.1396	5.28421	0.815373	6.48072	9.12835e-11	1.8986e-09	220	0	3	3	26.7736	4.1621	0.638134	6.5223	6.9237e-11	8.66421e-10	172	2	5	9	8	5
ENSG00000156475	PPP2R2B	protein phosphatase 2 regulatory subunit Bbeta	A protein complex that has protein serine/threonine phosphatase activity that is polycation-stimulated (PCS), being directly stimulated by protamine, polylysine, or histone H1; it constitutes a subclass of several enzymes activated by different histones and polylysine, and consists of catalytic, scaffolding, and regulatory subunits. The catalytic and scaffolding subunits form the core enzyme, and…	Spinocerebellar ataxia type 12;SPINOCEREBELLAR ATAXIA 12	.	.	.	.	.	NO	178.572	5.27985	0.555161	9.51048	1.89785e-21	1.60395e-19	937	5	19	14	31.2751	3.39882	0.615677	5.52046	3.38116e-08	2.81327e-07	175	9	5	16	8	14
ENSG00000230316	FEZF1-AS1	.	.	.	.	.	.	.	.	NO	149.295	5.27983	0.543653	9.71176	2.68647e-22	2.49925e-20	783	11	16	5	20.6541	3.18014	0.750591	4.23684	2.26687e-05	0.000111348	113	4	3	6	16	8
ENSG00000272715	AL157904.1	.	.	.	.	.	.	.	.	NO	18.0751	5.25801	1.02459	5.13182	2.8696e-07	3.14503e-06	99	1	0	0	7.6443	3.58546	0.980227	3.65779	0.000254403	0.000980795	48	0	1	4	2	2
ENSG00000280113	AL357140.1	.	.	.	.	.	.	.	.	NO	13.1148	5.25761	1.09994	4.77991	1.75373e-06	1.61897e-05	73	0	0	0	0	NA	NA	NA	NA	NA	0	0	0	0	0	0
ENSG00000169495	HTRA4	HtrA serine peptidase 4	The hydrolysis of proteins into smaller polypeptides and/or amino acids by cleavage of their peptide bonds. [GOC:bf, GOC:mah];"Catalysis of the hydrolysis of internal, alpha-peptide bonds in a polypeptide chain by a catalytic mechanism that involves a catalytic triad consisting of a serine nucleophile that is activated by a proton relay involving an acidic residue (e.g. aspartate or glutamate) an…	.	.	.	.	.	.	NO	63.2759	5.25677	0.664891	7.9062	2.65359e-15	1.06686e-13	334	2	5	5	5.37137	2.91928	1.04075	2.80499	0.00503182	0.0136449	30	1	2	0	3	3
ENSG00000229558	SACS-AS1	.	.	.	.	.	.	.	.	NO	281.387	5.25518	0.435301	12.0725	1.47535e-33	3.34069e-31	1466	14	27	25	65.0167	3.29771	0.507356	6.49979	8.04316e-11	9.96686e-10	351	13	35	17	30	24
ENSG00000177807	KCNJ10	potassium voltage-gated channel subfamily J member 10	A process that modulates long-term neuronal synaptic plasticity, the ability of neuronal synapses to change long-term as circumstances require. Long-term neuronal synaptic plasticity generally involves increase or decrease in actual synapse numbers. [GOC:jid, http://www.mercksource.com, PMID:11891290];"A process in which a potassium ion is transported from one side of a membrane to the other." [G…	seizures-sensorineural deafness-ataxia-mental retardation-electrolyte imbalance (SESAME);PENDRED SYNDROME;DEAFNESS AUTOSOMAL RECESSIVE 4 WITH ENLARGED VESTIBULAR AQUEDUCT DIGENIC;EAST syndrome;SEIZURES SENSORINEURAL DEAFNESS ATAXIA MENTAL RETARDATION AND ELECTROLYTE IMBALANCE	.	.	.	.	.	NO	35.6796	5.23211	0.847748	6.17178	6.75241e-10	1.2041e-08	191	0	2	3	11.8527	3.74681	0.779541	4.80644	1.53645e-06	9.53291e-06	73	2	5	3	2	3
ENSG00000283667	AC009802.1	.	.	.	.	.	.	.	.	NO	53.3969	5.21878	0.693293	7.52753	5.17096e-14	1.74562e-12	282	4	4	2	15.5636	1.02813	0.821463	1.25159	0.210721	0.309261	38	5	6	19	24	9
ENSG00000106436	MYL10	myosin light chain 10	Interacting selectively and non-covalently with calcium ions (Ca2+). [GOC:ai];"A semiautonomous, self replicating organelle that occurs in varying numbers, shapes, and sizes in the cytoplasm of virtually all eukaryotic cells. It is notably the site of tissue respiration." [GOC:giardia, ISBN:0198506732];"A process in which force is generated within muscle tissue, resulting in a change in muscle ge…	.	.	.	.	.	.	NO	188.277	5.21807	0.489492	10.6602	1.56297e-26	2.10756e-24	981	18	10	15	307.449	5.61359	0.64746	8.67017	4.31474e-18	1.37305e-16	2251	9	15	17	42	45
ENSG00000249163	AL121809.1	.	.	.	.	.	.	.	.	NO	17.5354	5.20599	1.02892	5.05966	4.20004e-07	4.41953e-06	96	0	0	1	6.45697	5.99082	1.19184	5.02652	4.99458e-07	3.38993e-06	51	0	0	0	0	0
ENSG00000237021	AL050331.3	.	.	.	.	.	.	.	.	NO	36.868	5.20406	0.781953	6.65521	2.82902e-11	6.49782e-10	196	2	2	2	22.1146	5.34702	0.750317	7.12634	1.03069e-12	1.67595e-11	161	2	4	0	2	2
ENSG00000254586	AC124301.1	.	.	.	.	.	.	.	.	NO	156.791	5.16317	0.779655	6.62238	3.53469e-11	8.00373e-10	830	4	3	20	534.026	7.44978	1.0301	7.2321	4.75591e-13	8.15076e-12	4174	0	7	11	7	7
ENSG00000258837	AL133370.1	.	.	.	.	.	.	.	.	NO	16.7782	5.16149	1.03474	4.98819	6.09484e-07	6.23299e-06	92	0	1	0	3.22055	2.45946	1.28586	1.91269	0.0557873	0.105371	20	0	0	4	0	0
ENSG00000245149	RNF139-AS1	.	.	.	.	.	.	.	.	NO	844.448	5.16147	0.310806	16.6067	6.23015e-62	8.79624e-59	4358	77	75	71	278.568	3.91376	0.279714	13.992	1.74463e-44	4.56118e-42	1665	69	73	91	80	78
ENSG00000235436	DPY19L2P4	.	.	.	.	.	.	.	.	NO	30.2597	5.16109	0.882336	5.84934	4.93519e-09	7.55449e-08	162	2	0	2	34.2392	5.92894	0.754043	7.86287	3.75426e-15	8.66044e-14	256	1	1	1	1	6
ENSG00000226472	AC008013.1	.	.	.	.	.	.	.	.	NO	12.3961	5.15942	1.10596	4.66509	3.08483e-06	2.6921e-05	69	0	0	0	4.73037	3.37164	1.02489	3.28977	0.00100268	0.00331744	29	1	1	1	1	2
ENSG00000171951	SCG2	secretogranin II	Any process that initiates the directed movement of a motile cell or organism towards a higher concentration in a concentration gradient of a specific chemical. [GOC:ai];"The directed movement of a motile cell or organism towards a higher concentration of a chemical." [GOC:ai, GOC:bf, GOC:isa_complete];"Electron-dense organelle with a granular internal matrix; contains proteins destined to be sec…	.	ENST00000305409	211	224	AAAAATTTATTAT	1	YES	44.8749	5.15686	0.766961	6.72376	1.77099e-11	4.19618e-10	238	2	5	1	188.717	3.94283	1.1863	3.32364	0.000888519	0.0029804	1320	7	2	61	14	38
ENSG00000265345	MIR5188	.	.	.	.	.	.	.	.	NO	16.9972	5.15124	1.03338	4.98483	6.20153e-07	6.32593e-06	93	1	0	0	3.92483	5.13968	1.25179	4.10585	4.02823e-05	0.000187242	31	0	0	0	0	0
ENSG00000270562	AC097634.1	.	.	.	.	.	.	.	.	NO	66.0497	5.14614	0.630765	8.15857	3.39004e-16	1.51241e-14	346	5	4	5	18.8659	4.28181	0.771335	5.55116	2.83772e-08	2.39113e-07	125	1	3	4	2	7
ENSG00000232645	LINC01431	.	.	.	.	.	.	.	.	NO	84.4923	5.12264	0.636268	8.05107	8.20728e-16	3.49275e-14	442	9	3	6	23.9257	3.50424	0.695562	5.038	4.70428e-07	3.20759e-06	139	13	4	11	6	3
ENSG00000221986	MYBPHL	myosin binding protein H like	Elemental activities, such as catalysis or binding, describing the actions of a gene product at the molecular level. A given gene product may exhibit one or more molecular functions. [GOC:go_curators];"The part of a cell or its extracellular environment in which a gene product is located. A gene product may be located in one or more parts of a cell and its location may be as specific as a particu…	.	.	.	.	.	.	NO	104.246	5.11732	0.527251	9.70566	2.85221e-22	2.62723e-20	542	8	9	8	37.0007	1.73812	0.771764	2.25214	0.0243132	0.0526609	126	11	7	46	29	28
ENSG00000152467	ZSCAN1	zinc finger and SCAN domain containing 1	A membrane-bounded organelle of eukaryotic cells in which chromosomes are housed and replicated. In most cells, the nucleus contains all of the cell's chromosomes except the organellar chromosomes, and is the site of RNA synthesis and processing. In some species, or in specialized cell types, RNA metabolism or DNA replication may be absent. [GOC:go_curators];"Interacting selectively and non-coval…	.	.	.	.	.	.	NO	58.6851	5.11362	0.679751	7.52279	5.36213e-14	1.80507e-12	308	6	3	3	18.9272	3.97785	0.86388	4.60463	4.13203e-06	2.35698e-05	123	7	6	1	6	0
ENSG00000136231	IGF2BP3	insulin like growth factor 2 mRNA binding protein 3	Any process that modulates the frequency, rate or extent of the chemical reactions and pathways resulting in the formation of cytokines. [GOC:go_curators];"Any molecular function involved in the initiation, activation, perpetuation, repression or termination of polypeptide synthesis at the ribosome." [GOC:ai];"The part of the cytoplasm that does not contain organelles but which does contain other…	.	.	.	.	.	.	NO	20.1216	5.1119	0.97044	5.26761	1.38211e-07	1.60724e-06	109	1	1	0	46.4267	7.31225	0.725667	10.0766	7.01245e-24	3.93686e-22	360	0	1	0	3	1
ENSG00000116990	MYCL	v-myc avian myelocytomatosis viral oncogene lung carcinoma derived homolog	A membrane-bounded organelle of eukaryotic cells in which chromosomes are housed and replicated. In most cells, the nucleus contains all of the cell's chromosomes except the organellar chromosomes, and is the site of RNA synthesis and processing. In some species, or in specialized cell types, RNA metabolism or DNA replication may be absent. [GOC:go_curators];"Any molecular function by which a gen…	.	.	.	.	.	.	NO	310.159	5.11004	0.62941	8.11878	4.70886e-16	2.06245e-14	1622	9	45	17	380.922	6.42515	0.366875	17.5132	1.13669e-68	1.31792e-65	2857	16	15	28	29	23
ENSG00000228809	AL034428.1	.	.	.	.	.	.	.	.	NO	16.4582	5.09509	1.03798	4.90868	9.1692e-07	9.08667e-06	90	1	0	0	6.51361	3.72766	1.0765	3.46274	0.000534699	0.00190677	43	1	0	0	2	3
ENSG00000139330	KERA	keratocan	The volume enclosed within the lysosomal membrane. [GOC:jl, PMID:15213228];"The progression of the cornea over time, from its formation to the mature structure. The cornea is the transparent structure that covers the anterior of the eye." [GOC:dph];"The chemical reactions and pathways resulting in the formation of keratan sulfate, a glycosaminoglycan with repeat units consisting of beta-1,4-linke…	Congenital cornea plana;CORNEA PLANA 2 AUTOSOMAL RECESSIVE	ENST00000266719	553	566	TGTTATTTAATAT	1	YES	30.6501	5.08198	0.830152	6.12174	9.25572e-10	1.61216e-08	163	1	2	2	34.2283	4.73927	0.883726	5.36282	8.19304e-08	6.37537e-07	242	13	0	3	3	2
ENSG00000278876	AC145207.9	.	.	.	.	.	.	.	.	NO	77.4704	5.08038	0.598033	8.49516	1.97664e-17	1.04501e-15	404	6	8	4	19.3676	3.33152	0.728295	4.57441	4.77553e-06	2.68612e-05	109	6	12	2	5	7
ENSG00000182916	TCEAL7	transcription elongation factor A like 7	A membrane-bounded organelle of eukaryotic cells in which chromosomes are housed and replicated. In most cells, the nucleus contains all of the cell's chromosomes except the organellar chromosomes, and is the site of RNA synthesis and processing. In some species, or in specialized cell types, RNA metabolism or DNA replication may be absent. [GOC:go_curators];"The cellular synthesis of RNA on a te…	.	.	.	.	.	.	NO	822.146	5.07823	0.407547	12.4605	1.22634e-35	3.34485e-33	4241	64	108	51	1260.43	6.54047	0.279231	23.4231	2.48465e-121	1.65645e-117	9473	91	65	70	63	64
ENSG00000258647	LINC00930	.	.	.	.	.	.	.	.	NO	238.47	5.06793	0.405903	12.4856	8.94766e-36	2.49723e-33	1229	22	21	21	70.242	3.35808	0.46452	7.22913	4.86104e-13	8.32024e-12	382	15	27	25	24	34
ENSG00000263884	AP000845.1	.	.	.	.	.	.	.	.	NO	69.8853	5.06673	0.62578	8.09667	5.64849e-16	2.44279e-14	365	4	8	4	18.2263	3.11664	0.675749	4.61212	3.98577e-06	2.27989e-05	97	10	8	7	8	2
ENSG00000273335	AP005432.2	.	.	.	.	.	.	.	.	NO	11.6775	5.0555	1.11208	4.54599	5.46778e-06	4.52544e-05	65	0	0	0	3.24568	3.73145	1.21565	3.0695	0.00214415	0.00646153	23	0	0	1	1	0
ENSG00000178193	AL357314.1	.	.	.	.	.	.	.	.	NO	20.6213	5.05536	0.99819	5.06452	4.09426e-07	4.3287e-06	112	0	2	0	4.52672	1.26571	1.0422	1.21446	0.224571	0.325628	29	0	5	0	0	0
ENSG00000273002	AL355388.2	.	.	.	.	.	.	.	.	NO	259.315	5.05311	0.510914	9.89033	4.58531e-23	4.62423e-21	1343	22	34	11	81.6402	3.80646	0.391209	9.72999	2.24614e-22	1.11958e-20	483	20	28	30	24	17
ENSG00000274340	AC032011.1	.	.	.	.	.	.	.	.	NO	50.8102	5.03702	0.682799	7.37702	1.61871e-13	5.04574e-12	266	3	4	4	17.1217	3.09576	0.718467	4.30884	1.64109e-05	8.30891e-05	91	6	9	2	6	9
ENSG00000204446	C9orf170	.	.	.	.	.	.	.	.	NO	92.6747	5.03415	0.602724	8.35234	6.69241e-17	3.29838e-15	482	4	7	11	40.5917	3.36026	0.564276	5.955	2.6007e-09	2.59457e-08	224	7	11	22	19	12
ENSG00000270147	AC068620.3	.	.	.	.	.	.	.	.	NO	71.3364	5.02853	0.651395	7.71964	1.16658e-14	4.36139e-13	372	5	3	8	23.0402	3.99424	0.609851	6.54954	5.77158e-11	7.30126e-10	144	5	4	8	7	4
ENSG00000269400	AC008734.2	.	.	.	.	.	.	.	.	NO	11.4979	5.02845	1.11363	4.51537	6.32069e-06	5.13398e-05	64	0	0	0	1.45833	2.65791	1.28441	2.06936	0.0385119	NA	10	0	0	0	0	1
ENSG00000049540	ELN	elastin	Morphogenesis of an organ. An organ is defined as a tissue or set of tissues that work together to perform a specific function or functions. Morphogenesis is the process in which anatomical structures are generated and organized. Organs are commonly observed as visibly distinct structures, but may also exist as loosely associated clusters of cells that work together to perform a specific function…	WILLIAMS-BEUREN SYNDROME;Williams syndrome;SUPRAVALVULAR AORTIC STENOSIS;CUTIS LAXA AUTOSOMAL DOMINANT 1;Autosomal dominant cutis laxa;ELN-Related Cutis Laxa;Supravalvar aortic stenosis	.	.	.	.	.	NO	7559.11	5.02805	0.495866	10.1399	3.6733e-24	4.17851e-22	39045	379	1100	554	4766.67	4.96087	0.218862	22.6666	9.56667e-114	5.10229e-110	32553	845	777	779	756	587
ENSG00000275874	PICSAR	.	.	.	.	.	.	.	.	NO	22.0271	5.00293	0.917164	5.45478	4.90323e-08	6.24336e-07	118	1	1	1	5.3677	3.82475	1.14851	3.33018	0.000867914	0.00292046	37	2	0	2	0	0
ENSG00000206384	COL6A6	collagen type VI alpha 6 chain	A layer consisting mainly of proteins (especially collagen) and glycosaminoglycans (mostly as proteoglycans) that forms a sheet underlying or overlying cells such as endothelial and epithelial cells. The proteins are secreted by cells in the vicinity. An example of this component is found in Mus musculus. [GOC:mtg_sensu, ISBN:0198547684];"The proteolytic chemical reactions and pathways resulting …	.	.	.	.	.	.	NO	965.727	5.0006	0.39959	12.5143	6.23453e-36	1.80291e-33	4959	77	134	66	957.325	5.38652	0.452233	11.9109	1.03816e-32	1.2584e-30	6836	63	78	135	170	89
ENSG00000165164	CFAP47	cilia and flagella associated protein 47	.	.	.	.	.	.	.	NO	25.9095	4.99972	0.877132	5.70008	1.1975e-08	1.7068e-07	138	2	1	1	2.69376	3.81914	1.26373	3.0221	0.00251025	0.00740825	20	0	0	0	1	0
ENSG00000125965	GDF5	growth differentiation factor 5	Interacting selectively and non-covalently with an identical protein or proteins. [GOC:jl];"A series of molecular signals initiated by the binding of an extracellular ligand to a transforming growth factor beta receptor on the surface of a target cell, and ending with regulation of a downstream cellular process, e.g. transcription." [GOC:BHF, GOC:mah, GOC:signaling];"A series of molecular signals…	Du Pan syndrome;SYMPHALANGISM PROXIMAL 1B;Fibular aplasia-complex brachydactyly syndrome;CHONDRODYSPLASIA GREBE TYPE;OSTEOARTHRITIS SUSCEPTIBILITY 5;Multiple synostoses syndrome;BRACHYDACTYLY TYPE C;ACROMESOMELIC DYSPLASIA HUNTER-THOMPSON TYPE;Acromesomelic dysplasia Grebe type;multiple synostoses syndrome type 2 (SYNS2);BRACHYDACTYLY TYPE A1 C;Acromesomelic dysplasia Hunter-Thomson type;MULTIPLE…	.	.	.	.	.	NO	30.829	4.98362	0.873275	5.70681	1.15113e-08	1.65149e-07	164	0	2	3	6.5288	3.28623	1.0036	3.27445	0.00105867	0.00347937	39	3	0	2	1	3
ENSG00000226935	LINC00161	.	.	.	.	.	.	.	.	NO	73.5967	4.97731	0.612119	8.13128	4.24781e-16	1.87419e-14	382	8	6	4	6.22628	3.38527	1.00912	3.35466	0.000794618	0.00270655	38	0	1	2	2	3
ENSG00000175868	CALCB	calcitonin related polypeptide beta	The basic structural and functional unit of all organisms. Includes the plasma membrane and any external encapsulating structures such as the cell wall and cell envelope. [GOC:go_curators];"Any process involved in the maintenance of an internal steady state of calcium ions at the level of a cell." [GOC:ceb, GOC:mah];"The macromitophagy process that is triggered by a detection of the loss of mitoc…	.	ENST00000523376	207	220	TTATATTTAATTC	1	YES	19.723	4.97611	1.00572	4.94782	7.50509e-07	7.55926e-06	107	0	2	0	3.1688	3.20487	1.23086	2.60376	0.00922068	0.0230124	21	2	1	0	0	0
ENSG00000205076	LGALS7	galectin 7B;galectin 7	All of the contents of a cell excluding the plasma membrane and nucleus, but including other subcellular structures. [ISBN:0198547684];"A membrane-bounded organelle of eukaryotic cells in which chromosomes are housed and replicated. In most cells, the nucleus contains all of the cell's chromosomes except the organellar chromosomes, and is the site of RNA synthesis and processing. In some species,…	.	.	.	.	.	.	NO	11.1386	4.97297	1.11675	4.45305	8.46576e-06	6.68845e-05	62	0	0	0	10.5084	6.79235	1.12515	6.03684	1.57161e-09	1.61815e-08	83	0	0	0	0	0
ENSG00000279865	AC006511.3	.	.	.	.	.	.	.	.	NO	148.888	4.97119	0.503711	9.86912	5.66578e-23	5.64274e-21	767	18	12	10	111.622	5.34123	0.411518	12.9793	1.60235e-38	2.88715e-36	793	16	18	11	10	10
ENSG00000105894	PTN	pleiotrophin	The external part of the cell wall and/or plasma membrane. [GOC:jl, GOC:mtg_sensu, GOC:sm];"A process that modulates synaptic plasticity such that synapses are changed resulting in the increase in the rate, or frequency of synaptic transmission at the synapse." [GOC:dgh, GOC:dph];"Interacting selectively and non-covalently with heparan sulfate." [GO_REF:0000067, GOC:TermGenie, PMID:8567685];"Any …	.	.	.	.	.	.	NO	866.108	4.96158	0.454575	10.9148	9.79862e-28	1.46079e-25	4449	84	117	46	1730.46	6.8895	0.414954	16.603	6.62466e-62	4.64894e-59	13178	120	51	56	67	65
ENSG00000228162	AC097713.1	.	.	.	.	.	.	.	.	NO	10.9589	4.94451	1.11833	4.42134	9.80893e-06	7.65888e-05	61	0	0	0	0.759644	2.35183	1.169	2.01182	0.0442385	NA	6	0	0	0	0	0
ENSG00000177519	RPRM	reprimo, TP53 dependent G2 arrest mediator candidate	The component of a membrane consisting of the gene products and protein complexes having at least some part of their peptide sequence embedded in the hydrophobic region of the membrane. [GOC:dos, GOC:go_curators];"All of the contents of a cell excluding the plasma membrane and nucleus, but including other subcellular structures." [ISBN:0198547684];"A regulatory process that halts progression thro…	.	.	.	.	.	.	NO	25.6913	4.93267	0.903768	5.4579	4.81811e-08	6.14802e-07	137	2	2	0	24.7202	5.2072	0.785044	6.633	3.28932e-11	4.31462e-10	179	6	1	0	3	2
ENSG00000272255	AC113361.1	.	.	.	.	.	.	.	.	NO	19.9798	4.92962	1.00821	4.8895	1.01092e-06	9.89561e-06	108	0	0	2	7.12844	3.86391	0.98635	3.91739	8.95145e-05	0.000385573	47	1	3	1	2	0
ENSG00000272662	AC073352.1	.	.	.	.	.	.	.	.	NO	32.0559	4.9245	0.820921	5.99875	1.98848e-09	3.28928e-08	169	2	1	3	11.2793	3.5316	0.973716	3.62693	0.000286808	0.00109575	70	2	7	4	0	1
ENSG00000272079	AC004233.3	.	.	.	.	.	.	.	.	NO	493.754	4.92136	0.392186	12.5485	4.05003e-36	1.18547e-33	2522	53	39	54	105.386	2.59315	0.367185	7.06226	1.63818e-12	2.58953e-11	463	45	53	44	75	54
ENSG00000239710	RN7SL692P	.	.	.	.	.	.	.	.	NO	14.4427	4.90231	1.05577	4.64336	3.42795e-06	2.96709e-05	79	0	1	0	2.53215	4.37529	1.28321	3.40964	0.000650497	0.00226904	20	0	0	0	0	0
ENSG00000065361	ERBB3	erb-b2 receptor tyrosine kinase 3	A series of molecular signals initiated by the binding of an extracellular ligand to a receptor on the surface of the target cell where the receptor possesses tyrosine kinase activity, and ending with regulation of a downstream cellular process, e.g. transcription. [GOC:ceb, GOC:signaling];"Interacting selectively and non-covalently with an identical protein or proteins." [GOC:jl];"Any process th…	LETHAL CONGENITAL CONTRACTURE SYNDROME 2;extrinsic apoptotic signaling pathway in absence of ligand;lethal congenital contracture syndrome type 2;positive regulation of protein tyrosine kinase activity;negative regulation of neuron apoptotic process	.	.	.	.	.	NO	3238.74	4.88717	1.06771	4.57722	4.71192e-06	3.95024e-05	17502	20	253	88	2236.17	3.62206	1.02276	3.54147	0.000397906	0.00146621	14231	192	178	1348	381	405
ENSG00000166396	SERPINB7	serpin family B member 7	Stops, prevents or reduces the activity of serine-type endopeptidases, enzymes that catalyze the hydrolysis of nonterminal peptide bonds in a polypeptide chain; a serine residue (and a histidine residue) are at the active center of the enzyme. [GOC:ai];"All of the contents of a cell excluding the plasma membrane and nucleus, but including other subcellular structures." [ISBN:0198547684];"Any proc…	PALMOPLANTAR KERATODERMA NAGASHIMA TYPE	.	.	.	.	.	NO	10.5996	4.88607	1.12149	4.35677	1.31997e-05	9.9754e-05	59	0	0	0	2.15232	4.09107	1.28681	3.17923	0.00147668	0.00467466	17	0	0	0	0	0
ENSG00000271427	AL358072.1	.	.	.	.	.	.	.	.	NO	88.8028	4.88421	0.567181	8.61139	7.21814e-18	4.00115e-16	457	9	6	9	42.9355	4.84864	0.554615	8.74235	2.28307e-18	7.54433e-17	296	10	8	4	7	3
ENSG00000108821	COL1A1	collagen type I alpha 1 chain	Any process that results in a change in state or activity of a cell (in terms of movement, secretion, enzyme production, gene expression, etc.) as a result of a tumor necrosis factor stimulus. [GOC:mah];"Interacting selectively and non-covalently with an identical protein or proteins." [GOC:jl];"Any process that results in a change in state or activity of a cell or an organism (in terms of moveme…	embryonic skeletal system development;detection of mechanical stimulus involved in sensory perception of sound;Ehlers-Danlos syndrome type 1;OSTEOPOROSIS;Ehlers-Danlos syndrome vascular-like type;EHLERS-DANLOS SYNDROME TYPE VIIA;collagen type I trimer;Ehlers-Danlos syndrome classic type;High bone mass osteogenesis imperfecta;detection of light stimulus involved in visual perception;collagen fibri…	.	.	.	.	.	NO	44656.4	4.87637	0.509064	9.57911	9.78891e-22	8.5128e-20	228912	3321	7375	2519	37098.4	5.79301	0.405735	14.2778	3.00808e-46	8.44384e-44	270947	4032	1783	3479	4197	2752
ENSG00000203684	IBA57-AS1	.	.	.	.	.	.	.	.	NO	65.5406	4.86689	0.636831	7.64237	2.13263e-14	7.69736e-13	339	3	7	7	18.4534	2.90604	0.637803	4.55633	5.20558e-06	2.90717e-05	92	5	11	8	6	9
ENSG00000205056	LINC02397	.	.	.	.	.	.	.	.	NO	302.467	4.86632	0.402735	12.0832	1.29636e-33	2.96336e-31	1541	24	32	37	292.868	5.60661	0.361885	15.4928	3.88062e-54	1.81552e-51	2112	22	28	38	24	34
ENSG00000089356	FXYD3	FXYD domain containing ion transport regulator 3;microRNA 6887	Enables the facilitated diffusion of a chloride (by an energy-independent process) involving passage through a transmembrane aqueous pore or channel without evidence for a carrier-mediated mechanism. [GOC:mtg_transport, GOC:pr, ISBN:0815340729];"Interacting selectively and non-covalently with an ATPase, any enzyme that catalyzes the hydrolysis of ATP." [GOC:ai];"The membrane surrounding a cell th…	.	.	.	.	.	.	NO	107.261	4.86178	0.516897	9.40571	5.16814e-21	4.08045e-19	550	10	13	8	19.5846	2.8948	0.77911	3.71552	0.000202783	0.000799432	100	3	10	10	3	13
ENSG00000145384	FABP2	fatty acid binding protein 2	The living contents of a cell; the matter contained within (but not including) the plasma membrane, usually taken to exclude large vacuoles and masses of secretory or ingested material. In eukaryotes it includes the nucleus and cytoplasm. [ISBN:0198506732];"The directed movement of substances (such as macromolecules, small molecules, ions) or cellular components (such as complexes and organelles)…	.	.	.	.	.	.	NO	14.0834	4.85856	1.05924	4.58684	4.49996e-06	3.78311e-05	77	0	1	0	4.31253	1.98119	1.21715	1.62773	0.103582	0.173813	20	0	1	6	0	3
ENSG00000236172	MIR7515HG	.	.	.	.	.	.	.	.	NO	28.6754	4.85801	0.886474	5.48015	4.24974e-08	5.48694e-07	152	3	2	0	3.44476	3.50102	1.17251	2.98591	0.00282733	0.00823196	23	1	1	0	0	1
ENSG00000249948	GBA3	glucosylceramidase beta 3 (gene/pseudogene)	.	.	.	.	.	.	.	NO	10.4199	4.85605	1.12308	4.32388	1.53305e-05	0.000114026	58	0	0	0	2.8965	3.47371	1.23365	2.8158	0.00486555	0.0132533	20	0	0	1	0	1
ENSG00000272892	AL133551.1	.	.	.	.	.	.	.	.	NO	23.355	4.85196	0.890509	5.44852	5.07898e-08	6.45345e-07	124	1	2	1	20.9773	5.3324	0.705294	7.56053	4.01418e-14	7.98257e-13	152	2	2	2	2	2
ENSG00000224939	LINC00184	.	.	.	.	.	.	.	.	NO	69.1832	4.83482	0.64276	7.52197	5.3957e-14	1.81383e-12	357	9	4	5	27.2097	3.44439	0.725808	4.74559	2.07897e-06	1.25458e-05	157	7	2	9	18	7
ENSG00000278611	AC008567.3	.	.	.	.	.	.	.	.	NO	247.814	4.82675	0.428529	11.2635	1.98612e-29	3.3571e-27	1261	20	25	32	90.3063	4.76482	0.4912	9.70036	3.00426e-22	1.47813e-20	613	13	9	16	11	23
ENSG00000231189	AC013448.1	.	.	.	.	.	.	.	.	NO	10.2403	4.82549	1.12467	4.29059	1.78199e-05	0.0001304	57	0	0	0	1.89911	3.87291	1.28595	3.01172	0.00259771	NA	15	0	0	0	0	0
ENSG00000281721	AL158064.1	.	.	.	.	.	.	.	.	NO	10.2403	4.82549	1.12467	4.29059	1.78199e-05	0.0001304	57	0	0	0	12.7811	4.35722	1.04631	4.16437	3.12212e-05	0.000148727	90	0	0	6	1	1
ENSG00000223342	AL158817.1	.	.	.	.	.	.	.	.	NO	25.3713	4.82309	0.930199	5.18501	2.16004e-07	2.41928e-06	135	3	1	0	8.67884	3.76771	0.891008	4.22859	2.35158e-05	0.00011519	55	1	2	4	2	1
ENSG00000235034	C19orf81	chromosome 19 open reading frame 81	.	.	.	.	.	.	.	NO	62.0296	4.82289	0.718584	6.71166	1.92424e-11	4.528e-10	322	9	4	2	48.7062	3.47443	0.670629	5.18085	2.20878e-07	1.60276e-06	280	11	7	27	26	7
ENSG00000181333	HEPHL1	hephaestin like 1	The component of a membrane consisting of the gene products and protein complexes having at least some part of their peptide sequence embedded in the hydrophobic region of the membrane. [GOC:dos, GOC:go_curators];"A metabolic process that results in the removal or addition of one or more electrons to or from a substance, with or without the concomitant removal or addition of a proton or protons."…	.	ENST00000315765	193	206	TTATTTATTTATT	2	YES	33.9628	4.81497	0.816613	5.89627	3.71815e-09	5.85968e-08	178	4	1	2	12.8432	2.63986	1.02393	2.57816	0.00993277	0.0245245	66	2	0	14	6	4
ENSG00000099869	IGF2-AS	.	.	.	.	.	.	.	.	NO	230.681	4.81298	0.435461	11.0526	2.12912e-28	3.29698e-26	1174	18	34	21	155.177	5.50515	0.451355	12.197	3.22658e-34	4.32378e-32	1116	15	9	14	16	25
ENSG00000249646	OR7E94P	.	.	.	.	.	.	.	.	NO	52.6865	4.8112	0.704812	6.82621	8.71844e-12	2.1771e-10	273	7	3	3	7.47742	1.47487	0.858603	1.71775	0.0858424	0.14917	23	6	3	7	3	7
ENSG00000203585	LINC02408	.	.	.	.	.	.	.	.	NO	181.161	4.80733	0.580805	8.27701	1.26304e-16	6.051e-15	929	11	12	28	52.1298	2.67446	0.838486	3.18963	0.00142454	0.00453267	254	9	11	34	8	49
ENSG00000239705	AL354710.2	.	.	.	.	.	.	.	.	NO	17.1061	4.80665	0.996749	4.82233	1.41893e-06	1.34401e-05	92	1	0	1	5.50656	4.10919	1.04627	3.92748	8.58391e-05	0.000371482	38	1	0	1	1	1
ENSG00000067842	ATP2B3	ATPase plasma membrane Ca2+ transporting 3	A process in which a calcium ion is transported from one side of a membrane to the other by means of some agent such as a transporter or pore. [GOC:mah];"The directed movement of substances (such as macromolecules, small molecules, ions) or cellular components (such as complexes and organelles) into, out of or within a cell, or between cells, or within a multicellular organism by means of some ag…	X-linked non progressive cerebellar ataxia	.	.	.	.	.	NO	17.9265	4.80516	1.02181	4.70261	2.56851e-06	2.27489e-05	97	0	2	0	10.9593	2.22945	0.813534	2.74046	0.00613541	0.016244	46	4	4	12	7	3
ENSG00000188032	C19orf67	chromosome 19 open reading frame 67	.	.	.	.	.	.	.	NO	67.9173	4.80251	0.600881	7.99246	1.32273e-15	5.48327e-14	349	7	7	5	16.341	3.30125	0.76222	4.3311	1.48365e-05	7.57071e-05	92	10	7	3	2	5
ENSG00000272691	AC092807.2	.	.	.	.	.	.	.	.	NO	20.5906	4.79478	0.957658	5.00678	5.53493e-07	5.71218e-06	110	2	1	0	7.86318	3.06577	0.862857	3.55304	0.000380803	0.00141118	43	3	1	3	4	3
ENSG00000259423	AC113146.1	.	.	.	.	.	.	.	.	NO	10.0606	4.79435	1.12626	4.25687	2.07306e-05	0.000149288	56	0	0	0	2.10363	2.96805	1.26589	2.34464	0.0190455	0.0428416	14	1	0	0	1	0
ENSG00000205488	CALML3-AS1	.	.	.	.	.	.	.	.	NO	49.6567	4.79292	0.810654	5.91241	3.3713e-09	5.35172e-08	260	5	6	0	44.2303	4.55799	0.786462	5.79556	6.80937e-09	6.34914e-08	303	11	4	7	0	11
ENSG00000272168	CASC15	.	.	.	.	.	.	.	.	NO	992.88	4.79229	0.404932	11.8348	2.58019e-32	5.11816e-30	5037	81	160	85	691.564	5.28048	0.280283	18.8398	3.56418e-79	5.59094e-76	4864	102	69	93	104	72
ENSG00000214248	AC010336.1	.	.	.	.	.	.	.	.	NO	20.192	4.79124	0.95811	5.00072	5.71167e-07	5.87116e-06	108	1	2	0	4.2044	3.85712	1.13877	3.38709	0.000706376	0.00244033	29	1	1	0	0	1
ENSG00000275236	AC009120.6	.	.	.	.	.	.	.	.	NO	43.9153	4.79027	0.778324	6.15459	7.52713e-10	1.32941e-08	229	6	3	1	9.70426	1.53874	0.740014	2.07934	0.037586	0.0758633	30	7	5	9	6	7
ENSG00000279422	AC231657.1	.	.	.	.	.	.	.	.	NO	25.6591	4.76857	0.860616	5.54088	3.00951e-08	3.98643e-07	135	2	1	2	8.15168	1.7205	0.824014	2.08795	0.0368022	0.0745126	28	4	5	4	10	4
ENSG00000143320	CRABP2	cellular retinoic acid binding protein 2	Interacting selectively and non-covalently with retinol, vitamin A1, 2,6,6-trimethyl-1-(9'-hydroxy-3',7'-dimethylnona-1',3',5',7'-tetraenyl)cyclohex-1-ene, one of the three components that makes up vitamin A. Retinol is an intermediate in the vision cycle and it also plays a role in growth and differentiation. [CHEBI:50211, GOC:curators];"That part of the nuclear content other than the chromosome…	.	ENST00000621784	374	387	GAATATTTATTTG	1	YES	555.657	4.76803	0.68212	6.99002	2.74851e-12	7.24943e-11	2866	17	103	35	565.795	4.18802	0.582798	7.18605	6.66912e-13	1.11993e-11	3621	105	44	219	153	102
ENSG00000067606	PRKCZ	protein kinase C zeta	Any process that activates or increases the frequency, rate or extent of interleukin-10 secretion. [GOC:obol];"Any process that stops, prevents, or reduces the frequency, rate or extent of protein complex assembly." [GOC:mah];"The specification and formation of anisotropic intracellular organization or cell growth patterns." [GOC:mah];"Any process that activates or increases the frequency, rate o…	negative regulation of insulin receptor signaling pathway;negative regulation of peptidyl-tyrosine phosphorylation;positive regulation of ERK1 and ERK2 cascade;negative regulation of protein complex assembly	.	.	.	.	.	NO	95.7089	4.76392	0.650731	7.32088	2.46351e-13	7.53237e-12	493	5	17	5	23.9006	3.27548	0.942393	3.47571	0.000509504	0.00182989	140	8	1	3	22	3
ENSG00000203965	EFCAB7	EF-hand calcium binding domain 7	Interacting selectively and non-covalently with calcium ions (Ca2+). [GOC:ai];"A cilium found on many different cell types that is typically present in a single copy per cell. A primary cilium may have a variable array of axonemal microtubules and may or may not contain molecular motors." [GOC:curators, PMID:17009929, PMID:20144998]	.	ENST00000371088	49	62	TGTTATTTATTAA	1	YES	1542.6	4.76368	0.27523	17.308	4.09393e-67	8.18853e-64	7768	170	186	178	575.391	3.34652	0.278902	11.9989	3.60007e-33	4.50719e-31	3074	207	213	259	184	210
ENSG00000235303	AL023495.1	.	.	.	.	.	.	.	.	NO	9.88099	4.76262	1.12785	4.22272	2.41369e-05	0.000170895	55	0	0	0	2.82977	3.88701	1.25939	3.08643	0.00202573	0.00615068	21	0	1	0	0	0
ENSG00000164112	TMEM155	transmembrane protein 155	The space external to the outermost structure of a cell. For cells without external protective or external encapsulating structures this refers to space outside of the plasma membrane. This term covers the host cell environment outside an intracellular parasite. [GOC:go_curators]	.	.	.	.	.	.	NO	21.9492	4.75764	1.00121	4.75187	2.01541e-06	1.83791e-05	118	0	3	0	11.1022	5.86205	1.00265	5.84658	5.01797e-09	4.77737e-08	85	1	1	0	0	0
ENSG00000271991	AC013400.1	.	.	.	.	.	.	.	.	NO	31.3002	4.75621	0.883957	5.38058	7.42443e-08	9.11514e-07	165	4	2	0	22.7346	5.70192	0.752571	7.57659	3.54747e-14	7.11816e-13	169	2	2	1	3	0
ENSG00000263412	AC004477.1	.	.	.	.	.	.	.	.	NO	555.417	4.75317	0.352326	13.4908	1.77148e-41	7.73074e-39	2804	54	83	53	183.693	2.94281	0.356081	8.26445	1.40343e-16	3.78797e-15	893	68	71	69	116	85
ENSG00000274751	AC120498.9	.	.	.	.	.	.	.	.	NO	106.163	4.7462	0.591941	8.01802	1.07464e-15	4.50147e-14	543	16	9	6	26.356	2.1714	0.529527	4.10064	4.12009e-05	0.000191079	102	16	13	13	15	20
ENSG00000183631	PRR32	proline rich 32	.	.	.	.	.	.	.	NO	52.092	4.74552	0.76345	6.21589	5.1033e-10	9.35033e-09	271	2	9	2	245.156	1.78278	1.2832	1.38932	0.164734	0.253548	1289	0	15	354	56	49
ENSG00000251081	AC104663.1	.	.	.	.	.	.	.	.	NO	25.2219	4.74356	0.874089	5.42687	5.73517e-08	7.22223e-07	133	1	3	1	133.544	5.27278	1.25817	4.19084	2.77921e-05	0.000133706	1029	0	13	4	1	1
ENSG00000250486	FAM218A	family with sequence similarity 218 member A	Interacting selectively and non-covalently with any protein or protein complex (a complex of two or more proteins that may include other nonprotein molecules). [GOC:go_curators]	.	.	.	.	.	.	NO	205.856	4.73447	0.444593	10.649	1.7629e-26	2.36386e-24	1042	23	18	26	212.373	5.40822	0.461577	11.7168	1.04523e-31	1.16138e-29	1519	17	11	27	29	31
ENSG00000241172	RN7SL70P	.	.	.	.	.	.	.	.	NO	19.4734	4.72927	0.964138	4.90517	9.33443e-07	9.22756e-06	104	1	2	0	0.652572	0.111847	1.25932	0.0888154	0.929229	NA	1	0	0	1	1	1
ENSG00000242068	AC108734.3	.	.	.	.	.	.	.	.	NO	162.405	4.72109	0.457909	10.3101	6.34355e-25	7.57502e-23	822	19	15	19	57.3659	3.27088	0.64072	5.105	3.30799e-07	2.32204e-06	314	31	36	13	15	8
ENSG00000274723	AC079906.1	.	.	.	.	.	.	.	.	NO	21.5585	4.71995	0.903006	5.22693	1.72348e-07	1.96985e-06	114	1	2	1	4.38064	1.89404	0.974492	1.94362	0.0519415	0.0993468	17	2	2	3	4	2
ENSG00000133083	DCLK1	doublecortin like kinase 1	The living contents of a cell; the matter contained within (but not including) the plasma membrane, usually taken to exclude large vacuoles and masses of secretory or ingested material. In eukaryotes it includes the nucleus and cytoplasm. [ISBN:0198506732];"De novo generation of a long process of a neuron, that carries efferent (outgoing) action potentials from the cell body towards target cells.…	.	.	.	.	.	.	NO	3739.6	4.71806	0.439754	10.7289	7.45087e-27	1.03373e-24	18911	257	628	384	3728	5.78144	0.341205	16.9442	2.12491e-64	1.77078e-61	27148	442	274	417	319	238
ENSG00000106809	OGN	osteoglycin	De novo generation of a long process of a neuron, that carries efferent (outgoing) action potentials from the cell body towards target cells. Refers to the morphogenesis or creation of shape or form of the developing axon. [GOC:dph, GOC:jid, GOC:pg, GOC:pr, ISBN:0198506732];"The volume enclosed within the lysosomal membrane." [GOC:jl, PMID:15213228];"The chemical reactions and pathways resulting …	.	.	.	.	.	.	NO	1453.09	4.71278	0.399068	11.8095	3.48811e-32	6.80663e-30	7331	124	246	134	3618.68	5.61869	0.924032	6.08063	1.19714e-09	1.25686e-08	27045	486	74	235	129	199
ENSG00000271763	AC091544.6	.	.	.	.	.	.	.	.	NO	41.5797	4.6991	0.787394	5.96792	2.40304e-09	3.89452e-08	216	6	3	1	9.45466	2.44669	0.975109	2.50915	0.0121023	0.0291012	45	2	1	11	6	2
ENSG00000189051	RNF222	ring finger protein 222	The component of a membrane consisting of the gene products and protein complexes having at least some part of their peptide sequence embedded in the hydrophobic region of the membrane. [GOC:dos, GOC:go_curators];"Any process that stops, prevents, or reduces the frequency, rate or extent of the addition of SUMO groups to a protein." [GOC:mah];"A nuclear ubiquitin ligase complex that specifically …	.	ENST00000399398	1826	1839	AAATATTTATTAT	1	YES	26.8002	4.69886	0.926442	5.07195	3.93766e-07	4.18193e-06	142	1	4	0	3.56729	1.90733	1.20846	1.57831	0.114495	0.188123	16	2	2	5	0	0
ENSG00000088882	CPXM1	carboxypeptidase X, M14 family member 1	That part of a multicellular organism outside the cells proper, usually taken to be outside the plasma membranes, and occupied by fluid. [ISBN:0198547684];"Interacting selectively and non-covalently with zinc (Zn) ions." [GOC:ai]	.	.	.	.	.	.	NO	406.513	4.69821	0.592134	7.93437	2.11562e-15	8.63591e-14	2074	27	79	22	324.468	5.31002	1.02122	5.19969	1.99622e-07	1.46205e-06	2415	8	4	33	24	37
ENSG00000282440	AC074099.1	.	.	.	.	.	.	.	.	NO	9.52168	4.69729	1.13104	4.15307	3.28042e-05	0.000225606	53	0	0	0	0.633037	2.0803	1.12353	1.85158	0.0640864	NA	5	0	0	0	0	0
ENSG00000102174	PHEX	phosphate regulating endopeptidase homolog, X-linked	Cytoplasm situated near, or occurring around, the nucleus. [GOC:jid];"A lipid bilayer along with all the proteins and protein complexes embedded in it an attached to it." [GOC:dos, GOC:mah, ISBN:0815316194];"The chemical reactions and pathways involving organophosphates, any phosphate-containing organic compound." [ISBN:0198506732];"Interacting selectively and non-covalently with zinc (Zn) ions."…	X-Linked Hypophosphatemia;HYPOPHOSPHATEMIC RICKETS X-LINKED DOMINANT	.	.	.	.	.	NO	74.5251	4.69627	0.577981	8.12529	4.46291e-16	1.96548e-14	380	7	10	6	58.5441	4.57837	0.488852	9.36556	7.56449e-21	3.21214e-19	390	9	6	16	12	10
ENSG00000261706	AP001505.1	.	.	.	.	.	.	.	.	NO	18.2543	4.69327	0.945382	4.96441	6.89102e-07	6.98767e-06	97	1	1	1	4.46857	2.96147	1.17691	2.5163	0.0118593	0.0285818	27	1	0	4	0	1
ENSG00000021645	NRXN3	neurexin 3	Any process in an organism in which a relatively long-lasting adaptive behavioral change occurs as the result of experience. [ISBN:0582227089, ISBN:0721662544];"Combining with an extracellular or intracellular messenger to initiate a change in cell activity." [GOC:ceb, ISBN:0198506732];"Interacting selectively and non-covalently with a cell adhesion molecule." [GOC:ai];"The part of a synapse that…	AUTISM	.	.	.	.	.	NO	135.427	4.68761	0.490516	9.5565	1.21806e-21	1.03674e-19	686	11	21	13	63.1037	3.1187	0.478093	6.5232	6.88237e-11	8.61653e-10	325	25	37	21	16	27
ENSG00000276524	AC010999.2	.	.	.	.	.	.	.	.	NO	27.1659	4.67107	0.843916	5.53499	3.11242e-08	4.11593e-07	142	1	2	3	10.4718	3.77676	0.950981	3.97144	7.14404e-05	0.000314373	67	1	2	3	0	5
ENSG00000277797	AL359693.1	.	.	.	.	.	.	.	.	NO	9.34202	4.66365	1.13263	4.11755	3.82927e-05	0.000258465	52	0	0	0	3.57395	3.56315	1.16676	3.05388	0.00225902	0.00676183	24	0	1	1	0	1
ENSG00000219027	RPS3AP2	.	.	.	.	.	.	.	.	NO	12.6855	4.6368	1.07414	4.31677	1.58329e-05	0.000117363	69	1	0	0	2.49585	1.78982	1.13581	1.5758	0.115072	0.188874	10	1	2	1	1	2
ENSG00000260493	AC011773.4	.	.	.	.	.	.	.	.	NO	12.6855	4.6368	1.07414	4.31677	1.58329e-05	0.000117363	69	1	0	0	5.53859	2.64999	1.04985	2.52416	0.0115976	0.0280496	29	0	4	2	4	1
ENSG00000081800	SLC13A1	solute carrier family 13 member 1	Catalysis of the secondary active transfer of sulfate from one side of the membrane to the other. Secondary active transport is catalysis of the transfer of a solute from one side of a membrane to the other, up its concentration gradient. The transporter binds the solute and undergoes a series of conformational changes. Transport works equally well in either direction and is driven by a chemiosmo…	.	ENST00000194130	270	283	AATAATTTATAAC	1	YES	9.16237	4.62932	1.13421	4.08154	4.47389e-05	0.000296391	51	0	0	0	2.32443	3.53266	1.27578	2.76902	0.00562256	0.0150373	17	0	0	1	0	0
ENSG00000228115	AL161725.2	.	.	.	.	.	.	.	.	NO	9.16237	4.62932	1.13421	4.08154	4.47389e-05	0.000296391	51	0	0	0	3.04626	2.00787	1.08736	1.84655	0.0648126	0.119041	13	2	1	2	1	2
ENSG00000261251	Z97055.2	.	.	.	.	.	.	.	.	NO	50.4894	4.62823	0.661127	7.00052	2.55007e-12	6.75571e-11	258	4	5	6	24.709	4.1229	0.59323	6.94991	3.65513e-12	5.49134e-11	157	8	4	5	6	5
ENSG00000149043	SYT8	synaptotagmin 8	Any small, fluid-filled, spherical organelle enclosed by a lipid bilayer. [GOC:mah];"The component of a membrane consisting of the gene products and protein complexes having at least some part of their peptide sequence embedded in the hydrophobic region of the membrane." [GOC:dos, GOC:go_curators];"Interacting selectively and non-covalently with calcium ions (Ca2+)." [GOC:ai];"Interacting selecti…	.	.	.	.	.	.	NO	24.6837	4.62615	0.909715	5.08528	3.67091e-07	3.94048e-06	130	2	3	0	12.7202	4.38558	0.867784	5.05377	4.33172e-07	2.97947e-06	87	0	4	2	3	1
ENSG00000236922	LINC01378	.	.	.	.	.	.	.	.	NO	12.2868	4.62055	1.0776	4.28783	1.80428e-05	0.00013179	67	0	1	0	2.34417	1.0362	1.26336	0.820194	0.412105	0.521329	9	0	0	7	0	0
ENSG00000237136	C4orf51	chromosome 4 open reading frame 51	.	.	.	.	.	.	.	NO	12.2868	4.62055	1.0776	4.28783	1.80428e-05	0.00013179	67	0	1	0	4.47416	4.70909	1.20053	3.92253	8.76249e-05	0.000378473	34	1	0	0	0	0
ENSG00000260589	STAM-AS1	.	.	.	.	.	.	.	.	NO	190.001	4.61694	0.419161	11.0147	3.24521e-28	4.99305e-26	953	22	22	24	110.346	4.34541	0.640428	6.78516	1.15959e-11	1.61903e-10	726	27	39	23	14	5
ENSG00000276957	AL158063.1	.	.	.	.	.	.	.	.	NO	60.59	4.61407	0.614056	7.51409	5.73083e-14	1.92111e-12	308	7	6	6	23.5345	3.2742	0.547537	5.97988	2.23303e-09	2.2505e-08	127	9	8	8	9	9
ENSG00000169903	TM4SF4	transmembrane 4 L six family member 4	The component of a membrane consisting of the gene products and protein complexes having at least some part of their peptide sequence embedded in the hydrophobic region of the membrane. [GOC:dos, GOC:go_curators];"The regrowth of lost or destroyed tissues." [GOC:curators];"Interacting selectively and non-covalently with any protein or protein complex (a complex of two or more proteins that may in…	.	.	.	.	.	.	NO	20.5198	4.61275	0.913685	5.04851	4.45263e-07	4.67507e-06	108	2	1	1	2.53215	4.37529	1.28321	3.40964	0.000650497	0.00226904	20	0	0	0	0	0
ENSG00000259775	AL138976.2	.	.	.	.	.	.	.	.	NO	133.246	4.6086	0.465325	9.90404	3.99775e-23	4.04869e-21	670	13	18	16	73.3772	3.64781	0.505694	7.21346	5.4548e-13	9.27108e-12	426	15	12	27	31	27
ENSG00000091844	RGS17	regulator of G-protein signaling 17	A prolongation or process extending from a nerve cell, e.g. an axon or dendrite. [GOC:jl, http://www.cogsci.princeton.edu/~wn/];"Any process that stops, prevents, or reduces the frequency, rate or extent of signal transduction." [GOC:sm];"Binds to and increases the activity of a GTPase, an enzyme that catalyzes the hydrolysis of GTP." [GOC:mah];"A cellular component that forms a specialized regio…	.	ENST00000206262	820	833	ATTAATTTATTAA	1	YES	156.762	4.6082	0.490568	9.3936	5.79816e-21	4.56286e-19	789	15	15	24	107.116	3.98831	0.380109	10.4925	9.34781e-26	6.23195e-24	653	24	40	27	30	21
ENSG00000149212	SESN3	sestrin 3	Any process that modulates the frequency, rate or extent of response to reactive oxygen species. [GOC:kmv, GOC:TermGenie];"Any process that modulates the frequency, rate or extent of insulin receptor signaling." [GOC:bf];"Any process that stops, prevents or reduces the frequency, rate or extent of TORC1 signaling." [GO_REF:0000058, GOC:TermGenie, PMID:25366275];"Catalysis of an oxidation-reductio…	negative regulation of TORC1 signaling;cellular response to amino acid stimulus	ENST00000536441	640	653	CATAATTTAATGT	1	YES	9923.94	4.6052	0.460192	10.0071	1.41822e-23	1.49299e-21	49857	681	1788	1119	6503.21	5.09653	0.25914	19.6671	4.12826e-86	7.86346e-83	45021	1049	915	936	1122	658
ENSG00000178222	RNF212	ring finger protein 212	The process in which a SUMO protein (small ubiquitin-related modifier) is conjugated to a target protein via an isopeptide bond between the carboxyl terminus of SUMO with an epsilon-amino group of a lysine residue of the target protein. [GOC:jl, PMID:11265250];"A proteinaceous scaffold found between homologous chromosomes during meiosis." [GOC:elh];"The cell cycle process in which genetic informa…	RECOMBINATION RATE QUANTITATIVE TRAIT LOCUS 1	.	.	.	.	.	NO	315.173	4.60439	0.430976	10.6836	1.21418e-26	1.65583e-24	1581	24	46	44	52.4286	1.27035	0.430434	2.95133	0.00316413	0.00909049	137	36	45	51	31	39
ENSG00000234754	C1orf140	.	.	.	.	.	.	.	.	NO	31.4701	4.60411	0.888522	5.18176	2.19801e-07	2.45722e-06	165	0	5	2	7.59409	0.599026	1.01343	0.591089	0.554461	0.653517	15	4	2	18	5	4
ENSG00000077279	DCX	doublecortin	The detachment of cells from radial glial fibers at the appropriate time when they cease to migrate and form distinct layer in the cerebral cortex. [GO_REF:0000021, GOC:cls, GOC:dgh, GOC:dph, GOC:jid, GOC:mtg_15jun06, PMID:12626695];"Any of the long, generally straight, hollow tubes of internal diameter 12-15 nm and external diameter 24 nm found in a wide variety of eukaryotic cells; each consist…	Subcortical band heterotopia;lissencephaly X-linked type 1 (LISX1);LISSENCEPHALY X-LINKED 1;Lissencephaly type 1 due to doublecortin gene mutation;subcortical band heterotopia X-linked (SBHX)	ENST00000371993	6428	6441	GTTAATTTATTAA	1	YES	59.6131	4.59712	0.61769	7.44243	9.88503e-14	3.18898e-12	303	5	8	6	84.2041	4.98765	0.701372	7.11128	1.14975e-12	1.85934e-11	594	14	1	14	6	16
ENSG00000255306	AC004923.4	.	.	.	.	.	.	.	.	NO	42.6958	4.59539	0.725695	6.33239	2.41385e-10	4.73731e-09	219	6	3	3	12.5663	2.22979	0.851025	2.62012	0.00878977	0.0220962	53	8	3	9	2	11
ENSG00000189343	AC004448.1	.	.	.	.	.	.	.	.	NO	518.815	4.59464	0.358784	12.8062	1.51458e-37	5.12012e-35	2590	73	58	62	294.493	0.194906	0.997395	0.195415	0.845068	0.889955	444	85	76	357	381	457
ENSG00000272735	AC007881.3	.	.	.	.	.	.	.	.	NO	70.3299	4.59212	0.581561	7.89621	2.87522e-15	1.14827e-13	356	8	7	8	24.9555	2.88938	0.533458	5.41632	6.08379e-08	4.8632e-07	122	11	12	8	13	11
ENSG00000147256	ARHGAP36	Rho GTPase activating protein 36	The part of the cytoplasm that does not contain organelles but which does contain other particulate matter, such as protein complexes. [GOC:hjd, GOC:jl];"Any process that modulates the frequency, rate or extent of small GTPase mediated signal transduction." [GOC:go_curators];"The cellular process in which a signal is conveyed to trigger a change in the activity or state of a cell. Signal transduc…	.	.	.	.	.	.	NO	758.821	4.59114	0.594898	7.71753	1.18604e-14	4.42728e-13	3844	31	102	117	2600.27	3.40863	1.24728	2.73284	0.00627911	0.0165623	17649	24	87	1427	153	398
ENSG00000257596	AC078778.1	.	.	.	.	.	.	.	.	NO	93.4442	4.58844	0.562157	8.1622	3.28982e-16	1.47043e-14	472	14	8	9	39.9215	4.33415	0.52833	8.20349	2.33506e-16	6.18362e-15	259	9	9	4	9	10
ENSG00000279419	AC004925.1	.	.	.	.	.	.	.	.	NO	12.3261	4.5858	1.07796	4.25413	2.09863e-05	0.000150948	67	1	0	0	6.86963	3.00608	0.948056	3.17078	0.0015203	0.00479469	38	1	3	5	2	1
ENSG00000261136	AC023908.3	.	.	.	.	.	.	.	.	NO	88.5554	4.58408	0.584525	7.84241	4.41989e-15	1.73343e-13	448	14	8	7	72.7978	4.31794	0.433986	9.94947	2.53526e-23	1.34409e-21	468	23	13	16	17	10
ENSG00000116652	DLEU2L	.	.	.	.	.	.	.	.	NO	267.432	4.58381	0.440301	10.4106	2.21763e-25	2.75791e-23	1340	22	34	41	136.576	3.31775	0.525337	6.31547	2.6934e-10	3.09857e-09	742	37	33	84	34	56
ENSG00000246640	PICART1	.	.	.	.	.	.	.	.	NO	187.645	4.58242	0.502907	9.11186	8.09815e-20	5.58539e-18	944	12	26	28	44.524	3.35788	0.665938	5.04234	4.59879e-07	3.14451e-06	249	5	9	23	15	22
ENSG00000272768	AC004854.2	.	.	.	.	.	.	.	.	NO	69.3923	4.57992	0.579123	7.90837	2.60777e-15	1.05196e-13	351	7	8	8	31.015	3.50833	0.550986	6.36737	1.92302e-10	2.24917e-09	176	9	7	14	8	12
ENSG00000279452	AC006277.1	.	.	.	.	.	.	.	.	NO	180.628	4.57466	0.45782	9.99227	1.64763e-23	1.72692e-21	906	16	31	19	60.6666	3.94904	0.410424	9.62184	6.46634e-22	3.0466e-20	368	16	18	16	14	17
ENSG00000283445	AL136985.3	.	.	.	.	.	.	.	.	NO	36.945	4.57317	0.763692	5.98825	2.12114e-09	3.4871e-08	190	3	2	5	3.55802	1.84848	1.23239	1.49991	0.133637	0.21334	16	6	1	2	0	0
ENSG00000175793	SFN	stratifin	Any process that activates or increases the frequency, rate or extent of protein insertion into mitochondrial membrane involved in apoptotic signaling pathway. [GOC:mtg_apoptosis, GOC:TermGenie];"Interacting selectively and non-covalently with a protein kinase, any enzyme that catalyzes the transfer of a phosphate group, usually from ATP, to a protein substrate." [GOC:jl];"Stops, prevents or redu…	.	.	.	.	.	.	NO	33.2037	4.56589	0.771673	5.91686	3.28139e-09	5.23322e-08	171	2	3	4	2.77137	1.90362	1.17823	1.61567	0.106166	0.177268	12	1	0	2	1	3
ENSG00000232237	ASCL5	achaete-scute family bHLH transcription factor 5	The cellular synthesis of RNA on a template of DNA. [GOC:jl, GOC:txnOH];"The formation of a protein dimer, a macromolecular structure consists of two noncovalently associated identical or nonidentical subunits." [ISBN:0198506732];"A transcription factor complex that acts at promoters of genes transcribed by RNA polymerase II." [GOC:tb];"Interacting selectively and non-covalently with a specific s…	.	.	.	.	.	.	NO	216.105	4.56212	0.491672	9.27878	1.71423e-20	1.27384e-18	1085	29	35	14	215.809	3.68181	0.521229	7.0637	1.62124e-12	2.56427e-11	1264	43	40	60	126	57
ENSG00000182048	TRPC2	.	.	.	.	.	.	.	.	NO	111.899	4.55977	0.498661	9.14402	6.01732e-20	4.18631e-18	562	10	16	14	35.3627	2.524	0.68962	3.65998	0.000252231	0.000973547	159	10	12	35	10	20
ENSG00000212422	U3	.	.	.	.	.	.	.	.	NO	8.80306	4.55851	1.13735	4.00801	6.12338e-05	0.000392386	49	0	0	0	0	NA	NA	NA	NA	NA	0	0	0	0	0	0
ENSG00000274678	AC106886.3	.	.	.	.	.	.	.	.	NO	8.80306	4.55851	1.13735	4.00801	6.12338e-05	0.000392386	49	0	0	0	3.68474	2.16429	1.11072	1.94854	0.0513501	0.0983943	17	2	0	3	3	1
ENSG00000247624	CPEB2-AS1	.	.	.	.	.	.	.	.	NO	21.7759	4.55628	0.957566	4.75819	1.95335e-06	1.78539e-05	115	0	1	3	6.85313	4.00344	0.988913	4.04833	5.15845e-05	0.000234225	46	1	0	2	2	1
ENSG00000153822	KCNJ16	potassium voltage-gated channel subfamily J member 16	The directed movement of potassium ions (K+) into, out of or within a cell, or between cells, by means of some agent such as a transporter or pore. [GOC:ai];"The membrane surrounding a cell that separates the cell from its external environment. It consists of a phospholipid bilayer and associated proteins." [ISBN:0716731363];"The directed movement of potassium ions into a cell or organelle." [GOC…	.	ENST00000283936	977	990	AGATATTTATTTG	1	YES	173.699	4.55203	0.69562	6.54385	5.99544e-11	1.29176e-09	886	5	35	15	49.9857	2.47909	0.777457	3.18871	0.00142908	0.00454603	226	9	17	62	15	20
ENSG00000278017	AC064801.1	.	.	.	.	.	.	.	.	NO	69.6592	4.54916	0.729052	6.23983	4.38053e-10	8.16317e-09	356	11	2	7	38.4425	4.08262	0.609049	6.70326	2.03815e-11	2.76176e-10	243	4	13	13	5	9
ENSG00000138435	CHRNA1	cholinergic receptor nicotinic alpha 1 subunit	The directed movement of cations, atoms or small molecules with a net positive charge, into, out of or within a cell, or between cells, by means of some agent such as a transporter or pore. [GOC:ai];"The external part of the cell wall and/or plasma membrane." [GOC:jl, GOC:mtg_sensu, GOC:sm];"Any process that results in a change in state or activity of a cell or an organism (in terms of movement, …	neuromuscular junction development;regulation of the force of skeletal muscle contraction;neuron cellular homeostasis;acetylcholine-activated cation-selective channel activity;muscle cell cellular homeostasis;Postsynaptic congenital myasthenic syndromes;neuromuscular process;Lethal multiple pterygium syndrome;MYASTHENIC SYNDROME CONGENITAL 1B FAST-CHANNEL;MYASTHENIC SYNDROME CONGENITAL 1A SLOW-CH…	ENST00000348749	323	336	TTATATTTATATA	1	YES	14844.7	4.54297	0.467627	9.71494	2.60404e-22	2.4415e-20	74280	1064	2855	1658	6134.32	4.17826	0.556565	7.50723	6.03937e-14	1.17044e-12	39092	1402	925	1762	619	2007
ENSG00000275479	AC087741.2	.	.	.	.	.	.	.	.	NO	14.3719	4.5422	1.02128	4.44756	8.68515e-06	6.85051e-05	77	0	1	1	6.14453	3.11417	0.957687	3.25177	0.0011469	0.00373391	35	1	4	2	2	1
ENSG00000162399	BSND	barttin CLCNK type accessory beta subunit	Enables the transmembrane transfer of a chloride ion by a voltage-gated channel. A voltage-gated channel is a channel whose open state is dependent on the voltage across the membrane in which it is embedded. [GOC:mtg_transport, ISBN:0815340729];"Enables the facilitated diffusion of a chloride (by an energy-independent process) involving passage through a transmembrane aqueous pore or channel with…	Autosomal recessive nonsyndromic sensorineural deafness type DFNB;BARTTER SYNDROME TYPE 4A NEONATAL WITH SENSORINEURAL DEAFNESS;BARTTER SYNDROME TYPE 4A;Infantile Bartter syndrome with sensorineural deafness	.	.	.	.	.	NO	11.7479	4.54199	1.08343	4.19222	2.76237e-05	0.000193174	64	0	1	0	0.886251	2.5919	1.20227	2.15584	0.0310964	NA	7	0	0	0	0	0
ENSG00000233775	AL109945.1	.	.	.	.	.	.	.	.	NO	21.9964	4.54018	0.960094	4.72889	2.25749e-06	2.02786e-05	116	3	0	1	9.00437	4.53933	0.904204	5.02025	5.16053e-07	3.4919e-06	63	1	1	1	2	1
ENSG00000261758	AC117382.2	.	.	.	.	.	.	.	.	NO	34.7121	4.53849	0.744979	6.0921	1.11442e-09	1.9202e-08	178	3	4	3	9.3099	4.40185	0.885357	4.97184	6.63217e-07	4.41157e-06	64	2	2	1	1	1
ENSG00000260339	HEXA-AS1	.	.	.	.	.	.	.	.	NO	29.5025	4.52549	0.792335	5.71158	1.1193e-08	1.61161e-07	152	3	3	2	8.33656	3.20534	0.845872	3.78939	0.000151016	0.000616903	47	3	4	3	3	1
ENSG00000261360	AC010491.1	.	.	.	.	.	.	.	.	NO	119.329	4.5245	0.564648	8.01297	1.11972e-15	4.68214e-14	600	18	8	15	63.742	3.72807	0.486458	7.66371	1.80638e-14	3.78734e-13	375	16	26	26	12	14
ENSG00000279610	C20orf181	.	.	.	.	.	.	.	.	NO	17.9336	4.52414	0.98374	4.59892	4.24678e-06	3.59292e-05	95	1	0	2	2.97592	3.00451	1.15467	2.60206	0.00926666	0.0231095	18	0	1	1	1	1
ENSG00000227039	ITGB2-AS1	.	.	.	.	.	.	.	.	NO	237.927	4.52315	0.423086	10.6908	1.12355e-26	1.54099e-24	1186	33	37	21	27.948	1.63548	0.5787	2.82613	0.0047114	0.0128821	88	21	11	17	32	17
ENSG00000106772	PRUNE2	prune homolog 2	All of the contents of a cell excluding the plasma membrane and nucleus, but including other subcellular structures. [ISBN:0198547684];"Interacting selectively and non-covalently with any metal ion." [GOC:ai];"A programmed cell death process which begins when a cell receives an internal (e.g. DNA damage) or external signal (e.g. an extracellular death ligand), and proceeds through a series of bio…	.	ENST00000376718	1379	1392	ACTAATTTATTTT	1	YES	1370.61	4.52183	0.535715	8.44074	3.1534e-17	1.61726e-15	6880	121	291	93	856.52	2.68573	0.595119	4.51292	6.39408e-06	3.51279e-05	3985	568	148	634	277	398
ENSG00000152910	CNTNAP4	contactin associated protein like 4	The component of a membrane consisting of the gene products and protein complexes having at least some part of their peptide sequence embedded in the hydrophobic region of the membrane. [GOC:dos, GOC:go_curators];"The attachment of a cell, either to another cell or to an underlying substrate such as the extracellular matrix, via cell adhesion molecules." [GOC:hb, GOC:pf];"A cellular component tha…	.	.	.	.	.	.	NO	51.0231	4.50911	0.703617	6.40847	1.46986e-10	2.96716e-09	260	6	8	2	112.942	6.9111	0.544132	12.7011	5.82713e-37	9.65168e-35	864	6	3	8	4	0
ENSG00000276966	HIST1H4E	histone cluster 1, H4e	A chromosome that encodes the nuclear genome and is found in the nucleus of a eukaryotic cell during the cell cycle phases when the nucleus is intact. [GOC:dph, GOC:mah];"A process in which telomeres are protected from degradation and fusion, thereby ensuring chromosome stability by protecting the ends from both degradation and from being recognized as damaged DNA. May be mediated by specific sin…	.	.	.	.	.	.	NO	11.7872	4.50633	1.08383	4.15776	3.21378e-05	0.000221531	64	1	0	0	7.93698	5.29177	1.06265	4.97977	6.36589e-07	4.2461e-06	60	1	1	0	0	0
ENSG00000196632	WNK3	WNK lysine deficient protein kinase 3	Catalysis of the phosphorylation of an amino acid residue in a protein, usually according to the reaction: a protein + ATP = a phosphoprotein + ADP. [MetaCyc:PROTEIN-KINASE-RXN];"An occluding cell-cell junction that is composed of a branching network of sealing strands that completely encircles the apical end of each cell in an epithelial sheet; the outer leaflets of the two interacting plasma me…	positive regulation of calcium ion transport;positive regulation of sodium ion transmembrane transporter activity;regulation of ion homeostasis;canonical Wnt signaling pathway involved in negative regulation of apoptotic process	.	.	.	.	.	NO	103.153	4.5023	0.569629	7.90392	2.70274e-15	1.0848e-13	519	9	20	8	45.9274	3.96692	0.463508	8.55848	1.1437e-17	3.50161e-16	281	15	12	14	10	9
ENSG00000272205	AL451050.2	.	.	.	.	.	.	.	.	NO	259.252	4.50062	0.507021	8.87658	6.89456e-19	4.36631e-17	1296	37	19	38	66.2537	1.782	0.527075	3.38093	0.00072241	0.00249024	220	26	42	60	33	58
ENSG00000226380	AC016831.1	.	.	.	.	.	.	.	.	NO	895.074	4.49967	0.377269	11.927	8.56395e-33	1.80309e-30	4441	146	108	97	167.807	1.97667	0.328041	6.02569	1.68388e-09	1.72112e-08	591	94	138	99	98	107
ENSG00000054356	PTPRN	protein tyrosine phosphatase, receptor type N	Any process that results in a change in state or activity of a cell or an organism (in terms of movement, secretion, enzyme production, gene expression, etc.) as a result of a glucose stimulus. [GOC:jl];"Any process that results in a change in state or activity of a cell or an organism (in terms of movement, secretion, enzyme production, gene expression, etc.) as a result of a cAMP (cyclic AMP, a…	.	.	.	.	.	.	NO	19.9408	4.49875	0.947964	4.74569	2.07794e-06	1.88633e-05	105	0	2	2	5.72202	2.32491	0.964187	2.41127	0.0158972	0.0367677	26	2	2	1	5	4
ENSG00000257556	LINC02298	.	.	.	.	.	.	.	.	NO	48.0529	4.49837	0.692017	6.50038	8.01189e-11	1.68982e-09	244	6	3	6	27.1154	3.90204	0.576525	6.76822	1.30379e-11	1.80802e-10	166	7	4	7	8	9
ENSG00000120669	SOHLH2	spermatogenesis and oogenesis specific basic helix-loop-helix 2	The synthesis of RNA from a DNA template by RNA polymerase II, originating at an RNA polymerase II promoter. Includes transcription of messenger RNA (mRNA) and certain small nuclear RNAs (snRNAs). [GOC:jl, GOC:txnOH, ISBN:0321000382];"Interacting selectively and non-covalently with a sequence of DNA that is part of a core promoter region composed of the transcription start site and binding sites …	.	.	.	.	.	.	NO	96.9674	4.49554	0.885417	5.07732	3.82805e-07	4.08905e-06	503	4	1	18	58.0913	2.48824	0.491493	5.06262	4.1354e-07	2.854e-06	250	18	27	27	41	39
ENSG00000226383	LINC01876	.	.	.	.	.	.	.	.	NO	25.1186	4.49318	0.952691	4.7163	2.40169e-06	2.14136e-05	132	0	1	4	4.95336	3.26234	1.12462	2.90085	0.00372156	0.010483	31	0	3	0	2	1
ENSG00000260100	AL512604.3	.	.	.	.	.	.	.	.	NO	14.2316	4.49012	1.0247	4.38191	1.17644e-05	9.01273e-05	76	1	0	1	4.18425	3.87477	1.13752	3.40634	0.000658404	0.00229242	29	1	1	1	0	0
ENSG00000233153	UBE2E2-AS1	.	.	.	.	.	.	.	.	NO	11.3886	4.48752	1.08741	4.1268	3.6784e-05	0.000249898	62	0	1	0	3.41064	2.81344	1.18069	2.38288	0.0171779	0.0393103	20	0	2	2	0	1
ENSG00000277075	HIST1H2AE	histone cluster 1, H2ae	Any molecular function by which a gene product interacts selectively and non-covalently with DNA (deoxyribonucleic acid). [GOC:dph, GOC:jl, GOC:tb, GOC:vw];"Interacting selectively and non-covalently with a nonidentical protein to form a heterodimer." [GOC:ai];"Any process that stops, prevents or reduces the rate or extent of cell proliferation." [GOC:go_curators];"A complex comprised of DNA woun…	negative regulation of cell proliferation	.	.	.	.	.	NO	11.3886	4.48752	1.08741	4.1268	3.6784e-05	0.000249898	62	0	1	0	5.7227	3.05228	1.03556	2.94746	0.00320392	0.00919191	33	1	0	2	4	2
ENSG00000255733	IFNG-AS1	.	.	.	.	.	.	.	.	NO	105.004	4.48607	0.786016	5.70735	1.14746e-08	1.6472e-07	538	2	8	20	19.5005	2.64474	0.682772	3.87354	0.000107267	0.000454624	91	10	6	4	14	12
ENSG00000126890	CTAG2	cancer/testis antigen 2	Elemental activities, such as catalysis or binding, describing the actions of a gene product at the molecular level. A given gene product may exhibit one or more molecular functions. [GOC:go_curators];"A structure comprised of a core structure (in most organisms, a pair of centrioles) and peripheral material from which a microtubule-based structure, such as a spindle apparatus, is organized. Cent…	.	.	.	.	.	.	NO	8.44375	4.48463	1.14044	3.93235	8.41182e-05	0.000518524	47	0	0	0	0	NA	NA	NA	NA	NA	0	0	0	0	0	0
ENSG00000230607	AC005722.1	.	.	.	.	.	.	.	.	NO	8.44375	4.48463	1.14044	3.93235	8.41182e-05	0.000518524	47	0	0	0	0.333711	-0.408109	1.01084	-0.403732	0.686409	NA	0	0	0	1	1	0
ENSG00000265843	LINC01029	.	.	.	.	.	.	.	.	NO	8.44375	4.48463	1.14044	3.93235	8.41182e-05	0.000518524	47	0	0	0	0.506429	1.77129	1.06076	1.66984	0.0949514	NA	4	0	0	0	0	0
ENSG00000267532	MIR497HG	.	.	.	.	.	.	.	.	NO	108.636	4.48042	0.489806	9.14733	5.83567e-20	4.08361e-18	542	14	15	12	30.5903	2.56077	0.500073	5.12079	3.04256e-07	2.14645e-06	135	21	15	12	15	15
ENSG00000223734	AC098828.2	.	.	.	.	.	.	.	.	NO	11.6068	4.47963	1.08582	4.12559	3.69791e-05	0.000250939	63	0	0	1	10.1579	4.21932	0.852659	4.94843	7.48153e-07	4.93348e-06	68	3	2	2	1	1
ENSG00000247416	AP000802.1	.	.	.	.	.	.	.	.	NO	24.5736	4.47744	0.88423	5.06366	4.11292e-07	4.344e-06	128	1	4	1	11.3939	3.66909	0.893841	4.10486	4.04564e-05	0.000187953	71	0	2	3	6	3
ENSG00000234432	AC092171.3	.	.	.	.	.	.	.	.	NO	127.279	4.47255	0.471153	9.49276	2.24992e-21	1.86216e-19	634	13	20	16	57.1862	3.19644	0.466873	6.8465	7.56808e-12	1.08446e-10	300	16	15	25	31	24
ENSG00000226310	AL022157.1	.	.	.	.	.	.	.	.	NO	37.1632	4.47168	0.815939	5.48041	4.24344e-08	5.48176e-07	191	3	1	6	13.0197	2.67819	0.725027	3.69392	0.000220823	0.00086395	62	4	10	7	5	4
ENSG00000247373	AC055713.1	.	.	.	.	.	.	.	.	NO	883.889	4.46489	0.322768	13.8331	1.60827e-43	8.21313e-41	4362	129	112	121	232.749	2.57163	0.329873	7.79581	6.39981e-15	1.42695e-13	1012	106	157	132	101	108
ENSG00000166448	TMEM130	transmembrane protein 130	The component of the plasma membrane consisting of the gene products and protein complexes having at least some part of their peptide sequence embedded in the hydrophobic region of the membrane. [GOC:dos, GOC:go_curators];"The lipid bilayer surrounding any of the compartments of the Golgi apparatus." [GOC:mah]	.	.	.	.	.	.	NO	18.7233	4.45956	0.928326	4.80388	1.55623e-06	1.45681e-05	98	2	1	1	27.6355	5.61501	0.68529	8.19362	2.53484e-16	6.67949e-15	203	3	1	3	1	3
ENSG00000279259	AC087741.3	.	.	.	.	.	.	.	.	NO	117.901	4.45929	0.502749	8.86982	7.32652e-19	4.61552e-17	588	16	19	10	33.9227	3.75548	0.505427	7.43032	1.08332e-13	2.03013e-12	201	8	13	9	10	9
ENSG00000148677	ANKRD1	ankyrin repeat domain 1	Any process that results in a change in state or activity of a cell (in terms of movement, secretion, enzyme production, gene expression, etc.) as a result of a tumor necrosis factor stimulus. [GOC:mah];"That part of the nuclear content other than the chromosomes or the nucleolus." [GOC:ma, ISBN:0124325653];"The process in which a relatively unspecialized cell acquires specialized features of a m…	Familial isolated dilated cardiomyopathy;positive regulation of protein secretion;negative regulation of DNA biosynthetic process;positive regulation of apoptotic process;atrial cardiac muscle tissue morphogenesis;response to muscle stretch	ENST00000371697	235	248	TTATTTATTTACT	2	YES	28416.2	4.45566	0.370288	12.0329	2.38494e-33	5.34985e-31	140469	2648	5114	3936	15417.5	2.7763	0.995892	2.78775	0.00530755	0.0142966	81291	845	9177	5411	10122	4399
ENSG00000280302	AP005264.8	.	.	.	.	.	.	.	.	NO	29.1417	4.44889	0.823453	5.40273	6.56355e-08	8.16684e-07	150	1	3	4	13.3739	3.85022	0.857205	4.4916	7.06886e-06	3.84548e-05	85	7	1	3	1	3
ENSG00000261485	PAN3-AS1	.	.	.	.	.	.	.	.	NO	369.1	4.4479	0.370626	12.0011	3.50779e-33	7.72422e-31	1823	55	45	50	139.712	3.13231	0.319802	9.79453	1.18851e-22	6.06001e-21	711	62	58	60	47	59
ENSG00000219314	AL034372.1	.	.	.	.	.	.	.	.	NO	13.4737	4.43202	1.03087	4.29932	1.71327e-05	0.000125986	72	0	1	1	5.59822	3.47926	1.10213	3.15685	0.00159484	0.00500288	36	0	1	0	3	2
ENSG00000223764	AL645608.1	.	.	.	.	.	.	.	.	NO	79.198	4.42798	0.594947	7.44265	9.86861e-14	3.18797e-12	397	11	13	5	65.181	3.84018	0.841705	4.56238	5.05781e-06	2.83176e-05	412	45	12	8	5	6
ENSG00000235947	EGOT	.	.	.	.	.	.	.	.	NO	44.8831	4.4264	0.689035	6.42406	1.32685e-10	2.69891e-09	227	6	6	3	3.37828	1.0794	1.04108	1.0368	0.299829	0.408693	9	2	2	4	3	2
ENSG00000227308	AC009502.1	.	.	.	.	.	.	.	.	NO	11.2475	4.4233	1.08989	4.05848	4.9394e-05	0.000324277	61	0	0	1	0.343121	-0.415407	1.01645	-0.408686	0.68277	NA	0	0	1	1	0	0
ENSG00000197768	STPG3	sperm-tail PG-rich repeat containing 3	.	.	.	.	.	.	.	NO	44.9115	4.41824	0.764851	5.7766	7.62258e-09	1.13356e-07	229	1	7	6	10.6531	1.54297	0.748239	2.06214	0.0391944	0.0785227	33	5	8	10	5	9
ENSG00000267382	AC010928.1	.	.	.	.	.	.	.	.	NO	8.08444	4.40742	1.14346	3.85445	0.000115992	0.000689632	45	0	0	0	3.92483	5.13968	1.25179	4.10585	4.02823e-05	0.000187242	31	0	0	0	0	0
ENSG00000248550	OTX2-AS1	.	.	.	.	.	.	.	.	NO	11.0686	4.39394	1.09194	4.02399	5.72202e-05	0.000370089	60	1	0	0	5.14916	2.08065	1.11493	1.86618	0.0620161	0.114814	23	7	2	3	0	1
ENSG00000257815	LINC01481	.	.	.	.	.	.	.	.	NO	328.33	4.39376	0.452336	9.71349	2.64129e-22	2.46678e-20	1622	49	31	52	188.354	3.89408	0.353628	11.0118	3.35197e-28	2.8021e-26	1127	40	59	47	52	64
ENSG00000224418	STK24-AS1	.	.	.	.	.	.	.	.	NO	73.9199	4.38933	0.618441	7.09742	1.2711e-12	3.52616e-11	370	5	9	13	31.8378	3.33461	0.531658	6.27209	3.56233e-10	4.0304e-09	174	15	8	15	11	8
ENSG00000269399	AC008764.6	.	.	.	.	.	.	.	.	NO	373.234	4.38551	0.369229	11.8775	1.54933e-32	3.17837e-30	1834	60	49	49	156.664	3.38962	0.350272	9.67711	3.7723e-22	1.82902e-20	849	45	62	55	52	68
ENSG00000264448	AC084346.2	.	.	.	.	.	.	.	.	NO	59.8018	4.38151	0.612793	7.15007	8.67312e-13	2.4901e-11	299	9	7	6	48.4936	5.27387	0.514427	10.2519	1.15987e-24	7.14326e-23	345	7	4	7	6	4
ENSG00000197177	ADGRA1	adhesion G protein-coupled receptor A1	The component of a membrane consisting of the gene products and protein complexes having at least some part of their peptide sequence embedded in the hydrophobic region of the membrane. [GOC:dos, GOC:go_curators];"A series of molecular signals that proceeds with an activated receptor promoting the exchange of GDP for GTP on the alpha-subunit of an associated heterotrimeric G-protein complex. The …	.	.	.	.	.	.	NO	39.1944	4.37429	0.866677	5.0472	4.48331e-07	4.70077e-06	202	0	7	4	13.5118	5.0203	0.824248	6.09076	1.12373e-09	1.18632e-08	97	1	1	2	1	2
ENSG00000270019	AC110769.2	.	.	.	.	.	.	.	.	NO	38.5948	4.37396	0.713945	6.12646	8.98546e-10	1.56997e-08	195	5	5	3	13.9526	3.43938	0.816247	4.21366	2.51271e-05	0.000122408	82	3	3	9	5	1
ENSG00000236546	AL033527.2	.	.	.	.	.	.	.	.	NO	7.90479	4.36747	1.14494	3.8146	0.000136405	0.000792348	44	0	0	0	5.1909	5.62129	1.22006	4.60738	4.07767e-06	2.32816e-05	41	0	0	0	0	0
ENSG00000266290	AC015813.3	.	.	.	.	.	.	.	.	NO	7.90479	4.36747	1.14494	3.8146	0.000136405	0.000792348	44	0	0	0	1.30108	2.55104	1.28019	1.9927	0.0462943	NA	9	0	0	0	1	0
ENSG00000283554	LINC02341	.	.	.	.	.	.	.	.	NO	7.90479	4.36747	1.14494	3.8146	0.000136405	0.000792348	44	0	0	0	1.01286	2.80687	1.22692	2.28775	0.0221523	NA	8	0	0	0	0	0
ENSG00000114923	SLC4A3	solute carrier family 4 member 3	The directed movement of substances (such as macromolecules, small molecules, ions) or cellular components (such as complexes and organelles) into, out of or within a cell, or between cells, or within a multicellular organism by means of some agent such as a transporter, pore or motor protein. [GOC:dos, GOC:dph, GOC:jl, GOC:mah];"The membrane surrounding a cell that separates the cell from its ex…	.	.	.	.	.	.	NO	752.951	4.36694	0.419541	10.4089	2.25906e-25	2.79494e-23	3705	81	94	140	212.653	2.14249	0.422277	5.07367	3.90218e-07	2.70284e-06	805	141	79	184	115	120
ENSG00000229052	AL449283.1	.	.	.	.	.	.	.	.	NO	79.9045	4.34991	0.640859	6.78762	1.13996e-11	2.80918e-10	400	4	16	10	16.1396	1.71445	0.648467	2.64385	0.00819686	0.0207702	53	10	15	8	8	13
ENSG00000270012	AC232271.1	.	.	.	.	.	.	.	.	NO	619.221	4.34801	0.437003	9.9496	2.53192e-23	2.59706e-21	3045	103	61	94	214.577	3.0231	0.258621	11.6893	1.44516e-31	1.57943e-29	1058	101	100	86	98	82
ENSG00000215375	MYL5	myosin light chain 5	Interacting selectively and non-covalently with calcium ions (Ca2+). [GOC:ai];"A process in which force is generated within muscle tissue, resulting in a change in muscle geometry. Force generation involves a chemo-mechanical energy conversion step that is carried out by the actin/myosin complex activity, which generates force through ATP hydrolysis." [GOC:ef, GOC:mtg_muscle, ISBN:0198506732];"An…	.	.	.	.	.	.	NO	3014.35	4.34699	0.385407	11.279	1.66722e-29	2.85833e-27	14780	306	460	539	1902.49	3.3745	0.475529	7.0963	1.28143e-12	2.05979e-11	10410	532	344	971	916	626
ENSG00000223749	MIR503HG	.	.	.	.	.	.	.	.	NO	401.515	4.34537	0.44883	9.68156	3.61166e-22	3.27121e-20	1976	36	59	74	346.975	5.26282	0.452622	11.6274	2.99006e-31	3.20225e-29	2456	24	40	70	44	31
ENSG00000248027	AP001351.1	.	.	.	.	.	.	.	.	NO	46.6792	4.33977	0.664036	6.53545	6.34172e-11	1.36148e-09	234	6	7	4	19.9267	3.81499	0.67196	5.67742	1.36745e-08	1.21512e-07	122	2	6	8	6	4
ENSG00000258932	AL390334.1	.	.	.	.	.	.	.	.	NO	28.9946	4.33837	0.806721	5.37778	7.54097e-08	9.2299e-07	148	2	5	2	22.6989	3.88756	0.952657	4.08076	4.48894e-05	0.000206783	148	3	9	10	0	1
ENSG00000273061	CDC37L1-AS1	.	.	.	.	.	.	.	.	NO	122.235	4.33519	0.500313	8.66497	4.51624e-18	2.58092e-16	603	21	14	15	79.3992	4.64102	0.482854	9.61164	7.14019e-22	3.3288e-20	532	14	21	9	9	16
ENSG00000166741	NNMT	.	.	.	.	.	.	.	.	NO	4342.89	4.33488	0.495712	8.74477	2.23478e-18	1.32116e-16	21422	384	508	888	1615.5	4.20355	0.513127	8.19203	2.56864e-16	6.7619e-15	10286	321	240	525	209	487
ENSG00000272265	AC034236.3	.	.	.	.	.	.	.	.	NO	19.7305	4.3298	0.903153	4.7941	1.63408e-06	1.52315e-05	102	2	1	2	6.31821	1.4793	0.934658	1.58272	0.113486	0.186846	20	2	2	7	7	4
ENSG00000124762	CDKN1A	cyclin dependent kinase inhibitor 1A	A cascade of processes induced by the cell cycle regulator phosphoprotein p53, or an equivalent protein, resulting in the induction of the transcription of p21 (also known as WAF1, CIP1 and SDI1) or any equivalent protein, in response to the detection of DNA damage. [PMID:10967424];"Any process that activates or increases the rate or extent of B cell proliferation." [GOC:mah];"The regrowth of a l…	negative regulation of cell cycle arrest;positive regulation of reactive oxygen species metabolic process;negative regulation of cell proliferation;cellular response to ionizing radiation;cellular senescence;G2/M transition of mitotic cell cycle;cellular response to extracellular stimulus;positive regulation of fibroblast proliferation;cellular response to amino acid starvation;cellular response …	ENST00000615513	171	184	AATTATTTAAACA	1	YES	8694.6	4.32863	1.09736	3.94458	7.99397e-05	0.000496561	46414	76	1003	289	7461.79	5.93338	0.586945	10.1089	5.0435e-24	2.8677e-22	55314	218	467	846	360	718
ENSG00000260942	CAPN10-AS1	.	.	.	.	.	.	.	.	NO	870.504	4.32426	0.399241	10.8312	2.44896e-27	3.49881e-25	4263	98	117	163	354.719	3.45692	0.275461	12.5496	3.99637e-36	6.16018e-34	1942	113	111	149	148	110
ENSG00000158125	XDH	xanthine dehydrogenase	Any process that stops, prevents or reduces the rate of addition of phosphate groups to amino acids within a protein. [GOC:hjd];"Interacting selectively and non-covalently with iron (Fe) ions." [GOC:ai];"Any process that stops, prevents, or reduces the frequency, rate or extent of protein kinase B signaling, a series of reactions mediated by the intracellular serine/threonine kinase protein kinas…	XANTHINURIA TYPE I	.	.	.	.	.	NO	27.8924	4.32203	0.911853	4.73984	2.13892e-06	1.93219e-05	144	3	0	4	6.36809	1.29883	1.02562	1.26638	0.205377	0.303004	19	5	2	12	2	2
ENSG00000259984	AL928711.1	.	.	.	.	.	.	.	.	NO	27.0884	4.32142	0.850291	5.08228	3.7293e-07	3.99601e-06	139	1	5	2	5.76408	1.66434	0.939887	1.77079	0.076596	0.136281	20	5	3	6	4	1
ENSG00000153707	PTPRD	protein tyrosine phosphatase, receptor type D	The process in which a relatively unspecialized cell acquires specialized features of a neuron. [GOC:mah];"Interacting selectively and non-covalently with a cell adhesion molecule." [GOC:ai];"Combining with a signal and transmitting the signal from one side of the membrane to the other to initiate a change in cell activity by catalysis of the reaction: protein tyrosine phosphate + H2O = protein t…	.	ENST00000463477	176	189	ACAAATTTATTTC	1	YES	1428.97	4.31975	0.384551	11.2332	2.80031e-29	4.60363e-27	6991	170	306	164	1591.3	4.92409	0.397136	12.399	2.6454e-35	3.91917e-33	10915	378	176	260	229	174
ENSG00000229989	MIR181A1HG	.	.	.	.	.	.	.	.	NO	15.3406	4.31927	1.00369	4.30339	1.68202e-05	0.00012403	81	0	2	1	16.798	3.23772	1.20921	2.67755	0.00741617	0.019056	130	2	0	0	0	0
ENSG00000154645	CHODL	chondrolectin	The component of a membrane consisting of the gene products and protein complexes having at least some part of their peptide sequence embedded in the hydrophobic region of the membrane. [GOC:dos, GOC:go_curators];"All of the contents of a cell excluding the plasma membrane and nucleus, but including other subcellular structures." [ISBN:0198547684];"Any process that modulates the rate, frequency o…	.	ENST00000400128	437	450	TAATATTTATTTT	1	YES	221.049	4.31765	0.478721	9.01915	1.89556e-19	1.24992e-17	1087	36	21	35	370.547	5.33927	0.486675	10.9709	5.27334e-28	4.3269e-26	2642	50	16	37	56	49
ENSG00000281731	AC110079.2	.	.	.	.	.	.	.	.	NO	16.8874	4.3143	0.941797	4.58092	4.62941e-06	3.8865e-05	88	1	2	1	2.99003	2.15502	1.14338	1.88478	0.0594598	0.110983	14	2	2	2	0	1
ENSG00000167945	PRR25	proline rich 25	.	.	.	.	.	.	.	NO	12.5761	4.3135	1.04101	4.14357	3.41936e-05	0.000234222	67	1	1	0	10.5541	3.64482	0.794697	4.58643	4.50889e-06	2.55175e-05	64	2	2	3	3	4
ENSG00000213131	YWHAZP4	.	.	.	.	.	.	.	.	NO	18.2861	4.31326	0.98093	4.39712	1.09698e-05	8.46889e-05	96	1	3	0	6.30085	2.74132	1.07941	2.53965	0.0110965	0.0269892	34	2	2	0	1	6
ENSG00000179915	NRXN1	neurexin 1	The external part of the cell wall and/or plasma membrane. [GOC:jl, GOC:mtg_sensu, GOC:sm];"Combining with an extracellular or intracellular messenger to initiate a change in cell activity." [GOC:ceb, ISBN:0198506732];"Either of the lipid bilayers that surround the nucleus and form the nuclear envelope; excludes the intermembrane space." [GOC:mah, GOC:pz];"Any process that an organism uses to con…	CHROMOSOME 2p16.3 DELETION SYNDROMESCHIZOPHRENIA 17 INCLUDED;vocalization behavior;Pitt-Hopkins-like syndrome;Pitt Hopkins 2;social behavior;Pitt-Hopkins-like syndrome 2;AUTISM;adult behavior;vocal learning;visual learning	ENST00000406316	1301	1314	AAATATTTATTGA	1	YES	134.906	4.30914	0.513978	8.3839	5.12035e-17	2.56573e-15	665	12	19	25	386.21	6.52322	0.366437	17.8018	6.84782e-71	9.13054e-68	2906	24	12	24	20	25
ENSG00000230658	KLHL7-AS1	.	.	.	.	.	.	.	.	NO	59.5173	4.30879	0.656636	6.56192	5.31181e-11	1.16009e-09	297	6	5	11	53.6623	3.77166	0.656993	5.74079	9.42344e-09	8.60893e-08	325	24	22	8	5	13
ENSG00000231551	AC245100.4	.	.	.	.	.	.	.	.	NO	57.5265	4.30798	0.640006	6.73116	1.68319e-11	4.01989e-10	287	4	10	8	21.2857	3.02076	0.797569	3.78746	0.000152196	0.000620885	113	14	6	1	8	11
ENSG00000268438	BNIP3P27	.	.	.	.	.	.	.	.	NO	22.1749	4.3077	0.881487	4.88685	1.0246e-06	1.00214e-05	114	2	1	3	6.05628	2.54967	0.996803	2.55785	0.0105321	0.0257978	30	1	6	3	1	2
ENSG00000056487	PHF21B	PHD finger protein 21B	A membrane-bounded organelle of eukaryotic cells in which chromosomes are housed and replicated. In most cells, the nucleus contains all of the cell's chromosomes except the organellar chromosomes, and is the site of RNA synthesis and processing. In some species, or in specialized cell types, RNA metabolism or DNA replication may be absent. [GOC:go_curators];"Interacting selectively and non-coval…	.	ENST00000313237	1003	1016	AGATATTTAATGT	1	YES	62.3633	4.30683	0.748982	5.75024	8.91158e-09	1.30663e-07	315	3	15	4	21.9799	2.41942	0.602385	4.0164	5.90937e-05	0.000265295	94	12	9	18	8	11
ENSG00000276063	AL391262.2	.	.	.	.	.	.	.	.	NO	14.2323	4.29984	1.0651	4.03703	5.41322e-05	0.000352109	76	2	0	0	2.57336	2.76814	1.17525	2.35537	0.0185043	0.041811	15	1	1	1	1	0
ENSG00000170374	SP7	Sp7 transcription factor	Any molecular function by which a gene product interacts selectively and non-covalently with DNA (deoxyribonucleic acid). [GOC:dph, GOC:jl, GOC:tb, GOC:vw];"The cellular synthesis of RNA on a template of DNA." [GOC:jl, GOC:txnOH];"Any process that activates or increases the frequency, rate or extent of transcription from an RNA polymerase II promoter." [GOC:go_curators, GOC:txnOH];"The process in…	OSTEOGENESIS IMPERFECTA TYPE XIII;Osteogenesis imperfecta type 4	ENST00000303846	1539	1552	TTTAATTTAATAA	1	YES	15.1617	4.29837	1.00567	4.27413	1.91883e-05	0.000139394	80	1	2	0	4.46594	2.47312	1.12472	2.19888	0.0278866	0.0591326	23	5	2	1	0	1
ENSG00000116741	RGS2	regulator of G-protein signaling 2	The process in which a relatively unspecialized cell acquires specialized features of a brown adipocyte, an animal connective tissue cell involved in adaptive thermogenesis. Brown adipocytes contain multiple small droplets of triglycerides and a high number of mitochondria. [PMID:12588810];"Any process that decreases the rate, frequency or extent of the enlargement or overgrowth of all or part of…	positive regulation of G-protein coupled receptor protein signaling pathway;GTPase activator activity	ENST00000235382	650	663	ATAAATTTATTTT	1	YES	978.024	4.29184	0.428112	10.025	1.18306e-23	1.26204e-21	4786	108	222	109	1973.05	6.24533	0.338938	18.4262	8.09774e-76	1.19968e-72	14686	95	108	144	153	154
ENSG00000124780	KCNK17	potassium two pore domain channel subfamily K member 17	A process in which a potassium ion is transported from one side of a membrane to the other. [GOC:mah];"The directed movement of potassium ions (K+) into, out of or within a cell, or between cells, by means of some agent such as a transporter or pore." [GOC:ai];"Enables the transmembrane transfer of an ion by a voltage-gated channel. An ion is an atom or group of atoms carrying an electric charge …	.	.	.	.	.	.	NO	18.9725	4.28936	0.90611	4.73382	2.20333e-06	1.9859e-05	98	1	2	2	16.2426	3.08863	0.939016	3.28922	0.00100466	0.00332246	91	0	4	13	4	6
ENSG00000229896	AL157373.2	.	.	.	.	.	.	.	.	NO	12.3965	4.28888	1.0431	4.11167	3.92814e-05	0.000264543	66	1	1	0	18.2377	6.36659	0.879537	7.23857	4.53432e-13	7.786e-12	140	1	1	1	0	0
ENSG00000260193	AL138781.1	.	.	.	.	.	.	.	.	NO	251.992	4.28246	0.459964	9.31043	1.27316e-20	9.54951e-19	1235	22	50	39	98.1664	2.33285	0.710462	3.28357	0.00102502	0.00338211	416	41	11	58	64	85
ENSG00000225383	SFTA1P	.	.	.	.	.	.	.	.	NO	10.131	4.28189	1.1018	3.88627	0.000101795	0.000612867	55	0	1	0	13.227	5.53797	0.918641	6.02844	1.65546e-09	1.69402e-08	99	2	0	0	1	1
ENSG00000228973	AC009955.1	.	.	.	.	.	.	.	.	NO	10.131	4.28189	1.1018	3.88627	0.000101795	0.000612867	55	0	1	0	0.379822	1.45263	0.984206	1.47595	0.139958	NA	3	0	0	0	0	0
ENSG00000269938	AC068790.2	.	.	.	.	.	.	.	.	NO	45.1394	4.27596	0.66509	6.42914	1.2833e-10	2.6192e-09	225	6	5	6	18.9516	4.29694	0.708434	6.06541	1.31618e-09	1.37425e-08	125	3	2	2	6	5
ENSG00000260924	LINC01311	.	.	.	.	.	.	.	.	NO	225.888	4.27509	0.440334	9.70874	2.76725e-22	2.56446e-20	1104	31	27	41	122.033	3.90422	0.355093	10.9949	4.04277e-28	3.34809e-26	732	27	31	32	46	34
ENSG00000239367	RN7SL477P	.	.	.	.	.	.	.	.	NO	10.35	4.27408	1.10023	3.88473	0.000102445	0.000616263	56	1	0	0	2.19782	3.43271	1.2792	2.68348	0.00728597	0.0187878	16	0	0	1	0	0
ENSG00000267213	AC007773.1	.	.	.	.	.	.	.	.	NO	34.6099	4.27332	0.742185	5.75776	8.52388e-09	1.25285e-07	174	4	3	5	12.9369	2.18824	0.694037	3.15291	0.0016165	0.00506132	52	8	9	4	10	6
ENSG00000162627	SNX7	sorting nexin 7	The directed movement of proteins into, out of or within a cell, or between cells, by means of some agent such as a transporter or pore. [GOC:ai];"The component of a membrane consisting of gene products and protein complexes that are loosely bound to one of its surfaces, but not integrated into the hydrophobic region." [GOC:dos, GOC:jl, GOC:mah];"A vacuole to which materials ingested by endocytos…	.	.	.	.	.	.	NO	1099.44	4.27026	0.541453	7.88666	3.10378e-15	1.23136e-13	5414	112	276	88	1042.12	4.68507	0.548413	8.54295	1.30843e-17	3.97856e-16	7056	177	72	305	146	158
ENSG00000184925	LCN12	lipocalin 12	Enables the directed movement of substances (such as macromolecules, small molecules, ions) into, out of or within a cell, or between cells. [GOC:ai, GOC:dgf];"The space external to the outermost structure of a cell. For cells without external protective or external encapsulating structures this refers to space outside of the plasma membrane. This term covers the host cell environment outside an …	.	.	.	.	.	.	NO	135.053	4.2604	0.450435	9.4584	3.12694e-21	2.53557e-19	660	21	22	17	27.0458	2.00024	0.502481	3.98074	6.87024e-05	0.000303728	98	22	15	15	19	14
ENSG00000142619	PADI3	peptidyl arginine deiminase 3	Interacting selectively and non-covalently with calcium ions (Ca2+). [GOC:ai];"The hydrolysis of peptidyl-arginine to form peptidyl-citrulline." [PMID:23175390, RESID:AA0214];"The part of the cytoplasm that does not contain organelles but which does contain other particulate matter, such as protein complexes." [GOC:hjd, GOC:jl];"Catalysis of the reaction: protein L-arginine + H2O = protein L-citr…	.	.	.	.	.	.	NO	16.7392	4.25617	1.05042	4.05188	5.08071e-05	0.000332644	89	0	3	0	3.54492	1.52588	1.18141	1.29157	0.196505	0.29252	13	3	6	1	0	1
ENSG00000257849	AC012038.2	.	.	.	.	.	.	.	.	NO	13.8715	4.25345	1.06905	3.97871	6.92895e-05	0.000437424	74	0	0	2	22.0953	7.37815	0.950646	7.7612	8.41289e-15	1.84952e-13	173	0	0	0	0	1
ENSG00000177106	EPS8L2	EPS8 like 2	A series of molecular signals within the cell that are mediated by a member of the Rho family of proteins switching to a GTP-bound active state. [GOC:bf];"Any process that activates or increases the frequency, rate or extent of ruffle assembly." [GOC:TermGenie, GOC:yaf];"Stimulates the exchange of guanyl nucleotides associated with a GTPase of the Rho family. Under normal cellular physiological c…	.	.	.	.	.	.	NO	248.768	4.25066	0.412559	10.3031	6.81995e-25	8.10358e-23	1212	27	49	38	119.724	1.80306	0.619319	2.91135	0.00359865	0.0101798	407	113	33	117	44	84
ENSG00000231873	AC099560.1	.	.	.	.	.	.	.	.	NO	9.95133	4.2504	1.10391	3.85032	0.000117963	0.000699961	54	0	1	0	8.92388	4.93819	0.958735	5.15074	2.59466e-07	1.857e-06	65	1	1	0	1	1
ENSG00000272692	AC010997.4	.	.	.	.	.	.	.	.	NO	66.0828	4.24384	0.611361	6.94163	3.87601e-12	1.00358e-10	327	10	12	5	20.7928	2.8865	0.716722	4.02736	5.64068e-05	0.000254413	105	4	6	14	15	5
ENSG00000155886	SLC24A2	solute carrier family 24 member 2	A process in which a calcium ion is transported from one side of a membrane to the other by means of some agent such as a transporter or pore. [GOC:mah];"Any process in an organism in which a relatively long-lasting adaptive behavioral change occurs as the result of experience." [ISBN:0582227089, ISBN:0721662544];"Interacting selectively and non-covalently with calcium ions (Ca2+)." [GOC:ai];"The…	.	ENST00000341998	508	521	GTATATTTATAGT	1	YES	27.0569	4.24359	0.800752	5.2995	1.16121e-07	1.37432e-06	137	2	4	3	152.936	3.26783	1.28481	2.54344	0.0109766	0.0267425	1071	6	0	33	4	52
ENSG00000231682	LINC01891	.	.	.	.	.	.	.	.	NO	7.36583	4.24181	1.14916	3.69123	0.000223168	0.00122462	41	0	0	0	0.668039	1.50014	1.1952	1.25513	0.209432	NA	4	0	0	0	1	0
ENSG00000253490	LINC02099	.	.	.	.	.	.	.	.	NO	7.36583	4.24181	1.14916	3.69123	0.000223168	0.00122462	41	0	0	0	1.18388	2.36365	1.27351	1.85601	0.0634518	NA	8	0	1	0	0	0
ENSG00000147145	LPAR4	lysophosphatidic acid receptor 4	The component of a membrane consisting of the gene products and protein complexes having at least some part of their peptide sequence embedded in the hydrophobic region of the membrane. [GOC:dos, GOC:go_curators];"A series of molecular signals that proceeds with an activated receptor promoting the exchange of GDP for GTP on the alpha-subunit of an associated heterotrimeric G-protein complex. The …	.	.	.	.	.	.	NO	55.7651	4.23263	0.720051	5.87823	4.14675e-09	6.463e-08	279	8	11	2	154.536	7.07753	0.472687	14.973	1.10277e-50	4.02843e-48	1184	9	8	3	4	3
ENSG00000163352	LENEP	lens epithelial protein	Any molecular function by which a gene product interacts selectively and non-covalently with DNA (deoxyribonucleic acid). [GOC:dph, GOC:jl, GOC:tb, GOC:vw];"The biological process whose specific outcome is the progression of a multicellular organism over time from an initial condition (e.g. a zygote or a young adult) to a later condition (e.g. a multicellular animal or an aged adult)." [GOC:dph, …	.	.	.	.	.	.	NO	17.6839	4.22575	0.976908	4.32564	1.5209e-05	0.000113228	92	2	0	2	3.95357	1.79438	1.02236	1.75514	0.0792352	0.139904	15	3	2	4	2	1
ENSG00000135480	KRT7	keratin 7	The action of a molecule that contributes to the structural integrity of a complex or assembly within or outside a cell. [GOC:mah];"A cytoskeletal structure that forms a distinct elongated structure, characteristically 10 nm in diameter, that occurs in the cytoplasm of eukaryotic cells. Intermediate filaments form a fibrous system, composed of chemically heterogeneous subunits and involved in mec…	.	.	.	.	.	.	NO	70.9765	4.22428	0.569412	7.41867	1.183e-13	3.76582e-12	349	8	10	12	16.8925	0.865118	0.735032	1.17698	0.239204	0.342396	37	14	8	10	12	25
ENSG00000124749	COL21A1	.	.	.	.	.	.	.	.	NO	2324.05	4.22122	0.269987	15.6349	4.2106e-55	4.04252e-52	11205	342	397	391	1051.3	3.81287	0.574555	6.63621	3.21847e-11	4.22792e-10	6342	293	528	147	162	296
ENSG00000258358	AC087888.1	.	.	.	.	.	.	.	.	NO	9.98989	4.21161	1.10444	3.81334	0.000137102	0.000796016	54	0	0	1	8.14775	4.53778	1.08431	4.18494	2.85236e-05	0.000136781	59	0	0	3	1	0
ENSG00000176593	AC008969.1	.	.	.	.	.	.	.	.	NO	1500.37	4.21003	0.287107	14.6636	1.10256e-48	7.15233e-46	7231	252	240	237	675.628	3.83406	0.263014	14.5774	3.91017e-48	1.24134e-45	3979	211	209	206	166	198
ENSG00000267121	AC008105.3	.	.	.	.	.	.	.	.	NO	436.132	4.20955	0.346059	12.1643	4.81758e-34	1.14487e-31	2108	57	76	76	138.087	1.10537	0.317827	3.47788	0.000505398	0.00181735	331	117	139	111	106	85
ENSG00000279693	AC099521.3	.	.	.	.	.	.	.	.	NO	69.8623	4.20901	0.564584	7.45507	8.98218e-14	2.92524e-12	343	11	11	8	16.9414	-0.336923	0.676501	-0.498038	0.618457	0.708558	18	9	23	17	21	15
ENSG00000115841	RMDN2	.	.	.	.	.	.	.	.	NO	1129.21	4.2045	0.34088	12.3343	5.9237e-35	1.52882e-32	5453	203	159	177	209.231	1.4971	0.310226	4.82585	1.3941e-06	8.74742e-06	602	135	190	159	135	148
ENSG00000226041	AC010745.1	.	.	.	.	.	.	.	.	NO	7.18617	4.19783	1.15048	3.64876	0.000263508	0.00141303	40	0	0	0	0.379822	1.45263	0.984206	1.47595	0.139958	NA	3	0	0	0	0	0
ENSG00000231381	RNF2P1	.	.	.	.	.	.	.	.	NO	7.18617	4.19783	1.15048	3.64876	0.000263508	0.00141303	40	0	0	0	2.8551	0.361485	1.16973	0.309034	0.757296	0.82239	5	4	3	0	4	2
ENSG00000251258	RFPL4B	.	.	.	.	.	.	.	.	NO	7.18617	4.19783	1.15048	3.64876	0.000263508	0.00141303	40	0	0	0	6.9634	6.11728	1.18166	5.17683	2.25686e-07	1.63543e-06	55	0	0	0	0	0
ENSG00000259488	AC023355.1	.	.	.	.	.	.	.	.	NO	229.148	4.19259	0.384728	10.8975	1.1842e-27	1.73311e-25	1108	35	36	38	82.7321	3.01499	0.466361	6.46494	1.01339e-10	1.23454e-09	415	21	31	44	53	27
ENSG00000257543	AC063948.1	.	.	.	.	.	.	.	.	NO	70.8294	4.19236	0.554937	7.55466	4.1994e-14	1.4297e-12	347	9	12	10	63.3551	3.4399	0.413856	8.31183	9.4235e-17	2.60141e-15	349	22	17	22	22	27
ENSG00000176887	SOX11	SRY-box 11	The process aimed at the progression of a neural crest cell over time, from initial commitment of the cell to its specific fate, to the fully functional differentiated cell. [GOC:dh, GOC:ef];"Any process that activates or increases the frequency, rate or extent of cellular DNA-templated transcription." [GOC:go_curators, GOC:txnOH];"The developmental process pertaining to the initial formation of …	COFFIN-SIRIS SYNDROME;negative regulation of gene expression;positive regulation of stem cell proliferation;positive regulation of gene expression;positive regulation of ossification;MENTAL RETARDATION AUTOSOMAL DOMINANT 27;negative regulation of glial cell proliferation;positive regulation of neuron differentiation;negative regulation of lymphocyte proliferation;positive regulation of osteoblast…	ENST00000322002	609	622	GTTAATTTAATTT	1	YES	136.906	4.19199	0.507576	8.25884	1.47093e-16	6.99115e-15	668	12	26	24	453.514	6.84938	0.410961	16.6668	2.28653e-62	1.79338e-59	3449	15	14	27	14	26
ENSG00000279613	AC124283.5	.	.	.	.	.	.	.	.	NO	113.417	4.19179	0.476957	8.78862	1.51405e-18	9.08507e-17	552	18	20	14	31.9107	1.82935	0.574731	3.18297	0.00145775	0.0046221	109	21	29	29	13	13
ENSG00000255772	LINC01479	.	.	.	.	.	.	.	.	NO	1553.06	4.18775	0.649781	6.44486	1.15707e-10	2.3757e-09	7668	127	114	382	324.91	2.93505	0.43392	6.76403	1.34201e-11	1.8562e-10	1588	89	106	183	159	174
ENSG00000255872	RP11-613M10.9	.	.	.	.	.	.	.	.	NO	41.4606	4.18746	0.725906	5.7686	7.9932e-09	1.18322e-07	207	3	9	4	14.6609	2.51903	0.682962	3.68839	0.000225674	0.000881249	66	7	10	8	9	3
ENSG00000261094	AC007066.2	.	.	.	.	.	.	.	.	NO	694.98	4.18712	0.371875	11.2595	2.07979e-29	3.49084e-27	3356	126	92	113	341.818	3.72399	0.273885	13.5969	4.17903e-42	9.69063e-40	1974	112	114	87	107	110
ENSG00000234019	AL591212.1	.	.	.	.	.	.	.	.	NO	28.3849	4.1865	0.793835	5.27377	1.3365e-07	1.56329e-06	143	2	5	3	10.9292	3.97234	0.791072	5.02147	5.12784e-07	3.47331e-06	70	2	2	3	3	2
ENSG00000271659	AL161729.4	.	.	.	.	.	.	.	.	NO	37.3443	4.17815	0.730558	5.71912	1.07075e-08	1.54821e-07	186	6	3	5	15.3696	3.55707	0.756246	4.70359	2.55625e-06	1.51618e-05	91	6	2	7	2	5
ENSG00000241130	AC012100.1	.	.	.	.	.	.	.	.	NO	151.991	4.1767	0.504475	8.27931	1.23896e-16	5.97137e-15	740	31	23	15	24.0602	1.37004	0.577474	2.37248	0.0176692	0.0402276	67	24	24	15	12	15
ENSG00000234546	LINC01759	.	.	.	.	.	.	.	.	NO	19.9412	4.17651	0.891702	4.68375	2.8168e-06	2.47379e-05	102	1	3	2	7.24247	2.63915	0.9459	2.79009	0.00526932	0.014208	36	2	2	4	1	6
ENSG00000267288	AC138150.2	.	.	.	.	.	.	.	.	NO	104.516	4.17634	0.51248	8.14927	3.66136e-16	1.62741e-14	509	15	13	19	30.1128	1.50062	0.487506	3.07816	0.00208286	0.00629946	88	18	22	20	23	26
ENSG00000196668	LINC00173	.	.	.	.	.	.	.	.	NO	100.64	4.17288	0.560789	7.44109	9.9856e-14	3.21711e-12	492	21	12	11	50.4747	3.26585	0.620973	5.25924	1.4465e-07	1.08536e-06	275	37	13	19	11	11
ENSG00000266743	AC103808.6	.	.	.	.	.	.	.	.	NO	17.2165	4.17158	1.05861	3.94061	8.12736e-05	0.000503524	91	3	0	0	16.5323	5.90247	0.880198	6.70584	2.00248e-11	2.71894e-10	125	0	2	1	0	1
ENSG00000250896	RNPS1P1	.	.	.	.	.	.	.	.	NO	200.812	4.164	0.512727	8.12128	4.61289e-16	2.0241e-14	977	44	26	21	32.0371	0.32091	0.484484	0.662375	0.507731	0.612627	51	25	30	33	39	22
ENSG00000235848	RMDN2-AS1	.	.	.	.	.	.	.	.	NO	11.4975	4.16065	1.05386	3.948	7.88053e-05	0.00049053	61	0	1	1	2.32955	2.43322	1.23319	1.9731	0.048484	0.0938601	13	1	2	1	0	0
ENSG00000231503	PTMAP4	.	.	.	.	.	.	.	.	NO	38.2336	4.16028	0.713584	5.83012	5.5386e-09	8.40312e-08	190	3	6	6	14.1231	3.73952	0.78438	4.76749	1.86536e-06	1.13466e-05	87	6	2	1	5	4
ENSG00000236519	LINC01424	.	.	.	.	.	.	.	.	NO	28.5702	4.15985	0.984657	4.22467	2.39292e-05	0.000169575	148	0	1	6	11.5968	3.68634	0.802347	4.59445	4.33899e-06	2.46502e-05	71	4	2	1	4	4
ENSG00000215853	RPTN	repetin	Interacting selectively and non-covalently with calcium ions (Ca2+). [GOC:ai];"A layer consisting mainly of proteins (especially collagen) and glycosaminoglycans (mostly as proteoglycans) that forms a sheet underlying or overlying cells such as endothelial and epithelial cells. The proteins are secreted by cells in the vicinity. An example of this component is found in Mus musculus." [GOC:mtg_sen…	.	.	.	.	.	.	NO	15.841	4.15354	1.05986	3.91897	8.89295e-05	0.000544142	84	0	3	0	0	NA	NA	NA	NA	NA	0	0	0	0	0	0
ENSG00000135477	KRT87P	.	.	.	.	.	.	.	.	NO	7.00652	4.15273	1.15175	3.60557	0.000311468	0.00163299	39	0	0	0	0.126607	1.00959	0.917887	1.09991	0.271372	NA	1	0	0	0	0	0
ENSG00000225111	AC083900.1	.	.	.	.	.	.	.	.	NO	7.00652	4.15273	1.15175	3.60557	0.000311468	0.00163299	39	0	0	0	1.90379	2.37708	1.28603	1.84839	0.0645457	NA	12	0	0	0	0	2
ENSG00000275549	STPG3-AS1	.	.	.	.	.	.	.	.	NO	45.6454	4.15038	0.7019	5.91307	3.35794e-09	5.33758e-08	226	5	4	9	14.1789	1.67144	0.787904	2.12138	0.0338899	0.0695668	47	8	9	17	3	10
ENSG00000283648	AC006974.2	.	.	.	.	.	.	.	.	NO	13.9041	4.14839	1.01979	4.06789	4.74402e-05	0.000312475	73	1	2	0	4.12645	1.1523	1.04191	1.10595	0.268749	0.375088	25	0	0	0	0	5
ENSG00000279894	Z73965.1	.	.	.	.	.	.	.	.	NO	71.3654	4.14783	0.735315	5.64089	1.6917e-08	2.34301e-07	355	13	13	2	30.4491	2.06676	0.612387	3.37493	0.000738357	0.00253767	115	7	26	22	21	16
ENSG00000267114	AC011481.1	.	.	.	.	.	.	.	.	NO	72.7476	4.14444	0.655708	6.32057	2.60608e-10	5.0896e-09	358	8	6	16	22.9489	2.05083	0.599474	3.42105	0.000623789	0.00218639	86	15	20	7	16	12
ENSG00000118160	SLC8A2	solute carrier family 8 member A2	A process in which a calcium ion is transported from one side of a membrane to the other by means of some agent such as a transporter or pore. [GOC:mah];"Any process in an organism in which a relatively long-lasting adaptive behavioral change occurs as the result of experience." [ISBN:0582227089, ISBN:0721662544];"A process that modulates synaptic plasticity such that synapses are changed resulti…	.	.	.	.	.	.	NO	48.4416	4.14276	0.669879	6.18434	6.23622e-10	1.11703e-08	239	4	7	9	8.87751	0.8552	0.901264	0.94889	0.342677	0.453012	20	14	2	5	10	6
ENSG00000272455	AL391244.3	.	.	.	.	.	.	.	.	NO	465.395	4.14265	0.38805	10.6756	1.32452e-26	1.79611e-24	2240	67	67	93	153.804	2.8033	0.292284	9.59101	8.72244e-22	4.03122e-20	715	79	64	76	72	74
ENSG00000169181	GSG1L	GSG1 like	The component of a membrane consisting of the gene products and protein complexes having at least some part of their peptide sequence embedded in the hydrophobic region of the membrane. [GOC:dos, GOC:go_curators];"A type of synapse occurring between an axon and a dendritic spine or dendritic shaft. Asymmetric synapses, the most abundant synapse type in the central nervous system, involve axons th…	.	.	.	.	.	.	NO	35.8277	4.13902	0.727934	5.68598	1.30064e-08	1.84395e-07	178	3	5	6	41.9153	5.23047	0.61938	8.44468	3.04868e-17	8.83687e-16	299	2	2	6	5	8
ENSG00000066468	FGFR2	fibroblast growth factor receptor 2	The external part of the cell wall and/or plasma membrane. [GOC:jl, GOC:mtg_sensu, GOC:sm];"Morphogenesis, during the embryonic phase, of a tissue or tissues that work together to perform a specific function or functions. Morphogenesis is the process in which anatomical structures are generated and organized. Organs are commonly observed as visibly distinct structures, but may also exist as loose…	CROUZON SYNDROME;LACRIMOAURICULODENTODIGITAL SYNDROME;FGFR2-related bent bone dysplasia;Scaphocephaly maxillary retrusion and mental retardation;Pfeiffer syndrome type 1;Antley-Bixler syndrome;positive regulation of MAPK cascade;BENT BONE DYSPLASIA SYNDROME;SAETHRE-CHOTZEN SYNDROME;PFEIFFER SYNDROME;Cutis gyrata-acanthosis nigricans-craniosynostosis syndrome;APERT SYNDROME;positive regulation of …	ENST00000613048	603	616	GTTAATTTATTAA	1	YES	16.8549	4.13359	1.06199	3.89229	9.93044e-05	0.000600681	89	0	0	3	11.7947	1.73684	0.750559	2.31407	0.0206641	0.045917	40	11	11	8	4	5
ENSG00000277383	AC010331.1	.	.	.	.	.	.	.	.	NO	73.1244	4.1323	0.573535	7.20496	5.80603e-13	1.69947e-11	357	7	14	12	30.1952	3.37093	0.571924	5.89402	3.76922e-09	3.66038e-08	167	11	16	7	7	11
ENSG00000158887	MPZ	myelin protein zero	The membrane surrounding a cell that separates the cell from its external environment. It consists of a phospholipid bilayer and associated proteins. [ISBN:0716731363];"The action of a molecule that contributes to the structural integrity of a complex or assembly within or outside a cell." [GOC:mah];"Any process that stops, prevents, or reduces the frequency, rate or extent of cell death by apopt…	CHARCOT-MARIE-TOOTH DISEASE DOMINANT INTERMEDIATE D;Autosomal dominant intermediate Charcot-Marie-Tooth disease type D;ROUSSY-LEVY HEREDITARY AREFLEXIC DYSTASIA;Charcot-Marie-Tooth disease type 1B;CHARCOT-MARIE-TOOTH DISEASE AXONAL TYPE 2J;CHARCOT-MARIE-TOOTH DISEASE AXONAL TYPE 2I;Autosomal dominant Charcot-Marie-Tooth disease type 2J;Autosomal dominant intermediate Charcot-Marie-Tooth disease w…	.	.	.	.	.	NO	372.047	4.12521	0.399278	10.3317	5.06583e-25	6.07951e-23	1789	50	57	76	756.572	2.55373	1.21738	2.09772	0.0359295	0.0730451	4230	66	55	262	44	771
ENSG00000105251	SHD	Src homology 2 domain containing transforming protein D	Interacting selectively and non-covalently with any protein or protein complex (a complex of two or more proteins that may include other nonprotein molecules). [GOC:go_curators]	.	.	.	.	.	.	NO	529.068	4.12384	0.617576	6.67746	2.43124e-11	5.62726e-10	2589	131	43	53	439.562	5.20479	0.95994	5.422	5.89371e-08	4.72117e-07	3232	90	15	32	15	24
ENSG00000233672	RNASEH2B-AS1	.	.	.	.	.	.	.	.	NO	63.9492	4.11917	0.685827	6.00614	1.89989e-09	3.15579e-08	315	13	4	9	32.8699	3.47895	0.56395	6.1689	6.87668e-10	7.47272e-09	186	8	6	16	14	10
ENSG00000144278	GALNT13	polypeptide N-acetylgalactosaminyltransferase 13	The component of a membrane consisting of the gene products and protein complexes having at least some part of their peptide sequence embedded in the hydrophobic region of the membrane. [GOC:dos, GOC:go_curators];"Interacting selectively and non-covalently with any metal ion." [GOC:ai];"Catalysis of the reaction: UDP-N-acetyl-D-galactosamine + polypeptide = UDP + N-acetyl-D-galactosaminyl-polypep…	.	.	.	.	.	.	NO	13.9419	4.11802	1.0224	4.02778	5.63051e-05	0.000365055	73	0	1	2	33.7818	6.8537	0.741735	9.2401	2.46269e-20	9.98062e-19	260	2	1	0	1	1
ENSG00000237217	AC008074.2	.	.	.	.	.	.	.	.	NO	9.45168	4.11171	1.11086	3.70137	0.000214436	0.00118211	51	1	0	0	4.35202	2.16573	1.01538	2.13293	0.0329302	0.0679156	19	2	1	2	2	4
ENSG00000253877	LINC01608	.	.	.	.	.	.	.	.	NO	6.82686	4.10644	1.15296	3.56163	0.000368554	0.00189179	38	0	0	0	2.02572	3.98532	1.28681	3.09706	0.00195454	NA	16	0	0	0	0	0
ENSG00000255000	AC139103.1	.	.	.	.	.	.	.	.	NO	11.1389	4.10568	1.05837	3.87927	0.000104771	0.000628362	59	1	1	0	2.75077	2.39126	1.2254	1.95141	0.0510083	0.0978589	15	3	1	1	0	0
ENSG00000134709	HOOK1	hook microtubule tethering protein 1	Interacting selectively and non-covalently with an identical protein or proteins. [GOC:jl];"The biological process whose specific outcome is the progression of a multicellular organism over time from an initial condition (e.g. a zygote or a young adult) to a later condition (e.g. a multicellular animal or an aged adult)." [GOC:dph, GOC:ems, GOC:isa_complete, GOC:tb];"The directed movement of prot…	endosome to lysosome transport;early endosome to late endosome transport;lysosome organization;endosome organization	.	.	.	.	.	NO	93.0981	4.10439	0.538144	7.62694	2.40395e-14	8.58624e-13	452	10	21	13	189.017	5.12049	0.546366	9.3719	7.12411e-21	3.0348e-19	1331	13	26	45	14	20
ENSG00000268896	AC009955.3	.	.	.	.	.	.	.	.	NO	13.7622	4.09532	1.0245	3.99738	6.40469e-05	0.000407868	72	0	1	2	3.62161	0.539562	1.07351	0.502614	0.615235	0.70602	7	6	1	3	4	2
ENSG00000273973	AC025162.2	.	.	.	.	.	.	.	.	NO	39.681	4.088	0.724037	5.64612	1.64112e-08	2.2782e-07	196	8	4	4	21.6372	3.60073	0.591992	6.08239	1.18403e-09	1.24456e-08	126	6	6	9	7	5
ENSG00000253842	AP003472.2	.	.	.	.	.	.	.	.	NO	9.05306	4.08357	1.11463	3.66361	0.000248683	0.00134547	49	0	1	0	5.70246	4.28127	1.13021	3.78803	0.000151845	0.000619816	41	1	2	0	0	0
ENSG00000142949	PTPRF	protein tyrosine phosphatase, receptor type F	The attachment of a cell, either to another cell or to an underlying substrate such as the extracellular matrix, via cell adhesion molecules. [GOC:hb, GOC:pf];"Combining with a signal and transmitting the signal from one side of the membrane to the other to initiate a change in cell activity by catalysis of the reaction: protein tyrosine phosphate + H2O = protein tyrosine + phosphate." [EC:3.1.3.…	ATHELIA;Isolated congenital breast hypoplasia/aplasia;negative regulation of receptor binding;BREASTS AND/OR NIPPLES APLASIA OR HYPOPLASIA OF 2;non-membrane spanning protein tyrosine phosphatase activity;negative regulation of vascular associated smooth muscle cell migration;peptidyl-tyrosine dephosphorylation	.	.	.	.	.	NO	1903.65	4.07764	0.573872	7.10548	1.19903e-12	3.3503e-11	9239	127	504	281	705.372	3.14983	0.312447	10.0812	6.69136e-24	3.76452e-22	3605	333	271	315	218	295
ENSG00000185565	LSAMP	limbic system-associated membrane protein	The process whose specific outcome is the progression of nervous tissue over time, from its formation to its mature state. [GOC:dgh];"Interacting selectively and non-covalently with any protein or protein complex (a complex of two or more proteins that may include other nonprotein molecules)." [GOC:go_curators];"The component of a membrane consisting of the gene products that are tethered to the …	.	ENST00000490035	3296	3309	ATATATTTAATAT	1	YES	46.8723	4.0776	0.718986	5.67132	1.41705e-08	1.9925e-07	231	7	3	9	65.4448	4.6723	0.757423	6.16868	6.88612e-10	7.47993e-09	452	15	0	13	7	12
ENSG00000010932	FMO1	flavin containing monooxygenase 1	A metabolic process that results in the oxidation of reduced nicotinamide adenine dinucleotide, NADPH, to the oxidized form, NADP. [GOC:BHF, GOC:mah];"The chemical reactions and pathways involving a xenobiotic compound, a compound foreign to living organisms. Used of chemical compounds, e.g. a xenobiotic chemical, such as a pesticide." [GOC:cab2];"A membrane that is one of the two lipid bilayers …	.	.	.	.	.	.	NO	52.4022	4.07601	0.6413	6.35585	2.07282e-10	4.10494e-09	256	7	6	10	79.8571	4.61711	0.436834	10.5695	4.12754e-26	2.85153e-24	532	9	19	12	16	16
ENSG00000186472	PCLO	piccolo presynaptic cytomatrix protein	Interacting selectively and non-covalently with calcium ions (Ca2+). [GOC:ai];"Interacting selectively and non-covalently with phospholipids, a class of lipids containing phosphoric acid as a mono- or diester, in the presence of calcium." [GOC:jl];"The regulated release of proinsulin from secretory granules (B granules) in the B cells of the pancreas; accompanied by cleavage of proinsulin to form…	PONTOCEREBELLAR HYPOPLASIA TYPE 3 (1 family);Pontocerebellar hypoplasia type 3	ENST00000333891	3817	3830	CTATTTATTTAAT	2	YES	38.7658	4.07497	0.736688	5.53147	3.17557e-08	4.18792e-07	192	3	9	4	18.0127	1.17188	0.640354	1.83005	0.0672422	0.122625	46	13	8	19	20	11
ENSG00000228839	PIK3IP1-AS1	.	.	.	.	.	.	.	.	NO	79.2765	4.07288	0.578732	7.03759	1.95594e-12	5.27488e-11	385	15	15	7	14.3614	1.80938	0.62888	2.87716	0.00401277	0.0112027	49	11	9	8	9	10
ENSG00000249148	AC006445.2	.	.	.	.	.	.	.	.	NO	28.1738	4.06838	0.771309	5.27464	1.33015e-07	1.55738e-06	140	3	4	4	7.41226	1.22991	0.812196	1.5143	0.12995	0.208394	20	4	6	5	6	7
ENSG00000234215	AC006012.1	.	.	.	.	.	.	.	.	NO	29.7286	4.06765	0.920618	4.41839	9.94393e-06	7.7542e-05	151	5	0	4	18.9152	2.95359	0.659633	4.47762	7.54807e-06	4.08206e-05	96	7	11	11	4	6
ENSG00000233695	GAS6-AS1	.	.	.	.	.	.	.	.	NO	870.908	4.06552	0.383739	10.5945	3.16033e-26	4.16782e-24	4160	103	173	175	311.928	2.12155	0.448907	4.72603	2.28953e-06	1.37048e-05	1175	189	141	289	126	192
ENSG00000261202	Z83847.1	.	.	.	.	.	.	.	.	NO	16.856	4.06407	0.929235	4.37357	1.2223e-05	9.32437e-05	86	2	1	2	9.37626	3.70794	0.909384	4.07742	4.55375e-05	0.000209442	59	2	0	2	4	3
ENSG00000159248	GJD2	gap junction protein delta 2	The component of a membrane consisting of the gene products and protein complexes having at least some part of their peptide sequence embedded in the hydrophobic region of the membrane. [GOC:dos, GOC:go_curators];"The process in which a solute is transported across a lipid bilayer, from one side of a membrane to the other" [GOC:dph, GOC:jid];"The membrane surrounding a cell that separates the cel…	.	ENST00000290374	1270	1283	TTATTTATTTAAG	2	YES	6.64721	4.05891	1.15411	3.51692	0.000436583	0.00219636	37	0	0	0	5.31033	2.90285	1.23866	2.34354	0.0191015	0.0429494	33	0	1	0	0	5
ENSG00000259846	AC092131.1	.	.	.	.	.	.	.	.	NO	6.64721	4.05891	1.15411	3.51692	0.000436583	0.00219636	37	0	0	0	8.63352	4.44762	1.02615	4.33427	1.46247e-05	7.4655e-05	61	0	0	1	1	3
ENSG00000283341	AC068205.2	.	.	.	.	.	.	.	.	NO	533.658	4.05629	0.349476	11.6068	3.80626e-31	6.97388e-29	2541	107	89	83	272.349	3.22009	0.357863	8.99813	2.29603e-19	8.51574e-18	1422	118	146	96	111	67
ENSG00000180999	C1orf105	chromosome 1 open reading frame 105	Interacting selectively and non-covalently with any protein or protein complex (a complex of two or more proteins that may include other nonprotein molecules). [GOC:go_curators]	.	.	.	.	.	.	NO	221.753	4.05506	0.577679	7.01957	2.22558e-12	5.94198e-11	1075	32	59	16	372.101	6.19521	0.641108	9.6633	4.31749e-22	2.07824e-20	2795	43	15	25	5	17
ENSG00000129965	INS-IGF2	INS-IGF2 readthrough	The action characteristic of a hormone, any substance formed in very small amounts in one specialized organ or group of cells and carried (sometimes in the bloodstream) to another organ or group of cells in the same organism, upon which it has a specific regulatory action. The term was originally applied to agents with a stimulatory physiological action in vertebrate animals (as opposed to a chal…	.	.	.	.	.	.	NO	36.9753	4.05194	0.754551	5.37	7.87381e-08	9.5884e-07	183	2	6	7	22.9608	6.37351	0.864676	7.37099	1.69371e-13	3.08934e-12	176	0	0	3	1	0
ENSG00000273027	AL844908.2	.	.	.	.	.	.	.	.	NO	16.5985	4.04279	0.943666	4.28413	1.83452e-05	0.000133796	85	1	3	1	3.15149	3.22684	1.22963	2.62425	0.00868412	0.0218678	21	1	0	0	2	0
ENSG00000215452	ZNF663P	.	.	.	.	.	.	.	.	NO	33.0951	4.03285	0.727286	5.54507	2.93832e-08	3.90075e-07	163	4	6	4	7.96678	1.86	0.822173	2.26229	0.0236793	0.0515222	29	8	4	3	6	4
ENSG00000225511	LINC00475	.	.	.	.	.	.	.	.	NO	40.0945	4.03193	0.742912	5.42719	5.72482e-08	7.21298e-07	198	4	10	3	67.9222	3.22361	0.828516	3.89082	9.99069e-05	0.000426206	381	13	3	48	17	31
ENSG00000256884	AC084880.4	.	.	.	.	.	.	.	.	NO	24.9805	4.02673	0.845507	4.76251	1.91199e-06	1.75226e-05	125	5	2	2	14.2649	1.85721	0.900867	2.06158	0.0392473	0.0785918	53	4	3	22	10	5
ENSG00000255647	AC093510.1	.	.	.	.	.	.	.	.	NO	20.3708	4.02167	0.891056	4.51337	6.38055e-06	5.17366e-05	103	1	4	2	13.6903	4.71607	0.90755	5.19648	2.03093e-07	1.48503e-06	97	3	0	3	0	2
ENSG00000246763	RGMB-AS1	.	.	.	.	.	.	.	.	NO	152.469	4.02156	0.450965	8.91769	4.76114e-19	3.04738e-17	728	28	22	28	81.978	2.49705	0.55183	4.52504	6.03852e-06	3.33256e-05	357	28	20	52	61	51
ENSG00000269894	AC018809.1	.	.	.	.	.	.	.	.	NO	80.6916	4.02022	0.592667	6.78327	1.17488e-11	2.88339e-10	390	11	9	18	28.8173	3.12696	0.533934	5.85645	4.72856e-09	4.51669e-08	150	10	13	16	10	8
ENSG00000237301	AL121992.1	.	.	.	.	.	.	.	.	NO	467.088	4.01769	0.47316	8.49119	2.04531e-17	1.06953e-15	2235	66	127	51	100.628	2.05885	0.420622	4.89476	9.84264e-07	6.35683e-06	369	42	71	86	55	57
ENSG00000088756	ARHGAP28	.	.	.	.	.	.	.	.	NO	2858.41	4.01519	0.527827	7.60702	2.80487e-14	9.88528e-13	13730	250	464	705	1205.59	3.08957	0.531242	5.81574	6.03648e-09	5.68213e-08	6211	483	235	866	524	330
ENSG00000257167	TMPO-AS1	.	.	.	.	.	.	.	.	NO	92.7321	4.01518	0.520408	7.71545	1.20555e-14	4.48612e-13	445	18	13	15	63.4959	3.82044	0.411956	9.27392	1.7942e-20	7.38364e-19	377	19	21	21	14	16
ENSG00000219435	TEX40	.	A cell cycle process by which the cell nucleus divides as part of a meiotic cell cycle in the male germline. [GOC:dph, GOC:mah]	.	.	.	.	.	.	NO	16.0988	4.01291	0.933313	4.29965	1.71072e-05	0.000125847	82	2	2	1	2.49135	2.97573	1.28148	2.32209	0.0202278	0.0450903	17	2	0	0	0	0
ENSG00000278514	AC068831.8	.	.	.	.	.	.	.	.	NO	6.46755	4.01007	1.15517	3.4714	0.000517749	0.00254351	36	0	0	0	3.13166	2.92507	1.19579	2.44614	0.0144394	0.0338808	19	1	0	1	0	2
ENSG00000276071	AC074138.1	.	.	.	.	.	.	.	.	NO	88.7786	4.00818	0.528302	7.58691	3.27615e-14	1.13963e-12	426	16	12	16	31.6388	2.36177	0.51461	4.58945	4.44421e-06	2.51889e-05	131	20	11	23	17	16
ENSG00000279529	AC008764.8	.	.	.	.	.	.	.	.	NO	380.135	4.00464	0.360327	11.1139	1.07339e-28	1.69497e-26	1802	53	80	73	144.295	2.76036	0.334629	8.24902	1.59701e-16	4.28445e-15	665	51	83	74	78	62
ENSG00000149599	DUSP15	dual specificity phosphatase 15	The membrane surrounding a cell that separates the cell from its external environment. It consists of a phospholipid bilayer and associated proteins. [ISBN:0716731363];"A series of molecular signals initiated by the binding of an extracellular ligand to a transforming growth factor beta receptor on the surface of a target cell, and ending with regulation of a downstream cellular process, e.g. tra…	.	.	.	.	.	.	NO	54.3342	3.99445	0.616621	6.47798	9.29616e-11	1.92683e-09	263	9	11	6	41.9208	2.4659	0.474974	5.19166	2.08429e-07	1.51946e-06	179	26	16	18	32	20
ENSG00000145107	TM4SF19	transmembrane 4 L six family member 19	The component of a membrane consisting of the gene products and protein complexes having at least some part of their peptide sequence embedded in the hydrophobic region of the membrane. [GOC:dos, GOC:go_curators]	.	.	.	.	.	.	NO	26.3693	3.9922	0.851551	4.68815	2.75682e-06	2.42912e-05	132	1	6	3	53.815	-0.07116	1.26802	-0.0561192	0.955247	0.968388	66	7	1	53	176	34
ENSG00000179300	ZCCHC5	zinc finger CCHC-type containing 5	Interacting selectively and non-covalently with any nucleic acid. [GOC:jl];"Interacting selectively and non-covalently with zinc (Zn) ions." [GOC:ai]	.	.	.	.	.	.	NO	10.4203	3.99143	1.0676	3.73869	0.000184981	0.00104101	55	1	1	0	17.245	6.26636	0.888701	7.05115	1.77445e-12	2.78841e-11	132	1	1	0	0	1
ENSG00000272192	AC100812.1	.	.	.	.	.	.	.	.	NO	14.4037	3.97647	1.07547	3.69742	0.000217804	0.00119874	76	0	3	0	10.3069	4.22643	0.947739	4.45948	8.21577e-06	4.41002e-05	70	1	0	2	1	4
ENSG00000258279	LINC00592	.	.	.	.	.	.	.	.	NO	8.5141	3.97544	1.12111	3.54598	0.000391162	0.00199292	46	0	1	0	4.10053	3.60734	1.19675	3.0143	0.00257577	0.0075731	28	0	1	0	0	2
ENSG00000274925	AC008741.2	.	.	.	.	.	.	.	.	NO	1214.7	3.97072	0.419724	9.46032	3.07014e-21	2.49795e-19	5758	276	165	205	396.427	2.30256	0.258621	8.90323	5.42439e-19	1.90583e-17	1568	228	266	192	258	203
ENSG00000164100	NDST3	N-deacetylase and N-sulfotransferase 3	The component of a membrane consisting of the gene products and protein complexes having at least some part of their peptide sequence embedded in the hydrophobic region of the membrane. [GOC:dos, GOC:go_curators];"Catalysis of the hydrolysis of various bonds, e.g. C-O, C-N, C-C, phosphoric anhydride bonds, etc. Hydrolase is the systematic name for any enzyme of EC class 3." [ISBN:0198506732];"The…	.	ENST00000296499	2478	2491	CAAAATTTATTCA	1	YES	15.4177	3.96338	1.07672	3.68098	0.000232341	0.00126771	81	0	0	3	1.88877	1.73264	1.22541	1.41393	0.157383	NA	8	1	2	1	0	1
ENSG00000168398	BDKRB2	bradykinin receptor B2	A series of molecular signals initiated by the binding of an extracellular ligand to a receptor on the surface of the target cell where the receptor possesses tyrosine kinase activity, and ending with regulation of a downstream cellular process, e.g. transcription. [GOC:ceb, GOC:signaling];"Any process that stops, prevents or reduces the frequency, rate or extent of intrinsic apoptotic signaling …	.	ENST00000542454	1442	1455	GAATATTTATTAG	1	YES	377.094	3.96136	0.697643	5.6782	1.36116e-08	1.92406e-07	1835	26	125	30	69.0451	2.48768	0.429156	5.79668	6.76407e-09	6.30911e-08	295	46	23	33	42	39
ENSG00000214049	UCA1	.	.	.	.	.	.	.	.	NO	6.2879	3.95987	1.15615	3.42504	0.000614712	0.00295086	35	0	0	0	2.13427	2.92925	1.26644	2.31298	0.0207239	0.0460192	14	1	0	0	0	1
ENSG00000272748	AC063962.1	.	.	.	.	.	.	.	.	NO	6.2879	3.95987	1.15615	3.42504	0.000614712	0.00295086	35	0	0	0	1.26607	3.17753	1.25877	2.52432	0.0115923	NA	10	0	0	0	0	0
ENSG00000182013	PNMAL1	paraneoplastic Ma antigen family like 1	.	.	.	.	.	.	.	NO	1557.21	3.95967	1.02396	3.86702	0.000110171	0.000657631	8003	283	96	47	939.604	4.40464	0.658399	6.68993	2.23282e-11	3.00569e-10	6235	80	204	379	94	111
ENSG00000261242	AL136038.3	.	.	.	.	.	.	.	.	NO	19.3715	3.95802	0.875998	4.5183	6.23371e-06	5.07292e-05	97	3	2	2	9.85407	3.60262	0.844662	4.26516	1.99755e-05	9.92337e-05	60	2	4	4	1	2
ENSG00000188599	NPIPP1	.	.	.	.	.	.	.	.	NO	18.9426	3.95599	0.941881	4.2001	2.66796e-05	0.000187186	96	4	1	1	7.33109	-0.752523	1.16631	-0.645219	0.518785	0.622401	5	18	16	1	1	3
ENSG00000257038	AP002761.3	.	.	.	.	.	.	.	.	NO	86.4348	3.95479	0.509959	7.75511	8.82667e-15	3.3416e-13	412	14	15	16	25.02	3.36599	0.602152	5.58994	2.27148e-08	1.94333e-07	139	15	7	7	7	7
ENSG00000260369	AC120024.1	.	.	.	.	.	.	.	.	NO	77.8602	3.95093	0.601519	6.56826	5.09078e-11	1.11588e-09	374	17	8	13	17.1532	2.5318	0.678924	3.72913	0.000192142	0.000762933	77	6	6	8	8	14
ENSG00000173826	KCNH6	potassium voltage-gated channel subfamily H member 6	A process in which a potassium ion is transported from one side of a membrane to the other. [GOC:mah];"The membrane surrounding a cell that separates the cell from its external environment. It consists of a phospholipid bilayer and associated proteins." [ISBN:0716731363];"Any process that modulates the frequency, rate or extent of the directed movement of ions from one side of a membrane to the o…	.	.	.	.	.	.	NO	8.33444	3.93789	1.12328	3.50572	0.000455381	0.00227662	45	0	1	0	1.26607	3.17753	1.25877	2.52432	0.0115923	NA	10	0	0	0	0	0
ENSG00000091536	MYO15A	myosin XVA	A bundle of cross-linked stereocilia, arranged around a kinocilium on the apical surface of a sensory hair cell (e.g. a neuromast, auditory or vestibular hair cell). Stereocilium bundles act as mechanosensory organelles by responding to fluid motion or fluid pressure changes. [GOC:ecd, PMID:15661519, PMID:7840137];"The specific movement from place to place of an organism in response to external o…	DEAFNESS AUTOSOMAL RECESSIVE 3;Autosomal recessive nonsyndromic sensorineural deafness type DFNB;deafness autosomal recessive type 3	.	.	.	.	.	NO	278.79	3.93736	0.54378	7.24072	4.46307e-13	1.33403e-11	1330	41	30	71	135.181	2.17876	0.462161	4.71428	2.42568e-06	1.44355e-05	521	51	64	127	85	73
ENSG00000263547	AC011095.1	.	.	.	.	.	.	.	.	NO	8.55341	3.933	1.12166	3.5064	0.000454213	0.00227267	46	1	0	0	6.80118	4.85776	1.1405	4.25933	2.05041e-05	0.000101584	51	0	0	2	0	0
ENSG00000272431	AC104117.5	.	.	.	.	.	.	.	.	NO	8.55341	3.933	1.12166	3.5064	0.000454213	0.00227267	46	1	0	0	6.7044	4.58905	1.09631	4.18592	2.84013e-05	0.000136268	49	2	0	0	1	0
ENSG00000245750	DRAIC	.	.	.	.	.	.	.	.	NO	27.9926	3.9323	0.844712	4.6552	3.23665e-06	2.81472e-05	139	1	4	6	19.8689	2.92397	0.648873	4.50623	6.59895e-06	3.61418e-05	100	15	8	7	7	5
ENSG00000147588	PMP2	peripheral myelin protein 2	A process which results in the assembly, arrangement of constituent parts, or disassembly of a membrane. A membrane is a double layer of lipid molecules that encloses all cells, and, in eukaryotes, many organelles; may be a single or double lipid bilayer; also includes associated proteins. [GOC:dph, GOC:tb];"The directed movement of substances (such as macromolecules, small molecules, ions) or ce…	.	ENST00000256103	158	171	TGTTATTTAAACA	1	YES	22.7067	3.92732	0.848505	4.62852	3.68295e-06	3.15257e-05	113	2	5	2	121.658	4.57924	1.07667	4.25315	2.10788e-05	0.000104172	874	5	3	18	6	29
ENSG00000270006	AC010531.6	.	.	.	.	.	.	.	.	NO	56.1064	3.92251	0.606081	6.47192	9.67648e-11	1.99875e-09	269	11	8	9	32.2959	3.22902	0.568978	5.67512	1.38594e-08	1.2291e-07	173	12	16	5	14	13
ENSG00000235530	AC087294.1	.	.	.	.	.	.	.	.	NO	85.4179	3.92225	0.53756	7.2964	2.95573e-13	8.94622e-12	407	10	18	17	26.0277	2.32281	0.607181	3.82556	0.000130474	0.000540357	108	20	20	15	10	7
ENSG00000091129	NRCAM	neuronal cell adhesion molecule	Any process that activates or increases the frequency, rate or extent of neuron differentiation. [GOC:go_curators];"De novo generation of a long process of a neuron, that carries efferent (outgoing) action potentials from the cell body towards target cells. Refers to the morphogenesis or creation of shape or form of the developing axon." [GOC:dph, GOC:jid, GOC:pg, GOC:pr, ISBN:0198506732];"The sp…	.	.	.	.	.	.	NO	113.552	3.919	0.8182	4.78979	1.66955e-06	1.5538e-05	560	2	31	16	317.789	6.17793	0.563361	10.9662	5.55557e-28	4.54449e-26	2377	14	10	37	11	24
ENSG00000274460	AC092119.2	.	.	.	.	.	.	.	.	NO	309.662	3.91596	0.629549	6.22026	4.96337e-10	9.14282e-09	1487	56	21	73	104.012	2.41431	0.374237	6.4513	1.10897e-10	1.34118e-09	431	48	49	71	52	64
ENSG00000260236	AC099778.1	.	.	.	.	.	.	.	.	NO	207.124	3.91352	0.4131	9.47356	2.7046e-21	2.21555e-19	976	33	52	32	68.5286	2.74032	0.451327	6.07169	1.26569e-09	1.32413e-08	318	42	44	29	32	18
ENSG00000227189	AC092535.1	.	.	.	.	.	.	.	.	NO	15.4188	3.91286	0.944062	4.1447	3.40254e-05	0.000233203	78	2	1	2	3.18342	1.36528	1.0692	1.27692	0.201631	0.29868	10	1	2	2	3	3
ENSG00000244738	AC026316.3	.	.	.	.	.	.	.	.	NO	15.1287	3.91056	1.02189	3.82679	0.000129823	0.000760005	78	0	1	3	0.787083	0.59927	1.27848	0.468735	0.639259	NA	2	1	0	1	0	1
ENSG00000279446	AC005915.1	.	.	.	.	.	.	.	.	NO	6.10825	3.90821	1.15703	3.37779	0.000730697	0.00343079	34	0	0	0	2.53215	4.37529	1.28321	3.40964	0.000650497	0.00226904	20	0	0	0	0	0
ENSG00000278875	AC025809.2	.	.	.	.	.	.	.	.	NO	61.277	3.89554	0.570846	6.82415	8.84465e-12	2.20446e-10	292	11	11	10	23.4364	3.16981	0.664608	4.76944	1.84735e-06	1.12562e-05	126	11	4	12	13	4
ENSG00000237101	AC092809.4	.	.	.	.	.	.	.	.	NO	50.7789	3.89142	0.610268	6.37657	1.81097e-10	3.6132e-09	243	8	10	8	9.19898	2.6446	0.934621	2.82959	0.00466072	0.0127579	46	8	4	4	4	0
ENSG00000279725	AL391005.1	.	.	.	.	.	.	.	.	NO	30.2256	3.8892	0.905683	4.29422	1.75312e-05	0.000128523	151	1	2	8	12.9985	4.30028	0.858472	5.00922	5.46503e-07	3.68392e-06	88	5	2	2	2	0
ENSG00000187902	SHISA7	shisa family member 7	The junction between a nerve fiber of one neuron and another neuron or muscle fiber or glial cell; the site of interneuronal communication. As the nerve fiber approaches the synapse it enlarges into a specialized structure, the presynaptic nerve ending, which contains mitochondria and synaptic vesicles. At the tip of the nerve ending is the presynaptic membrane; facing it, and separated from it b…	.	.	.	.	.	.	NO	17.0742	3.88731	0.990894	3.92303	8.74406e-05	0.000535805	87	2	0	3	10.665	2.2289	0.834666	2.6704	0.007576	0.0194128	45	2	4	10	9	4
ENSG00000237413	MGC27382	.	.	.	.	.	.	.	.	NO	11.2478	3.88725	1.01817	3.81789	0.000134596	0.000783792	58	1	1	1	15.1007	5.71116	0.923795	6.18229	6.31795e-10	6.8993e-09	114	0	0	2	2	0
ENSG00000273473	BX649601.1	.	.	.	.	.	.	.	.	NO	20.1212	3.88114	0.864392	4.49002	7.12149e-06	5.71099e-05	100	2	4	2	11.2518	2.91748	0.912012	3.19895	0.00137929	0.00440393	60	10	2	1	3	5
ENSG00000267606	AC006116.9	.	.	.	.	.	.	.	.	NO	9.70168	3.86904	1.07721	3.59173	0.000328486	0.00171324	51	1	1	0	3.00397	2.84822	1.20208	2.36941	0.0178167	0.0405148	18	1	1	0	0	2
ENSG00000250500	AC017007.4	.	.	.	.	.	.	.	.	NO	28.3474	3.86059	0.843587	4.57639	4.7306e-06	3.96452e-05	140	4	7	1	17.0539	4.66144	0.850895	5.47828	4.2949e-08	3.51649e-07	119	2	1	3	0	5
ENSG00000240211	AC092849.1	.	.	.	.	.	.	.	.	NO	7.97513	3.86031	1.12758	3.42353	0.000618142	0.0029636	43	0	1	0	0.82529	1.71182	1.22861	1.3933	0.16353	NA	5	0	0	0	0	1
ENSG00000270332	SMC2-AS1	.	.	.	.	.	.	.	.	NO	86.5697	3.85874	0.705762	5.46749	4.56454e-08	5.85559e-07	417	21	5	15	69.5786	4.88155	0.538779	9.06039	1.2998e-19	4.92356e-18	480	6	19	6	11	9
ENSG00000135406	PRPH	peripherin	A membrane-bounded vesicle that is released into the extracellular region by fusion of the limiting endosomal membrane of a multivesicular body with the plasma membrane. Extracellular exosomes, also simply called exosomes, have a diameter of about 40-100 nm. [GOC:BHF, GOC:mah, GOC:vesicles, PMID:15908444, PMID:17641064, PMID:19442504, PMID:19498381, PMID:22418571, PMID:24009894];"A lipid bilayer …	AMYOTROPHIC LATERAL SCLEROSIS 1;Amyotrophic lateral sclerosis	.	.	.	.	.	NO	36.1421	3.85666	0.759849	5.07557	3.86342e-07	4.11584e-06	176	4	10	3	16.2952	2.0448	0.772401	2.64733	0.00811304	0.0205872	63	18	3	11	7	9
ENSG00000229869	AL359878.2	.	.	.	.	.	.	.	.	NO	17.8624	3.85641	0.951731	4.052	5.07819e-05	0.000332569	90	1	1	4	2.88963	2.63642	1.15858	2.27556	0.0228726	0.050061	16	2	1	0	1	1
ENSG00000222047	C10orf55	chromosome 10 open reading frame 55	.	.	.	.	.	.	.	NO	85.1829	3.85587	0.547357	7.04453	1.86086e-12	5.03544e-11	403	13	13	20	42.9945	3.49118	0.568698	6.1389	8.30927e-10	8.91684e-09	244	17	5	20	15	13
ENSG00000229728	AL136531.1	.	.	.	.	.	.	.	.	NO	59.1156	3.85347	0.616876	6.24676	4.19051e-10	7.83949e-09	282	12	13	6	25.1358	3.51912	0.593211	5.93231	2.98693e-09	2.95009e-08	144	11	7	4	10	8
ENSG00000233217	MROH3P	.	.	.	.	.	.	.	.	NO	26.4476	3.85158	0.777708	4.95248	7.32739e-07	7.39269e-06	129	3	5	4	1.49544	1.08824	1.28194	0.8489	0.395937	NA	5	3	0	0	1	1
ENSG00000279314	AC002525.1	.	.	.	.	.	.	.	.	NO	41.6024	3.84609	0.74875	5.13668	2.79639e-07	3.07885e-06	202	5	12	3	29.5637	4.19323	0.764512	5.48484	4.13842e-08	3.39881e-07	194	13	5	7	1	3
ENSG00000187013	C17orf82	.	.	.	.	.	.	.	.	NO	60.5045	3.84314	0.6307	6.09345	1.10502e-09	1.90673e-08	289	8	17	7	14.0981	1.35107	0.878499	1.53793	0.124067	0.200551	41	5	3	11	10	21
ENSG00000243491	AC082651.3	.	.	.	.	.	.	.	.	NO	12.9744	3.84138	0.98711	3.89155	9.96073e-05	0.00060221	66	2	1	1	13.3216	4.80361	0.828465	5.79821	6.70268e-09	6.2628e-08	94	2	1	1	1	3
ENSG00000275485	AL512652.1	.	.	.	.	.	.	.	.	NO	54.4525	3.84131	0.642359	5.98	2.23132e-09	3.64823e-08	260	13	9	6	15.9704	2.2887	0.658836	3.47386	0.000513037	0.00184045	66	14	9	6	7	8
ENSG00000278002	AL627171.1	.	.	.	.	.	.	.	.	NO	48.7751	3.83479	0.747704	5.12875	2.91666e-07	3.18643e-06	236	13	7	3	22.3161	3.6424	0.690314	5.27645	1.31712e-07	9.94268e-07	133	11	8	2	7	4
ENSG00000225880	LINC00115	.	.	.	.	.	.	.	.	NO	94.1969	3.83243	0.508067	7.54316	4.58729e-14	1.55514e-12	443	14	18	21	45.8247	3.08156	0.473503	6.50799	7.6161e-11	9.4773e-10	234	21	27	18	15	13
ENSG00000077274	CAPN6	calpain 6	Interacting selectively and non-covalently with microtubules, filaments composed of tubulin monomers. [GOC:krc];"Catalysis of the hydrolysis of nonterminal peptide bonds in a polypeptide chain by a mechanism using a cysteine residue at the enzyme active center, and requiring the presence of calcium." [GOC:mah];"A process that results in a parallel arrangement of microtubules." [GOC:dph];"Any of t…	.	.	.	.	.	.	NO	2331.54	3.83148	0.505858	7.57422	3.61282e-14	1.2459e-12	10962	333	754	268	5115.82	5.746	0.514847	11.1606	6.35732e-29	5.66992e-27	37448	628	193	470	618	283
ENSG00000273181	AC131235.4	.	.	.	.	.	.	.	.	NO	17.7153	3.82947	0.887203	4.31635	1.58632e-05	0.000117551	88	2	3	2	7.86907	2.46866	0.837202	2.9487	0.00319116	0.00915828	36	5	5	3	2	4
ENSG00000228624	HDAC2-AS2	.	.	.	.	.	.	.	.	NO	168.386	3.82636	0.412324	9.27998	1.69512e-20	1.26355e-18	785	32	32	35	64.0687	3.2361	0.46096	7.02034	2.21331e-12	3.43153e-11	339	32	14	21	28	27
ENSG00000129474	AJUBA	ajuba LIM protein	An intracellular structure that can catalyze gamma-tubulin-dependent microtubule nucleation and that can anchor microtubules by interacting with their minus ends, plus ends or sides. [GOC:vw, http://en.wikipedia.org/wiki/Microtubule_organizing_center, ISBN:0815316194, PMID:17072892, PMID:17245416];"The aggregation and bonding together of a set of components to form a focal adhesion, a complex of …	gene silencing by miRNA;positive regulation of gene silencing by miRNA	ENST00000262713	1888	1901	AAATATTTATTTT	1	YES	1052.94	3.8242	0.46662	8.19552	2.49507e-16	1.14506e-14	4930	205	299	115	503.174	3.57926	0.270173	13.248	4.63119e-40	9.50001e-38	2825	157	144	204	190	148
ENSG00000227896	AL731569.1	.	.	.	.	.	.	.	.	NO	548.68	3.82093	0.352582	10.837	2.29941e-27	3.30482e-25	2546	112	97	120	281.29	2.94011	0.280875	10.4677	1.21612e-25	8.06721e-24	1358	114	124	153	119	121
ENSG00000269888	AC112491.1	.	.	.	.	.	.	.	.	NO	8.01369	3.81738	1.12812	3.38384	0.000714797	0.00336503	43	0	0	1	30.2592	8.41148	0.998016	8.42821	3.51007e-17	1.01302e-15	239	0	0	0	0	0
ENSG00000101180	HRH3	histamine receptor H3	Combining with histamine to initiate a change in cell activity. Histamine is a physiologically active amine, found in plant and animal tissue and released from mast cells as part of an allergic reaction in humans. [GOC:ai];"The membrane surrounding a cell that separates the cell from its external environment. It consists of a phospholipid bilayer and associated proteins." [ISBN:0716731363];"The p…	.	.	.	.	.	.	NO	8.01444	3.8166	1.12813	3.38313	0.000716656	0.00337146	43	1	0	0	10.7232	4.17528	0.917574	4.55034	5.35591e-06	2.98176e-05	72	0	1	2	2	4
ENSG00000249035	CLMAT3	.	.	.	.	.	.	.	.	NO	40.5237	3.81491	0.743285	5.1325	2.85915e-07	3.13644e-06	196	4	12	4	12.9174	3.38828	0.810326	4.18138	2.8975e-05	0.000138746	75	1	5	7	5	2
ENSG00000100344	PNPLA3	patatin like phospholipase domain containing 3	Any process involved in the maintenance of an internal steady state of lipid within an organism or cell. [GOC:BHF, GOC:rl];"Catalysis of the reaction: triacylglycerol + H2O = diacylglycerol + a carboxylate." [EC:3.1.1.3];"The chemical reactions and pathways resulting in the breakdown of a triglyceride, any triester of glycerol." [ISBN:0198506732];"The chemical reactions and pathways resulting in …	.	.	.	.	.	.	NO	329.66	3.8136	1.09811	3.47286	0.00051494	0.00253478	1716	4	22	51	85.0955	3.93309	0.757101	5.19494	2.04791e-07	1.49662e-06	537	3	15	36	14	29
ENSG00000206503	HLA-A	major histocompatibility complex, class I, A	.	Birdshot chorioretinopathy;SEVERE CUTANEOUS ADVERSE REACTION SUSCEPTIBILITY TO TOXIC EPIDERMAL NECROLYSIS SUSCEPTIBILITY TO INCLUDED	.	.	.	.	.	NO	104.569	3.80535	1.15928	3.2825	0.0010289	0.00459538	568	7	2	0	250.367	-1.23312	1.26862	-0.972018	0.331042	0.441174	0	1	1	846	300	291
ENSG00000178031	ADAMTSL1	ADAMTS like 1	The hydrolysis of proteins into smaller polypeptides and/or amino acids by cleavage of their peptide bonds. [GOC:bf, GOC:mah];"The process of transferring a fucosyl group to a serine or threonine residues in a protein acceptor molecule, to form an O-linked protein-sugar linkage." [GOC:sart, PMID:19948734];"A layer consisting mainly of proteins (especially collagen) and glycosaminoglycans (mostly …	.	ENST00000380548	116	129	TTATTTATTTATT	2	YES	263.4	3.80156	0.469494	8.09714	5.62655e-16	2.4377e-14	1231	36	80	41	155.797	3.09138	0.485144	6.37209	1.86468e-10	2.18669e-09	798	66	28	65	78	78
ENSG00000216895	AC009403.1	.	.	.	.	.	.	.	.	NO	187.831	3.79729	0.40047	9.48208	2.49269e-21	2.056e-19	872	41	38	34	86.7618	2.48958	0.342523	7.26837	3.63851e-13	6.34286e-12	368	57	40	47	50	39
ENSG00000277050	AL122125.1	.	.	.	.	.	.	.	.	NO	43.3031	3.79377	0.647962	5.85492	4.77235e-09	7.3286e-08	206	6	9	8	37.105	3.78449	0.500509	7.56129	3.99097e-14	7.94234e-13	221	7	12	11	14	9
ENSG00000272432	AL031432.3	.	.	.	.	.	.	.	.	NO	92.3084	3.79358	0.534603	7.09606	1.28364e-12	3.54953e-11	433	19	13	20	80.9151	3.99508	0.393849	10.1437	3.53469e-24	2.05359e-22	494	17	17	23	26	23
ENSG00000140285	FGF7	fibroblast growth factor 7	Any process that activates or increases the frequency, rate or extent of cellular DNA-templated transcription. [GOC:go_curators, GOC:txnOH];"Any process that activates or increases the frequency, rate or extent of cell division." [GOC:ai];"The directed movement of a motile cell or organism towards a higher concentration of a chemical." [GOC:ai, GOC:bf, GOC:isa_complete];"The space external to the…	positive regulation of defense response to virus by host	ENST00000267843	336	349	GATTATTTAAATA	1	YES	488.282	3.78113	0.438027	8.6322	6.0183e-18	3.37503e-16	2270	89	145	64	473.095	5.22144	0.601718	8.67755	4.04378e-18	1.28852e-16	3370	95	42	66	17	47
ENSG00000277218	AL139123.1	.	.	.	.	.	.	.	.	NO	30.3681	3.77763	0.739308	5.10968	3.22701e-07	3.4984e-06	146	4	5	6	12.503	2.5028	0.788975	3.17222	0.0015128	0.00477418	57	9	3	6	3	9
ENSG00000172640	OR10AD1	olfactory receptor family 10 subfamily AD member 1	The component of a membrane consisting of the gene products and protein complexes having at least some part of their peptide sequence embedded in the hydrophobic region of the membrane. [GOC:dos, GOC:go_curators];"The series of events involved in the perception of smell in which an olfactory chemical stimulus is received and converted into a molecular signal." [GOC:ai];"The series of events requi…	.	.	.	.	.	.	NO	44.6576	3.77118	0.776697	4.85541	1.20138e-06	1.15573e-05	216	7	13	2	10.1925	2.67077	0.780787	3.42062	0.000624788	0.00218927	49	6	3	7	3	4
ENSG00000272843	AC211476.2	.	.	.	.	.	.	.	.	NO	52.1465	3.76987	0.602209	6.26006	3.84833e-10	7.2502e-09	246	10	11	8	21.3284	3.08367	0.60989	5.05611	4.27897e-07	2.94546e-06	111	12	10	8	5	7
ENSG00000102780	DGKH	diacylglycerol kinase eta	A series of progressive, overlapping events triggered by exposure of the platelets to subendothelial tissue. These events include shape change, adhesiveness, aggregation, and release reactions. When carried through to completion, these events lead to the formation of a stable hemostatic plug. [http://www.graylab.ac.uk/omd/];"The series of molecular signals generated as a consequence of a G-protei…	diacylglycerol kinase activity;protein kinase C-activating G-protein coupled receptor signaling pathway;positive regulation of protein oligomerization	.	.	.	.	.	NO	2900.6	3.76789	0.274112	13.7458	5.3986e-43	2.64443e-40	13320	560	751	547	849.263	2.11189	0.196907	10.7253	7.74344e-27	5.76799e-25	3125	524	543	536	586	442
ENSG00000103522	IL21R	interleukin 21 receptor	The component of a membrane consisting of the gene products and protein complexes having at least some part of their peptide sequence embedded in the hydrophobic region of the membrane. [GOC:dos, GOC:go_curators];"A series of molecular signals initiated by the binding of interleukin-21 to a receptor on the surface of a cell, and ending with regulation of a downstream cellular process, e.g. transc…	Cryptosporidiosis-chronic cholangitis-liver disease syndrome;IgE RESPONSIVENESS ATOPIC;IL21R immunodeficiency	ENST00000337929	1010	1023	AGATATTTATTAA	1	YES	68.6974	3.7661	0.596184	6.31701	2.66678e-10	5.20391e-09	324	9	20	10	60.0078	4.70273	0.639405	7.35484	1.91149e-13	3.45819e-12	411	13	17	5	10	2
ENSG00000115194	SLC30A3	solute carrier family 30 member 3	A prelysosomal endocytic organelle differentiated from early endosomes by lower lumenal pH and different protein composition. Late endosomes are more spherical than early endosomes and are mostly juxtanuclear, being concentrated near the microtubule organizing center. [NIF_Subcellular:nlx_subcell_20090702, PMID:11964142, PMID:2557062];"Catalysis of the transfer of a solute or solutes from one sid…	.	.	.	.	.	.	NO	37.3345	3.76478	0.72722	5.17695	2.25548e-07	2.51795e-06	179	3	8	8	47.0382	4.83883	0.544274	8.89044	6.08664e-19	2.12083e-17	323	5	4	7	8	11
ENSG00000274895	AC011700.1	.	.	.	.	.	.	.	.	NO	26.3155	3.7622	0.870952	4.31965	1.56278e-05	0.000115986	129	6	1	4	18.1287	3.21452	0.799805	4.01914	5.84121e-05	0.000262633	101	15	3	3	5	5
ENSG00000233117	LINC00702	.	.	.	.	.	.	.	.	NO	984.341	3.76089	0.524172	7.17492	7.23477e-13	2.10229e-11	4598	264	218	95	515.977	3.39266	0.615152	5.51516	3.48459e-08	2.89392e-07	2887	374	184	119	90	107
ENSG00000269961	AC010359.1	.	.	.	.	.	.	.	.	NO	54.9277	3.75965	0.716798	5.24506	1.56233e-07	1.80197e-06	263	6	18	5	34.4134	3.05515	0.573248	5.32954	9.84619e-08	7.57773e-07	177	22	8	10	19	11
ENSG00000277767	AL442128.2	.	.	.	.	.	.	.	.	NO	191.572	3.7595	0.395649	9.50209	2.05722e-21	1.72648e-19	885	42	39	37	105.121	2.5075	0.462531	5.42125	5.91823e-08	4.73796e-07	454	30	51	78	68	49
ENSG00000183960	KCNH8	potassium voltage-gated channel subfamily H member 8	A process in which a potassium ion is transported from one side of a membrane to the other. [GOC:mah];"The living contents of a cell; the matter contained within (but not including) the plasma membrane, usually taken to exclude large vacuoles and masses of secretory or ingested material. In eukaryotes it includes the nucleus and cytoplasm." [ISBN:0198506732];"A conserved series of molecular signa…	.	ENST00000328405	626	639	AAATATTTATAAA	1	YES	51.7857	3.75822	0.603038	6.23216	4.60056e-10	8.55327e-09	244	8	11	10	19.9771	2.87194	0.706492	4.06507	4.80172e-05	0.000219711	100	6	4	16	7	9
ENSG00000174473	GALNTL6	polypeptide N-acetylgalactosaminyltransferase-like 6	The component of a membrane consisting of the gene products and protein complexes having at least some part of their peptide sequence embedded in the hydrophobic region of the membrane. [GOC:dos, GOC:go_curators];"Interacting selectively and non-covalently with any metal ion." [GOC:ai];"Catalysis of the reaction: UDP-N-acetyl-D-galactosamine + polypeptide = UDP + N-acetyl-D-galactosaminyl-polypep…	.	.	.	.	.	.	NO	169.442	3.7574	0.70564	5.32481	1.01057e-07	1.20795e-06	808	9	29	50	28.7624	0.944758	0.827165	1.14216	0.253386	0.358635	67	6	10	45	25	30
ENSG00000248724	NPHP3-AS1	.	.	.	.	.	.	.	.	NO	14.5213	3.75731	0.973593	3.85922	0.000113748	0.000677466	73	3	1	1	14.3201	5.4005	0.896832	6.02175	1.72536e-09	1.76015e-08	106	0	1	2	0	2
ENSG00000274297	AC009269.6	.	.	.	.	.	.	.	.	NO	53.9363	3.75445	0.630031	5.95915	2.53553e-09	4.09817e-08	255	10	14	6	18.7087	1.26191	0.666169	1.89428	0.0581884	0.109076	50	19	19	11	7	15
ENSG00000171943	SRGAP2C	SLIT-ROBO Rho GTPase activating protein 2C	Interacting selectively and non-covalently with a nonidentical protein to form a heterodimer. [GOC:ai];"Any process that stops, prevents, or reduces the frequency, rate or extent of cell migration." [GOC:go_curators];"Binds to and increases the activity of a GTPase, an enzyme that catalyzes the hydrolysis of GTP." [GOC:mah];"Any process that stops, prevents, or reduces the frequency, rate or exte…	.	ENST00000367123	1476	1489	TAATTTATTTATT	2	YES	170.042	3.7542	0.480798	7.80827	5.79771e-15	2.24446e-13	791	35	47	21	109.821	3.30042	0.390025	8.46208	2.62639e-17	7.6628e-16	586	45	26	45	55	36
ENSG00000269997	AC068790.3	.	.	.	.	.	.	.	.	NO	37.8828	3.75345	0.67902	5.52775	3.24373e-08	4.27311e-07	180	7	6	7	13.8838	3.56175	0.738842	4.82072	1.43043e-06	8.95847e-06	82	6	4	3	2	5
ENSG00000166634	SERPINB12	serpin family B member 12	All of the contents of a cell excluding the plasma membrane and nucleus, but including other subcellular structures. [ISBN:0198547684];"Stops, prevents or reduces the activity of serine-type endopeptidases, enzymes that catalyze the hydrolysis of nonterminal peptide bonds in a polypeptide chain; a serine residue (and a histidine residue) are at the active center of the enzyme." [GOC:ai];"Any proc…	serine-type endopeptidase inhibitor activity	.	.	.	.	.	NO	11.0296	3.74611	1.05611	3.54708	0.000389531	0.00198504	57	1	2	0	36.1824	6.6409	0.772103	8.60106	7.89836e-18	2.46058e-16	277	0	1	1	0	4
ENSG00000165379	LRFN5	leucine rich repeat and fibronectin type III domain containing 5	The external part of the cell wall and/or plasma membrane. [GOC:jl, GOC:mtg_sensu, GOC:sm];"The component of a membrane consisting of the gene products and protein complexes having at least some part of their peptide sequence embedded in the hydrophobic region of the membrane." [GOC:dos, GOC:go_curators];"The membrane surrounding a cell that separates the cell from its external environment. It co…	.	.	.	.	.	.	NO	109.342	3.74412	0.531093	7.04984	1.79123e-12	4.86347e-11	510	29	20	15	93.0618	4.04088	0.586962	6.88441	5.80285e-12	8.45137e-11	584	24	14	31	37	7
ENSG00000079101	CLUL1	clusterin like 1	The space external to the outermost structure of a cell. For cells without external protective or external encapsulating structures this refers to space outside of the plasma membrane. This term covers the host cell environment outside an intracellular parasite. [GOC:go_curators];"Any biological process that results in permanent cessation of all vital functions of a cell. A cell should be conside…	.	.	.	.	.	.	NO	5.56928	3.74379	1.15893	3.23039	0.00123623	0.00536671	31	0	0	0	1.56478	2.83501	1.28639	2.20384	0.0275354	NA	11	0	0	1	0	0
ENSG00000225148	AL050338.1	.	.	.	.	.	.	.	.	NO	5.56928	3.74379	1.15893	3.23039	0.00123623	0.00536671	31	0	0	0	1.51929	3.48702	1.27576	2.7333	0.00627032	NA	12	0	0	0	0	0
ENSG00000273402	AC004908.3	.	.	.	.	.	.	.	.	NO	38.9668	3.74339	0.761714	4.91442	8.9045e-07	8.84993e-06	187	6	3	10	28.5653	3.61667	0.549826	6.57784	4.77327e-11	6.11672e-10	166	12	9	10	8	5
ENSG00000232070	TMEM253	.	.	.	.	.	.	.	.	NO	17.0353	3.73945	0.898016	4.16413	3.12548e-05	0.000215941	84	2	2	3	6.1704	2.07694	1.01783	2.04057	0.0412939	0.0821105	26	1	2	2	3	8
ENSG00000238042	LINC02257	.	.	.	.	.	.	.	.	NO	8.98231	3.73801	1.08715	3.43836	0.000585254	0.0028304	47	0	1	1	4.32418	3.91673	1.13302	3.45689	0.000546454	0.00194245	30	0	0	1	1	1
ENSG00000178403	NEUROG2	neurogenin 2	A membrane-bounded organelle of eukaryotic cells in which chromosomes are housed and replicated. In most cells, the nucleus contains all of the cell's chromosomes except the organellar chromosomes, and is the site of RNA synthesis and processing. In some species, or in specialized cell types, RNA metabolism or DNA replication may be absent. [GOC:go_curators];"The cellular synthesis of RNA on a te…	.	ENST00000313341	865	878	TATTATTTATTTC	1	YES	7.43617	3.7373	1.13396	3.29579	0.000981439	0.00441381	40	0	1	0	1.06304	1.06681	1.27413	0.837284	0.402433	NA	4	0	0	1	0	2
ENSG00000082397	EPB41L3	erythrocyte membrane protein band 4.1 like 3	A cytoskeleton organization process that directly or indirectly links cytoskeletal filaments to the plasma membrane. [ISBN:0198599323];"A process that is carried out at the cellular level which results in the assembly, arrangement of constituent parts, or disassembly of actin-based cytoskeletal structures in the cell cortex, i.e. just beneath the plasma membrane." [GOC:dph, GOC:jl, GOC:mah, GOC:p…	.	.	.	.	.	.	NO	2908.67	3.73686	0.492762	7.58351	3.3634e-14	1.16491e-12	13509	314	916	561	1753.9	3.4458	0.361803	9.52397	1.66693e-21	7.45838e-20	9639	727	419	825	584	532
ENSG00000205054	LINC01121	.	.	.	.	.	.	.	.	NO	59.2436	3.7365	0.688358	5.42814	5.69451e-08	7.17855e-07	281	11	5	15	59.3771	4.8979	0.454218	10.7831	4.13583e-27	3.12437e-25	408	11	10	8	10	6
ENSG00000184613	NELL2	neural EGFL like 2	Interacting selectively and non-covalently with calcium ions (Ca2+). [GOC:ai];"The cellular homeostatic process that preserves a neuron in a stable, differentiated functional and structural state." [GOC:BHF, GOC:mah];"Interacting selectively and non-covalently with any protein or protein complex (a complex of two or more proteins that may include other nonprotein molecules)." [GOC:go_curators]	.	.	.	.	.	.	NO	70.9213	3.73269	0.642539	5.80928	6.27409e-09	9.44735e-08	335	6	21	13	21.8353	2.32683	0.675906	3.44254	0.000576281	0.00203843	92	9	14	7	23	7
ENSG00000271971	AC120053.1	.	.	.	.	.	.	.	.	NO	200.789	3.73147	0.383647	9.7263	2.32916e-22	2.19233e-20	924	41	49	37	93.1708	1.86785	0.399065	4.68055	2.86101e-06	1.68272e-05	316	64	74	50	47	70
ENSG00000233122	CTAGE7P	.	.	.	.	.	.	.	.	NO	118.702	3.73076	0.540556	6.9017	5.13823e-12	1.31339e-10	553	28	15	26	46.0984	2.51066	0.438034	5.73165	9.9458e-09	9.04586e-08	199	23	29	26	29	15
ENSG00000243819	RN7SL832P	.	.	.	.	.	.	.	.	NO	32.0082	3.72828	0.843798	4.41845	9.94122e-06	7.7542e-05	156	1	9	5	20.638	3.69662	0.641503	5.76244	8.29072e-09	7.63955e-08	123	3	6	8	5	7
ENSG00000222858	RNU6-920P	.	.	.	.	.	.	.	.	NO	21.4177	3.7279	0.824464	4.5216	6.13743e-06	5.01057e-05	104	3	4	3	4.62802	3.13343	1.0154	3.08589	0.00202943	0.00616108	27	1	2	2	1	1
ENSG00000139117	CPNE8	copine 8	Elemental activities, such as catalysis or binding, describing the actions of a gene product at the molecular level. A given gene product may exhibit one or more molecular functions. [GOC:go_curators];"Any process specifically pertinent to the functioning of integrated living units: cells, tissues, organs, and organisms. A process is a collection of molecular events with a defined beginning and e…	.	.	.	.	.	.	NO	1012.12	3.72551	0.289653	12.862	7.36793e-38	2.52636e-35	4627	219	253	188	244.064	1.69337	0.302115	5.60505	2.08191e-08	1.79091e-07	765	214	141	179	186	135
ENSG00000102387	TAF7L	TATA-box binding protein associated factor 7 like	Interacting selectively and non-covalently with a DNA region that regulates the transcription of a region of DNA, which may be a gene, cistron, or operon. Binding may occur as a sequence specific interaction or as an interaction observed only once a factor has been recruited to the DNA by other factors. [GOC:jl, GOC:txnOH, SO:0005836];"The biological process whose specific outcome is the progress…	.	.	.	.	.	.	NO	15.4899	3.72148	0.939023	3.96314	7.39693e-05	0.000464038	77	3	2	1	16.2704	3.02101	0.736155	4.10378	4.06462e-05	0.000188736	85	4	5	5	5	12
ENSG00000276255	AL136379.1	.	.	.	.	.	.	.	.	NO	24.6125	3.71897	0.802683	4.63317	3.601e-06	3.09014e-05	119	3	6	3	4.3799	1.48298	0.964265	1.53794	0.124063	0.200551	14	4	3	3	2	3
ENSG00000148848	ADAM12	ADAM metallopeptidase domain 12	The component of a membrane consisting of the gene products and protein complexes having at least some part of their peptide sequence embedded in the hydrophobic region of the membrane. [GOC:dos, GOC:go_curators];"A process in which non-proliferating myoblasts fuse to existing fibers or to myotubes to form new fibers. A myoblast is a mononucleate cell type that, by fusion with other myoblasts, gi…	.	.	.	.	.	.	NO	121.188	3.7128	0.756394	4.90856	9.17492e-07	9.08859e-06	580	8	46	11	99.872	6.01558	0.482011	12.4802	9.5781e-36	1.44305e-33	740	13	7	7	5	4
ENSG00000271855	AC073195.1	.	.	.	.	.	.	.	.	NO	147.06	3.71105	0.530944	6.98953	2.75804e-12	7.25861e-11	684	25	47	18	90.5637	3.98351	0.388887	10.2433	1.26773e-24	7.78954e-23	552	17	29	28	27	19
ENSG00000126861	OMG	oligodendrocyte myelin glycoprotein;uncharacterized LOC101927057	De novo generation of a long process of a neuron, that carries efferent (outgoing) action potentials from the cell body towards target cells. Refers to the morphogenesis or creation of shape or form of the developing axon. [GOC:dph, GOC:jid, GOC:pg, GOC:pr, ISBN:0198506732];"The component of a membrane consisting of the gene products that are tethered to the membrane only by a covalently attached…	.	.	.	.	.	.	NO	57.8374	3.71041	0.644194	5.75977	8.42294e-09	1.23953e-07	272	10	7	15	31.3002	3.52386	0.526101	6.69808	2.11181e-11	2.84998e-10	178	11	8	8	15	9
ENSG00000216775	AL109918.1	.	.	.	.	.	.	.	.	NO	136.88	3.69455	0.441492	8.36834	5.8438e-17	2.89202e-15	630	26	37	24	95.4225	2.29511	0.429682	5.34141	9.22255e-08	7.1245e-07	382	31	53	64	69	55
ENSG00000250412	KLHL2P1	.	.	.	.	.	.	.	.	NO	7.25652	3.69437	1.13605	3.25195	0.00114617	0.0050352	39	0	1	0	3.11558	1.64088	1.17798	1.39296	0.163631	0.252272	12	1	0	4	1	3
ENSG00000248968	AC012640.1	.	.	.	.	.	.	.	.	NO	15.1227	3.69341	1.02974	3.58673	0.000334851	0.00174227	77	1	4	0	6.40866	2.97946	1.08286	2.75147	0.00593286	0.0157723	37	0	6	2	1	1
ENSG00000169174	PCSK9	proprotein convertase subtilisin/kexin type 9	The chemical reactions and pathways involving low-density lipoprotein receptors. [GOC:vk];"The external part of the cell wall and/or plasma membrane." [GOC:jl, GOC:mtg_sensu, GOC:sm];"The chemical reactions and pathways involving cholesterol, cholest-5-en-3 beta-ol, the principal sterol of vertebrates and the precursor of many steroids, including bile acids and steroid hormones. It is a component…	cholesterol homeostasis;positive regulation of neuron apoptotic process;Homozygous familial hypercholesterolemia;Hypercholesterolemia autosomal dominant 3	ENST00000302118	1189	1202	AGATATTTATTCT	1	YES	7.47473	3.69309	1.13448	3.25532	0.00113267	0.00498464	40	0	0	1	2.74974	3.14677	1.2758	2.4665	0.0136439	0.0322584	19	0	0	2	0	0
ENSG00000128610	FEZF1	FEZ family zinc finger 1	Any process that activates or increases the frequency, rate or extent of neuron differentiation. [GOC:go_curators];"Any process that stops, prevents or reduces the rate or extent of cell proliferation." [GOC:go_curators];"Any process that activates or increases the frequency, rate or extent of cellular DNA-templated transcription." [GOC:go_curators, GOC:txnOH];"The cellular synthesis of RNA on a …	Hypogonadotropic hypogonadism with or without anosmia;Kallmann Syndrome;HYPOGONADOTROPIC HYPOGONADISM 22 WITH OR WITHOUT ANOSMIA	ENST00000442488	343	356	CTATATTTATTGA	1	YES	12.5765	3.69266	1.02834	3.59091	0.00032953	0.00171831	64	2	2	0	2.13863	2.51915	1.27159	1.98111	0.0475794	0.0923704	13	1	0	0	2	0
ENSG00000259138	AL049780.2	.	.	.	.	.	.	.	.	NO	17.9653	3.68792	0.884194	4.17095	3.03337e-05	0.000210303	88	2	4	2	11.5826	2.74463	0.705724	3.8891	0.000100617	0.000428893	56	6	4	5	6	5
ENSG00000270021	AC026691.1	.	.	.	.	.	.	.	.	NO	178.238	3.68736	0.416733	8.84825	8.88986e-19	5.5422e-17	818	33	50	32	86.9455	2.72361	0.390102	6.9818	2.91429e-12	4.44596e-11	398	42	30	42	45	51
ENSG00000248794	AC026436.1	.	.	.	.	.	.	.	.	NO	31.3851	3.6858	0.813853	4.52883	5.93098e-06	4.86519e-05	151	8	2	5	10.1272	2.31195	0.750054	3.08238	0.00205355	0.0062212	43	7	4	7	4	5
ENSG00000267209	LINC01897	.	.	.	.	.	.	.	.	NO	5.38963	3.68549	1.15926	3.17918	0.00147694	0.00622821	30	0	0	0	0.506429	1.77129	1.06076	1.66984	0.0949514	NA	4	0	0	0	0	0
ENSG00000225613	LINCMD1	.	.	.	.	.	.	.	.	NO	1331.49	3.68429	0.456109	8.07766	6.60204e-16	2.82464e-14	6125	264	425	168	1125.81	2.32704	0.973488	2.39041	0.0168295	0.0385957	5128	86	924	775	481	483
ENSG00000254300	LINC01111	.	.	.	.	.	.	.	.	NO	12.7168	3.6762	1.043	3.52465	0.000424036	0.00214177	65	1	3	0	9.28524	5.97909	1.08005	5.53593	3.09587e-08	2.59045e-07	72	1	0	0	0	0
ENSG00000107105	ELAVL2	ELAV like neuron-specific RNA binding protein 2	Interacting selectively and non-covalently with any protein or protein complex (a complex of two or more proteins that may include other nonprotein molecules). [GOC:go_curators];"That part of the nuclear content other than the chromosomes or the nucleolus." [GOC:ma, ISBN:0124325653];"Interacting selectively and non-covalently with a nucleotide, any compound consisting of a nucleoside that is este…	.	ENST00000397312	1911	1924	TATTATTTAAAAT	1	YES	45.2965	3.67282	0.780421	4.70621	2.52367e-06	2.24013e-05	217	4	16	4	178.405	3.99726	1.04333	3.83124	0.000127501	0.000529439	1203	12	13	86	15	24
ENSG00000230387	AL118508.1	.	.	.	.	.	.	.	.	NO	37.9177	3.66908	0.91914	3.99186	6.55579e-05	0.000416055	186	1	3	12	17.1804	-0.101469	0.984837	-0.103032	0.917938	0.943737	21	6	2	30	15	29
ENSG00000181408	UTS2R	urotensin 2 receptor	Any process that activates or increases the duration or quality of rapid eye movement (REM) sleep. [GOC:go_curators];"Any process that modulates the frequency, rate or extent of increases in the diameter of blood vessels." [GOC:jl];"Any process that decreases the amount of urine excreted from the body over a unit of time." [GOC:mtg_25march11, GOC:yaf];"Any process in which the force of blood trav…	.	.	.	.	.	.	NO	176.353	3.66863	0.610191	6.01226	1.8295e-09	3.05365e-08	823	16	62	29	152.506	5.18414	0.36267	14.2944	2.37304e-46	6.73212e-44	1068	24	22	23	15	16
ENSG00000250608	AC010210.1	.	.	.	.	.	.	.	.	NO	105.065	3.66707	0.479094	7.65418	1.94547e-14	7.0738e-13	483	24	20	22	54.8019	2.86145	0.503369	5.68459	1.31125e-08	1.16947e-07	265	23	14	33	36	18
ENSG00000279561	AL845472.1	.	.	.	.	.	.	.	.	NO	8.84197	3.66663	1.09125	3.36003	0.000779354	0.00363154	46	1	0	1	7.34481	2.44398	0.980446	2.49272	0.0126768	0.0303023	35	3	1	1	8	4
ENSG00000248367	AC008610.1	.	.	.	.	.	.	.	.	NO	91.0517	3.66557	0.526275	6.96513	3.28105e-12	8.5693e-11	421	14	27	16	32.293	1.64211	0.527255	3.11446	0.00184282	0.00567466	101	13	27	24	22	26
ENSG00000187862	TTC24	tetratricopeptide repeat domain 24	.	.	.	.	.	.	.	NO	87.9823	3.66543	0.61599	5.95047	2.67377e-09	4.30133e-08	411	10	30	13	64.5933	2.32547	0.3817	6.09242	1.11217e-09	1.17505e-08	260	47	33	33	35	35
ENSG00000259565	KRT8P23	.	.	.	.	.	.	.	.	NO	15.7796	3.66072	1.03571	3.53452	0.000408522	0.00206864	80	4	1	0	7.25281	1.86726	0.900167	2.07435	0.0380471	0.0766605	27	7	2	2	5	6
ENSG00000205740	AL359878.1	.	.	.	.	.	.	.	.	NO	258.127	3.65966	0.435021	8.41261	4.00988e-17	2.03909e-15	1181	53	44	68	101.368	2.3479	0.336404	6.97939	2.96456e-12	4.51749e-11	410	69	58	57	64	40
ENSG00000238099	LINC01625	.	.	.	.	.	.	.	.	NO	15.1684	3.65921	0.94655	3.86584	0.000110709	0.00066035	75	2	1	3	12.0438	4.1071	0.814328	5.04355	4.56977e-07	3.12788e-06	79	3	4	1	3	1
ENSG00000230453	ANKRD18B	ankyrin repeat domain 18B	.	.	ENST00000290943	185	198	GTATATTTATATG	1	YES	21.6983	3.65817	0.886627	4.12594	3.69218e-05	0.000250621	106	1	6	3	9.65174	3.04044	0.821275	3.7021	0.000213823	0.000839027	52	5	5	4	3	1
ENSG00000254165	AC090739.1	.	.	.	.	.	.	.	.	NO	93.4445	3.65427	0.500382	7.30297	2.8148e-13	8.56283e-12	430	22	22	15	24.0793	1.28192	0.525405	2.43986	0.0146929	0.0343788	64	15	19	21	24	14
ENSG00000196353	CPNE4	.	.	.	ENST00000512055	50	63	TCATATTTAATAC	1	YES	19.5901	3.654	0.865156	4.22351	2.40522e-05	0.000170396	95	4	2	3	14.5429	2.20381	0.99047	2.22501	0.0260805	0.055876	64	5	2	20	10	1
ENSG00000224609	HSD52	.	.	.	.	.	.	.	.	NO	370.02	3.65384	0.743074	4.9172	8.77892e-07	8.73236e-06	1754	21	148	41	378.265	1.46951	0.715013	2.05521	0.0398583	0.0796061	1128	69	244	593	201	247
ENSG00000100336	APOL4	apolipoprotein L4	Elemental activities, such as catalysis or binding, describing the actions of a gene product at the molecular level. A given gene product may exhibit one or more molecular functions. [GOC:go_curators];"The part of a cell or its extracellular environment in which a gene product is located. A gene product may be located in one or more parts of a cell and its location may be as specific as a particu…	SCHIZOPHRENIA	.	.	.	.	.	NO	396.757	3.65357	0.492435	7.41939	1.17662e-13	3.75048e-12	1824	45	103	105	213.081	4.27451	0.367621	11.6275	2.9871e-31	3.20225e-29	1355	56	58	42	60	27
ENSG00000230454	U73166.1	.	.	.	.	.	.	.	.	NO	231.402	3.65235	0.482904	7.56331	3.92934e-14	1.34539e-12	1062	54	33	58	94.5079	2.03488	0.437587	4.65023	3.3156e-06	1.92564e-05	344	51	38	54	82	69
ENSG00000148604	RGR	.	.	Retinitis pigmentosa	.	.	.	.	.	NO	17.3643	3.65139	1.00455	3.63486	0.000278136	0.00148195	87	4	0	2	66.8399	4.56532	1.20278	3.79565	0.000147257	0.000602931	494	1	3	18	2	1
ENSG00000279136	AL031258.1	.	.	.	.	.	.	.	.	NO	7.29507	3.64973	1.13656	3.21121	0.00132176	0.00567328	39	0	0	1	0.169514	-0.296301	0.90705	-0.326665	0.743922	NA	0	1	0	0	0	0
ENSG00000238110	AL353572.2	.	.	.	.	.	.	.	.	NO	9.48271	3.64495	1.11675	3.26389	0.00109894	0.00485939	50	0	2	0	5.27521	2.99087	1.17484	2.54577	0.0109036	0.0265952	32	0	1	5	0	1
ENSG00000279306	AL139288.1	.	.	.	.	.	.	.	.	NO	21.1362	3.64263	0.84896	4.2907	1.78113e-05	0.0001304	102	4	2	4	13.7492	2.93507	0.707242	4.15002	3.32449e-05	0.000157664	70	5	8	6	3	6
ENSG00000270482	AC026367.1	.	.	.	.	.	.	.	.	NO	25.4336	3.64231	0.886271	4.10971	3.96157e-05	0.000266346	124	3	8	1	10.1053	2.76649	0.861652	3.21068	0.00132423	0.00424794	51	9	2	4	2	4
ENSG00000114757	PEX5L	peroxisomal biogenesis factor 5 like	Interacting selectively and non-covalently with a peroxisomal targeting sequence, any of several sequences of amino acids within a protein that can act as a signal for the localization of the protein into the peroxisome. [GOC:mah, ISBN:0879693568];"Any process which modulates the frequency, rate or extent of cAMP-mediated signaling, a series of molecular signals in which a cell uses cyclic AMP to…	.	ENST00000467460	5955	5968	ATTAATTTATTAA	1	YES	369.783	3.6392	0.392717	9.26674	1.91927e-20	1.41742e-18	1682	91	67	85	87.861	-0.130342	0.40237	-0.323937	0.745986	0.813562	107	88	80	120	73	69
ENSG00000271327	AC010201.2	.	.	.	.	.	.	.	.	NO	64.7274	3.63914	0.55741	6.52867	6.63557e-11	1.41823e-09	299	11	14	15	37.3059	3.64665	0.517291	7.0495	1.79558e-12	2.81829e-11	217	13	10	17	9	8
ENSG00000188897	CTD-3088G3.8	vitellogenin	Enables the directed movement of lipids into, out of or within a cell, or between cells. [GOC:ai];"The directed movement of lipids into, out of or within a cell, or between cells, by means of some agent such as a transporter or pore. Lipids are compounds soluble in an organic solvent but not, or sparingly, in an aqueous solvent." [ISBN:0198506732]	.	.	.	.	.	.	NO	569.95	3.63758	0.371117	9.80171	1.10694e-22	1.07161e-20	2589	146	143	93	184.813	0.0313632	0.603124	0.0520014	0.958528	0.970833	248	131	62	264	251	180
ENSG00000140623	SEPT12	septin 12	The array of microtubules and associated molecules that forms between opposite poles of a eukaryotic cell during mitosis or meiosis and serves to move the duplicated chromosomes apart. [ISBN:0198547684];"The cleavage furrow is a plasma membrane invagination at the cell division site. The cleavage furrow begins as a shallow groove and eventually deepens to divide the cytoplasm." [GOC:vw, ISBN:0805…	Non-syndromic male infertility due to sperm motility disorder;SPERMATOGENIC FAILURE 10	.	.	.	.	.	NO	22.2837	3.63392	0.825542	4.40186	1.07327e-05	8.29652e-05	107	3	3	5	2.07427	0.106245	1.19255	0.0890901	0.92901	NA	3	1	2	2	4	1
ENSG00000263826	AC112907.3	.	.	.	.	.	.	.	.	NO	126.317	3.63369	0.44459	8.17312	3.00512e-16	1.3558e-14	577	23	34	26	71.382	3.01544	0.413155	7.29858	2.90829e-13	5.12593e-12	356	30	30	43	30	20
ENSG00000273045	C2orf15	chromosome 2 open reading frame 15	Interacting non-covalently with a poly(A) RNA, a RNA molecule which has a tail of adenine bases. [GOC:jl]	.	.	.	.	.	.	NO	53.9415	3.63249	0.58965	6.16042	7.2554e-10	1.28615e-08	250	9	13	11	25.4864	2.18259	0.510536	4.27509	1.91058e-05	9.5286e-05	99	12	17	17	16	13
ENSG00000271784	AL031055.1	.	.	.	.	.	.	.	.	NO	8.4441	3.63168	1.09487	3.317	0.000909896	0.00414251	44	1	1	0	10.3923	2.30347	0.744469	3.09411	0.00197403	0.00601962	44	7	6	3	7	5
ENSG00000272862	AC106052.1	.	.	.	.	.	.	.	.	NO	18.8321	3.63133	0.854569	4.24931	2.14426e-05	0.000153723	91	3	3	3	12.1824	4.11519	0.818307	5.0289	4.93299e-07	3.3524e-06	80	2	5	2	2	1
ENSG00000249846	LINC02021	.	.	.	.	.	.	.	.	NO	35.6975	3.62998	0.754373	4.81192	1.49486e-06	1.40429e-05	169	10	4	5	19.2187	2.57904	0.727131	3.54688	0.000389829	0.00144011	89	11	11	4	17	4
ENSG00000249859	PVT1	.	.	.	.	.	.	.	.	NO	79.1845	3.62756	0.635314	5.70987	1.13065e-08	1.62599e-07	369	7	25	16	33.9111	1.90289	0.504551	3.77145	0.000162303	0.000657472	118	21	14	22	25	27
ENSG00000253923	AP002981.1	.	.	.	.	.	.	.	.	NO	5.20997	3.62552	1.15941	3.12705	0.00176572	0.00724459	29	0	0	0	1.79204	2.32096	1.25836	1.84443	0.0651204	NA	10	0	0	1	1	1
ENSG00000268866	AC020915.5	.	.	.	.	.	.	.	.	NO	5.20997	3.62552	1.15941	3.12705	0.00176572	0.00724459	29	0	0	0	1.48	2.32727	1.2856	1.81026	0.0702547	NA	9	1	1	0	0	0
ENSG00000115129	TP53I3	tumor protein p53 inducible protein 3	The chemical reactions and pathways involving nicotinamide-adenine dinucleotide phosphate, a coenzyme involved in many redox and biosynthetic reactions; metabolism may be of either the oxidized form, NADP, or the reduced form, NADPH. [GOC:mah];"Any process that modulates the occurrence or rate of cell death by apoptotic process." [GOC:jl, GOC:mtg_apoptosis];"Interacting selectively and non-covale…	.	.	.	.	.	.	NO	657.808	3.62251	0.331212	10.9372	7.65686e-28	1.15585e-25	2975	133	194	126	339.875	2.95234	0.374542	7.88252	3.20854e-15	7.47268e-14	1659	184	93	149	157	165
ENSG00000273064	AC017083.2	.	.	.	.	.	.	.	.	NO	39.6097	3.62196	0.666081	5.43771	5.39686e-08	6.82843e-07	185	9	7	7	24.7725	3.63095	0.647422	5.60832	2.04294e-08	1.75966e-07	146	12	6	7	3	8
ENSG00000030304	MUSK	muscle associated receptor tyrosine kinase	A series of molecular signals initiated by the binding of an extracellular ligand to a receptor on the surface of the target cell where the receptor possesses tyrosine kinase activity, and ending with regulation of a downstream cellular process, e.g. transcription. [GOC:ceb, GOC:signaling];"The biological process whose specific outcome is the progression of a multicellular organism over time from…	FETAL AKINESIA DEFORMATION SEQUENCE;positive regulation of protein phosphorylation;MYASTHENIC SYNDROME CONGENITAL 9 ASSOCIATED WITH ACETYLCHOLINE RECEPTOR DEFICIENCY;Postsynaptic congenital myasthenic syndromes	.	.	.	.	.	NO	228.083	3.61925	0.569829	6.35146	2.13275e-10	4.22015e-09	1052	26	42	73	207.9	3.46573	0.620516	5.58523	2.33392e-08	1.99355e-07	1182	49	28	137	55	66
ENSG00000013297	CLDN11	claudin 11;uncharacterized LOC101928583	The component of a membrane consisting of the gene products and protein complexes having at least some part of their peptide sequence embedded in the hydrophobic region of the membrane. [GOC:dos, GOC:go_curators];"Interacting selectively and non-covalently with an identical protein or proteins." [GOC:jl];"The attachment of one cell to another cell via adhesion molecules that do not require the pr…	.	.	.	.	.	.	NO	205.142	3.61838	0.441005	8.20484	2.30895e-16	1.06371e-14	935	31	62	44	89.0192	1.87272	0.498089	3.75981	0.000170045	0.000684982	306	89	34	56	46	64
ENSG00000183250	LINC01547	.	.	.	.	.	.	.	.	NO	191.99	3.61234	0.383089	9.42951	4.1202e-21	3.29643e-19	870	39	48	43	71.5603	0.877381	0.43249	2.02868	0.0424913	0.0840528	154	81	41	57	76	48
ENSG00000271993	AC126118.1	.	.	.	.	.	.	.	.	NO	150.179	3.61133	0.438521	8.23525	1.79177e-16	8.41604e-15	683	34	29	36	45.2023	1.11063	0.514338	2.15933	0.0308244	0.064328	110	22	31	45	35	46
ENSG00000091986	CCDC80	coiled-coil domain containing 80	Interacting selectively and non-covalently with any glycan (polysaccharide) containing a substantial proportion of aminomonosaccharide residues. [GOC:jl, ISBN:0198506732];"Any process that increases the frequency, rate or extent of cell-substrate adhesion. Cell-substrate adhesion is the attachment of a cell to the underlying substrate via adhesion molecules." [GOC:dph, GOC:pf, GOC:tb];"A layer co…	.	.	.	.	.	.	NO	8495.27	3.61097	0.608287	5.9363	2.91528e-09	4.66794e-08	39320	1282	3340	781	5409.86	3.86639	0.492528	7.85008	4.15766e-15	9.5415e-14	32633	2711	1296	1082	1555	830
ENSG00000146856	AGBL3	ATP/GTP binding protein like 3	The removal of a glutamate residue from the side chain of a protein. Glutamate side chains are added to glutamic acid residues within the primary protein sequence during polyglutamylation. [GOC:sp, PMID:21074048];"The hydrolysis of proteins into smaller polypeptides and/or amino acids by cleavage of their peptide bonds." [GOC:bf, GOC:mah];"Catalysis of the hydrolysis of C-terminal amino acid resi…	.	.	.	.	.	.	NO	952.364	3.6103	0.358459	10.0717	7.366e-24	8.08093e-22	4306	253	188	203	319.52	1.88752	0.322234	5.85762	4.69558e-09	4.4929e-08	1086	177	192	275	196	209
ENSG00000247950	SEC24B-AS1	.	.	.	.	.	.	.	.	NO	73.1015	3.60364	0.524178	6.87484	6.20576e-12	1.57121e-10	335	14	17	16	41.178	3.19287	0.472183	6.76193	1.36163e-11	1.88236e-10	216	15	11	21	18	15
ENSG00000227051	C14orf132	chromosome 14 open reading frame 132	The component of a membrane consisting of the gene products and protein complexes having at least some part of their peptide sequence embedded in the hydrophobic region of the membrane. [GOC:dos, GOC:go_curators]	.	.	.	.	.	.	NO	1082.57	3.60052	0.456148	7.89331	2.94278e-15	1.17135e-13	4927	166	384	185	527.484	1.79989	0.479217	3.7559	0.00017272	0.000693349	1757	570	435	256	333	188
ENSG00000272853	AC069544.1	.	.	.	.	.	.	.	.	NO	131.895	3.59974	0.497729	7.23232	4.74795e-13	1.4104e-11	602	34	21	30	86.8086	3.49271	0.384486	9.0841	1.04562e-19	3.99478e-18	483	22	33	37	34	23
ENSG00000273350	AC004832.5	.	.	.	.	.	.	.	.	NO	19.4112	3.59322	0.889741	4.03851	5.37926e-05	0.000349995	94	5	2	2	6.26148	1.48984	0.936095	1.59154	0.111488	0.184306	20	7	6	3	5	1
ENSG00000271387	AL445228.2	.	.	.	.	.	.	.	.	NO	61.3847	3.59142	0.561581	6.39519	1.60348e-10	3.21527e-09	282	11	14	14	66.5644	3.99085	0.476973	8.36703	5.90864e-17	1.67267e-15	409	16	9	24	17	19
ENSG00000147257	GPC3	glypican 3	The process in which the branching structure of the ureteric bud is generated and organized. The ureteric bud is an epithelial tube that grows out from the metanephric duct. The bud elongates and branches to give rise to the ureter and kidney collecting tubules. [GOC:dph, PMID:16916378];"The multiplication or reproduction of cells, resulting in the expansion of a mesenchymal cell population of th…	WILMS TUMOR 1;Simpson-Golabi-Behmel syndrome;SIMPSON-GOLABI-BEHMEL SYNDROME TYPE 1	.	.	.	.	.	NO	430.477	3.59134	0.398325	9.01611	1.94882e-19	1.28152e-17	1948	70	136	91	503.246	3.86633	0.962684	4.01619	5.91458e-05	0.000265439	3272	158	42	159	26	122
ENSG00000277020	AL590096.1	.	.	.	.	.	.	.	.	NO	69.2565	3.59012	0.560272	6.40781	1.4762e-10	2.97746e-09	318	11	15	18	38.9069	2.44763	0.464485	5.26956	1.36752e-07	1.02958e-06	165	21	18	27	25	14
ENSG00000231028	LINC00271	.	.	.	.	.	.	.	.	NO	18.8707	3.58957	0.871716	4.11782	3.82475e-05	0.000258305	91	3	2	4	7.90808	3.15798	0.921076	3.42858	0.000606755	0.00213573	45	1	2	5	4	1
ENSG00000156103	MMP16	matrix metallopeptidase 16	Interacting selectively and non-covalently with calcium ions (Ca2+). [GOC:ai];"The external part of the cell wall and/or plasma membrane." [GOC:jl, GOC:mtg_sensu, GOC:sm];"Interacting selectively and non-covalently with zinc (Zn) ions." [GOC:ai];"Any process that activates or increases the activity of an enzyme." [GOC:ebc, GOC:jl, GOC:tb, GOC:vw];"The hydrolysis of proteins into smaller polypepti…	.	ENST00000286614	5845	5858	TTATTTATTTATA	2	YES	155.432	3.58911	0.533427	6.72839	1.71549e-11	4.0889e-10	712	18	50	34	162.608	4.13863	0.740756	5.58704	2.3097e-08	1.97413e-07	1055	82	33	13	33	10
ENSG00000257817	AC026765.2	.	.	.	.	.	.	.	.	NO	13.8722	3.57949	0.938192	3.81531	0.000136013	0.000791029	68	2	2	2	3.75721	2.07122	1.02952	2.01183	0.0442381	0.0868736	16	3	1	2	2	2
ENSG00000116785	CFHR3	complement factor H related 3	That part of a multicellular organism outside the cells proper, usually taken to be outside the plasma membranes, and occupied by fluid. [ISBN:0198547684];"A phospholipid microvesicle that is derived from any of several cell types, such as platelets, blood cells, endothelial cells, or others, and contains membrane receptors as well as other proteins characteristic of the parental cell. Microparti…	Atypical hemolytic-uremic syndrome with anti-factor H antibodies;MACULAR DEGENERATION AGE-RELATED 15 SUSCEPTIBILITY TO;HEMOLYTIC UREMIC SYNDROME ATYPICAL SUSCEPTIBILITY TO 1	.	.	.	.	.	NO	53.8857	3.57892	0.75259	4.75547	1.97987e-06	1.80825e-05	254	3	18	10	29.5131	2.53612	1.27656	1.98668	0.0469581	0.0913505	197	21	0	4	2	0
ENSG00000251988	RNU4ATAC18P	.	.	.	.	.	.	.	.	NO	13.084	3.57839	0.99076	3.61176	0.000304127	0.00160151	65	3	1	1	6.4084	2.85487	0.948197	3.01084	0.00260528	0.00765145	34	4	1	3	1	3
ENSG00000261821	AC090826.2	.	.	.	.	.	.	.	.	NO	91.5362	3.57342	0.63945	5.58827	2.29343e-08	3.10999e-07	423	25	9	21	33.2786	0.924378	0.566975	1.63037	0.103023	0.173049	74	33	36	18	18	32
ENSG00000100505	TRIM9	tripartite motif containing 9	Interacting selectively and non-covalently with a SNARE (soluble N-ethylmaleimide-sensitive factor attached protein receptor) protein. [PMID:12642621];"Catalysis of the joining of two substances, or two groups within a single molecule, with the concomitant hydrolysis of the diphosphate bond in ATP or a similar triphosphate." [EC:6, GOC:mah];"A cellular component that forms a specialized region of…	.	ENST00000298355	728	741	GTTTATTTAATAA	1	YES	186.345	3.57147	0.432232	8.26287	1.42209e-16	6.77245e-15	843	31	46	50	101.765	3.62007	0.424767	8.52249	1.56161e-17	4.68958e-16	583	32	18	41	41	30
ENSG00000262693	AC012146.3	.	.	.	.	.	.	.	.	NO	9.95093	3.56814	1.07119	3.33101	0.000865324	0.00397502	51	0	2	1	8.62041	3.27165	0.826908	3.95648	7.60619e-05	0.000332679	49	3	4	3	2	2
ENSG00000283635	AC012485.3	.	.	.	.	.	.	.	.	NO	9.95093	3.56814	1.07119	3.33101	0.000865324	0.00397502	51	0	2	1	2.32598	0.647858	1.15954	0.558719	0.576354	0.672964	5	2	1	2	4	1
ENSG00000207604	MIR206	.	.	.	.	.	.	.	.	NO	20.2769	3.56663	0.980417	3.63787	0.000274903	0.0014666	100	4	0	4	12.0895	3.00615	0.923409	3.2555	0.00113194	0.00369015	66	1	8	4	1	7
ENSG00000182264	IZUMO1	izumo sperm-egg fusion 1	The component of a membrane consisting of the gene products and protein complexes having at least some part of their peptide sequence embedded in the hydrophobic region of the membrane. [GOC:dos, GOC:go_curators];"The membrane surrounding a cell that separates the cell from its external environment. It consists of a phospholipid bilayer and associated proteins." [ISBN:0716731363];"The attachment …	.	.	.	.	.	.	NO	197.433	3.56657	0.405735	8.7904	1.49035e-18	8.96525e-17	891	35	57	45	52.6179	2.03686	0.56099	3.63083	0.000282506	0.00108179	195	55	22	20	42	24
ENSG00000157064	NMNAT2	nicotinamide nucleotide adenylyltransferase 2	A prelysosomal endocytic organelle differentiated from early endosomes by lower lumenal pH and different protein composition. Late endosomes are more spherical than early endosomes and are mostly juxtanuclear, being concentrated near the microtubule organizing center. [NIF_Subcellular:nlx_subcell_20090702, PMID:11964142, PMID:2557062];"The network of interconnected tubular and cisternal structure…	.	ENST00000287713	483	496	GTTTATTTATTTT	1	YES	119.797	3.56453	0.494711	7.20527	5.79287e-13	1.69769e-11	545	21	39	21	109.979	2.91108	0.665678	4.37311	1.22488e-05	6.35731e-05	552	71	18	36	27	75
ENSG00000238058	AL355574.1	.	.	.	.	.	.	.	.	NO	87.5088	3.5645	0.548154	6.50274	7.88709e-11	1.66643e-09	400	12	21	24	30.9842	2.60125	0.568917	4.57228	4.82438e-06	2.7096e-05	140	20	16	22	10	9
ENSG00000230013	AL359182.2	.	.	.	.	.	.	.	.	NO	9.27162	3.56447	1.04576	3.40851	0.000653188	0.00310698	47	1	1	1	6.98814	3.31242	0.98597	3.35955	0.000780688	0.00266529	42	2	3	1	4	0
ENSG00000235008	AL023775.1	.	.	.	.	.	.	.	.	NO	5.03032	3.56342	1.15934	3.07366	0.0021145	0.00845167	28	0	0	0	3.84113	4.43716	1.22266	3.62911	0.000284402	0.0010878	29	1	0	0	0	0
ENSG00000237166	LINC01792	.	.	.	.	.	.	.	.	NO	5.03032	3.56342	1.15934	3.07366	0.0021145	0.00845167	28	0	0	0	2.7244	3.77688	1.26374	2.98865	0.00280216	0.00816222	20	0	0	0	0	1
ENSG00000256381	AC005832.1	.	.	.	.	.	.	.	.	NO	5.03032	3.56342	1.15934	3.07366	0.0021145	0.00845167	28	0	0	0	2.14565	1.84844	1.25683	1.47072	0.141368	0.223544	10	0	1	3	0	1
ENSG00000275965	AC091544.8	.	.	.	.	.	.	.	.	NO	35.9419	3.56135	0.856253	4.15923	3.19328e-05	0.000220244	172	2	4	12	5.975	2.34833	0.914316	2.5684	0.0102169	0.0251295	27	4	3	4	3	1
ENSG00000230258	AC005208.1	.	.	.	.	.	.	.	.	NO	6.71755	3.55918	1.14212	3.11629	0.00183144	0.00746573	36	0	1	0	1.30108	2.55104	1.28019	1.9927	0.0462943	NA	9	0	0	0	1	0
ENSG00000270068	AC125494.3	.	.	.	.	.	.	.	.	NO	6.71755	3.55918	1.14212	3.11629	0.00183144	0.00746573	36	0	1	0	4.93769	5.53584	1.22617	4.51474	6.33936e-06	3.48704e-05	39	0	0	0	0	0
ENSG00000237836	PHKA2-AS1	.	.	.	.	.	.	.	.	NO	32.1268	3.55692	0.710164	5.00858	5.48317e-07	5.66706e-06	150	6	8	5	8.867	0.798372	0.825762	0.966831	0.333628	0.443933	19	11	7	8	3	8
ENSG00000230606	AC092683.1	.	.	.	.	.	.	.	.	NO	12.6529	3.55397	1.05512	3.3683	0.000756344	0.00353599	64	1	0	3	7.70382	3.28633	0.992586	3.31088	0.000930038	0.00310433	46	0	1	3	5	2
ENSG00000280077	AL353763.2	.	.	.	.	.	.	.	.	NO	269.293	3.5532	0.446051	7.96591	1.64017e-15	6.76416e-14	1216	68	45	69	146.22	2.91405	0.313984	9.28089	1.68069e-20	6.97028e-19	703	58	70	81	71	52
ENSG00000281392	LINC00506	.	.	.	.	.	.	.	.	NO	81.4115	3.55261	0.513237	6.92196	4.45431e-12	1.14713e-10	370	17	17	20	57.2485	2.89212	0.5266	5.49206	3.97267e-08	3.27175e-07	280	18	15	36	38	20
ENSG00000253227	AC090192.2	.	.	.	.	.	.	.	.	NO	23.9642	3.55251	0.814782	4.36007	1.30019e-05	9.84453e-05	114	3	7	3	7.36713	0.258775	1.19891	0.215842	0.829111	0.877686	12	21	9	1	0	3
ENSG00000252469	RNU7-160P	.	.	.	.	.	.	.	.	NO	13.3655	3.55176	1.02159	3.47672	0.000507593	0.0025053	67	2	3	0	1.93242	2.10567	1.25319	1.68024	0.0929105	NA	10	0	1	1	2	0
ENSG00000162631	NTNG1	netrin G1	De novo generation of a long process of a neuron, that carries efferent (outgoing) action potentials from the cell body towards target cells. Refers to the morphogenesis or creation of shape or form of the developing axon. [GOC:dph, GOC:jid, GOC:pg, GOC:pr, ISBN:0198506732];"Interacting selectively and non-covalently with any protein or protein complex (a complex of two or more proteins that may …	Atypical Rett syndrome	ENST00000370067	2252	2265	GATTATTTATAAT	1	YES	20.5179	3.5516	0.888907	3.99547	6.45649e-05	0.000410779	99	1	4	5	50.2509	4.52729	0.889094	5.09202	3.54266e-07	2.4718e-06	348	8	1	4	2	19
ENSG00000279212	AL390961.4	.	.	.	.	.	.	.	.	NO	27.1366	3.54826	0.782398	4.53511	5.75722e-06	4.7356e-05	128	7	5	3	23.977	2.67057	0.580644	4.59932	4.23873e-06	2.41165e-05	111	13	7	13	17	8
ENSG00000261366	MANEA-AS1	.	.	.	.	.	.	.	.	NO	86.8967	3.54785	0.615173	5.76723	8.05829e-09	1.19028e-07	399	24	10	20	97.0917	4.43559	0.466652	9.50514	1.99783e-21	8.90904e-20	635	13	12	27	28	17
ENSG00000262362	AC004233.1	.	.	.	.	.	.	.	.	NO	37.6025	3.5467	0.710089	4.99473	5.89185e-07	6.04084e-06	175	10	5	7	10.697	1.86129	0.724164	2.57026	0.0101623	0.0250068	38	5	9	5	8	7
ENSG00000221944	TIGD1	microRNA 5001;tigger transposable element derived 1	A membrane-bounded organelle of eukaryotic cells in which chromosomes are housed and replicated. In most cells, the nucleus contains all of the cell's chromosomes except the organellar chromosomes, and is the site of RNA synthesis and processing. In some species, or in specialized cell types, RNA metabolism or DNA replication may be absent. [GOC:go_curators];"Any molecular function by which a gen…	.	.	.	.	.	.	NO	846.337	3.54605	0.373444	9.49552	2.19111e-21	1.81976e-19	3798	144	217	236	347.88	2.33987	0.304975	7.67235	1.68871e-14	3.5571e-13	1398	165	246	177	194	203
ENSG00000280367	AP002364.1	.	.	.	.	.	.	.	.	NO	153.303	3.54248	0.423224	8.37023	5.75069e-17	2.85182e-15	690	35	33	38	74.0414	2.31706	0.372735	6.21636	5.08809e-10	5.6488e-09	297	38	42	34	55	42
ENSG00000279048	AC080080.1	.	.	.	.	.	.	.	.	NO	82.2405	3.54028	0.509919	6.94283	3.84315e-12	9.96148e-11	373	19	17	19	53.622	3.12498	0.530737	5.88801	3.90885e-09	3.78356e-08	279	11	22	27	33	14
ENSG00000237560	LINC01497	.	.	.	.	.	.	.	.	NO	736.629	3.53901	1.14101	3.10165	0.00192444	0.00779192	4066	0	20	4	239.588	3.60095	0.501422	7.18147	6.89649e-13	1.15376e-11	1379	99	67	79	110	28
ENSG00000225402	AC010878.1	.	.	.	.	.	.	.	.	NO	54.3245	3.53871	0.698849	5.06362	4.11378e-07	4.344e-06	252	14	5	13	13.5598	1.97134	0.778494	2.53225	0.0113333	0.0274949	51	11	2	12	8	8
ENSG00000146276	GABRR1	gamma-aminobutyric acid type A receptor rho1 subunit	Enables the transmembrane transfer of an ion by a channel that opens when a specific extracellular ligand has been bound by the channel complex or one of its constituent parts. [GOC:mtg_transport, ISBN:0815340729];"The directed movement of substances (such as macromolecules, small molecules, ions) or cellular components (such as complexes and organelles) into, out of or within a cell, or between …	.	.	.	.	.	.	NO	9.77202	3.53593	1.07383	3.29282	0.000991872	0.00445489	50	1	2	0	16.9497	4.93458	0.765141	6.44924	1.12411e-10	1.35702e-09	120	1	1	3	2	3
ENSG00000239726	RN7SL688P	.	.	.	.	.	.	.	.	NO	12.1464	3.5351	0.979874	3.60771	0.000308913	0.00162243	60	2	2	1	1.02483	-0.214729	1.28196	-0.1675	0.866976	NA	1	1	0	2	0	2
ENSG00000180772	AGTR2	angiotensin II receptor type 2	Any process that activates or increases the frequency, rate or extent of cellular DNA-templated transcription. [GOC:go_curators, GOC:txnOH];"Any process that modulates the force with which blood travels through the circulatory system. The process is controlled by a balance of processes that increase pressure and decrease pressure." [GOC:dph, GOC:mtg_cardio, ISBN:0721643949];"The process that incr…	X-LINKED MENTAL RETARDATION 88;X-linked non-syndromic intellectual disability;positive regulation of extrinsic apoptotic signaling pathway;negative regulation of neurotrophin TRK receptor signaling pathway	.	.	.	.	.	NO	9.98948	3.53428	1.07361	3.29197	0.000994897	0.00446596	51	0	1	2	117.112	10.2913	0.894722	11.5023	1.28503e-30	1.30793e-28	925	0	0	0	0	0
ENSG00000259072	AL161751.1	.	.	.	.	.	.	.	.	NO	10.8178	3.53366	1.01543	3.47997	0.000501477	0.00248021	54	1	1	2	6.46188	3.10379	0.896517	3.46206	0.000536065	0.00191087	36	2	3	2	2	2
ENSG00000258563	PSMA3P	.	.	.	.	.	.	.	.	NO	10.2092	3.52998	1.0736	3.28797	0.00100912	0.00451883	52	2	0	1	3.3885	2.36553	1.14123	2.0728	0.0381914	0.0768989	17	3	1	1	0	2
ENSG00000251576	LINC01267	.	.	.	.	.	.	.	.	NO	71.7689	3.52557	0.901873	3.90917	9.26143e-05	0.000564052	345	21	1	12	12.4551	1.51676	0.724636	2.09313	0.0363374	0.0737562	38	8	4	12	10	10
ENSG00000170442	KRT86	keratin 86	Interacting selectively and non-covalently with any protein or protein complex (a complex of two or more proteins that may include other nonprotein molecules). [GOC:go_curators];"A filament composed of acidic and basic keratins (types I and II), typically expressed in epithelial cells. The keratins are the most diverse classes of IF proteins, with a large number of keratin isoforms being expresse…	MONILETHRIX	.	.	.	.	.	NO	69.3246	3.52535	0.565811	6.23061	4.64627e-10	8.62489e-09	316	17	19	10	26.5869	1.60424	0.854622	1.87714	0.0604995	0.112506	87	2	11	26	24	26
ENSG00000127743	IL17B	interleukin 17B	A series of molecular signals initiated by activation of a receptor on the surface of a cell. The pathway begins with binding of an extracellular ligand to a cell surface receptor, or for receptors that signal in the absence of a ligand, by ligand-withdrawal or the activity of a constitutively active receptor. The pathway ends with regulation of a downstream cellular process, e.g. transcription. …	.	.	.	.	.	.	NO	24.861	3.52083	0.866341	4.06402	4.82338e-05	0.000317441	119	1	7	5	184.336	6.41766	0.537432	11.9414	7.20405e-33	8.894e-31	1389	6	7	17	4	14
ENSG00000105855	ITGB8	integrin subunit beta 8	The external part of the cell wall and/or plasma membrane. [GOC:jl, GOC:mtg_sensu, GOC:sm];"A protein complex that is composed of one alpha subunit and one beta subunit, both of which are members of the integrin superfamily of cell adhesion receptors; the complex spans the plasma membrane and binds to extracellular matrix ligands, cell-surface ligands, and soluble ligands." [PMID:17543136];"The p…	negative regulation of gene expression;positive regulation of gene expression;cartilage development	.	.	.	.	.	NO	77.5265	3.52069	0.569065	6.18679	6.14009e-10	1.10063e-08	353	12	16	23	159.693	4.11605	0.772366	5.32914	9.86764e-08	7.59205e-07	1037	18	7	59	20	56
ENSG00000259895	AC106820.2	.	.	.	.	.	.	.	.	NO	21.1923	3.51689	1.00135	3.51214	0.000444509	0.00223063	105	2	7	0	4.78368	1.36828	1.04996	1.30318	0.192514	0.287783	15	3	1	7	5	1
ENSG00000164304	CAGE1	cancer antigen 1	Interacting selectively and non-covalently with any protein or protein complex (a complex of two or more proteins that may include other nonprotein molecules). [GOC:go_curators]	.	.	.	.	.	.	NO	6.75611	3.51299	1.14261	3.07452	0.00210844	0.00843531	36	0	0	1	6.62907	5.39801	1.13691	4.74796	2.05474e-06	1.24164e-05	51	0	0	1	0	0
ENSG00000261135	AL137802.2	.	.	.	.	.	.	.	.	NO	6.75686	3.51216	1.14262	3.07377	0.00211372	0.00845167	36	1	0	0	5.52461	4.6707	1.12815	4.14013	3.4711e-05	0.00016412	41	0	0	1	1	0
ENSG00000161298	ZNF382	zinc finger protein 382	A membrane-bounded organelle of eukaryotic cells in which chromosomes are housed and replicated. In most cells, the nucleus contains all of the cell's chromosomes except the organellar chromosomes, and is the site of RNA synthesis and processing. In some species, or in specialized cell types, RNA metabolism or DNA replication may be absent. [GOC:go_curators];"Interacting selectively and non-coval…	.	ENST00000292928	595	608	GTTTATTTATTTT	1	YES	266.098	3.50987	0.466368	7.52598	5.23265e-14	1.76396e-12	1198	48	96	45	179.758	2.63182	0.730543	3.60255	0.000315105	0.00119292	844	180	116	42	27	57
ENSG00000280157	AL359510.2	.	.	.	.	.	.	.	.	NO	51.9822	3.50705	0.632398	5.54564	2.9288e-08	3.89027e-07	238	14	8	11	21.7815	1.8959	0.544402	3.48254	0.000496689	0.00178989	76	15	13	11	15	16
ENSG00000267398	AC006130.2	.	.	.	.	.	.	.	.	NO	9.59237	3.50375	1.07645	3.25492	0.00113426	0.00498981	49	1	2	0	8.57351	1.76262	0.824312	2.13829	0.0324932	0.0671703	30	4	9	4	8	3
ENSG00000237595	AL161937.2	.	.	.	.	.	.	.	.	NO	12.2935	3.50265	1.05959	3.30566	0.000947538	0.00428786	62	1	0	3	9.90774	2.40945	0.796937	3.02339	0.00249959	0.00738496	44	2	8	5	5	5
ENSG00000128606	LRRC17	leucine rich repeat containing 17	Any process that stops, prevents, or reduces the frequency, rate or extent of osteoclast differentiation. [GOC:go_curators];"That part of a multicellular organism outside the cells proper, usually taken to be outside the plasma membranes, and occupied by fluid." [ISBN:0198547684];"The process whose specific outcome is the progression of the bone marrow over time, from its formation to the mature …	.	.	.	.	.	.	NO	488.162	3.50053	0.333451	10.4979	8.8334e-26	1.13379e-23	2171	96	136	126	640.815	4.91428	0.302201	16.2616	1.84738e-59	1.20156e-56	4370	83	107	129	91	95
ENSG00000144837	PLA1A	phospholipase A1 member A	The membrane that surrounds the acrosomal lumen. The acrosome is a special type of lysosome in the head of a spermatozoon that contains acid hydrolases and is concerned with the breakdown of the outer membrane of the ovum during fertilization. [GOC:dph];"The chemical reactions and pathways involving phosphatidylserines, any of a class of glycerophospholipids in which the phosphatidyl group is est…	.	.	.	.	.	.	NO	528.018	3.50027	0.421496	8.30439	1.0033e-16	4.87473e-15	2363	89	124	162	112.562	0.541397	0.432288	1.2524	0.210425	0.308964	202	63	94	102	113	127
ENSG00000207647	MIR153-1	.	.	.	.	.	.	.	.	NO	4.85067	3.499	1.15904	3.01888	0.00253709	0.00988398	27	0	0	0	0.126607	1.00959	0.917887	1.09991	0.271372	NA	1	0	0	0	0	0
ENSG00000231649	SPATA31B1P	.	.	.	.	.	.	.	.	NO	4.85067	3.499	1.15904	3.01888	0.00253709	0.00988398	27	0	0	0	2.83085	3.88549	1.25939	3.08522	0.00203401	0.00617286	21	0	0	1	0	0
ENSG00000270638	AL023806.1	.	.	.	.	.	.	.	.	NO	65.5639	3.49657	0.554546	6.30528	2.87677e-10	5.5774e-09	297	15	13	16	46.512	3.03686	0.610149	4.97725	6.44933e-07	4.29746e-06	239	31	10	20	10	22
ENSG00000269821	KCNQ1OT1	.	.	BECKWITH-WIEDEMANN SYNDROME	.	.	.	.	.	NO	1077.17	3.4931	0.413109	8.45564	2.77552e-17	1.43884e-15	4812	312	193	257	563.329	3.49528	0.365558	9.56149	1.16071e-21	5.29104e-20	3130	259	246	155	176	135
ENSG00000279602	AC109326.1	.	.	.	.	.	.	.	.	NO	122.345	3.49268	0.464847	7.51362	5.75138e-14	1.92531e-12	549	23	29	34	32.8815	0.566325	0.487146	1.16254	0.245017	0.349219	60	27	40	26	26	27
ENSG00000110888	CAPRIN2	caprin family member 2	Any process that activates or increases the frequency, rate or extent of transcription from an RNA polymerase II promoter. [GOC:go_curators, GOC:txnOH];"Interacting selectively and non-covalently with any protein or protein complex (a complex of two or more proteins that may include other nonprotein molecules)." [GOC:go_curators];"Interacting selectively and non-covalently with one or more specif…	.	.	.	.	.	.	NO	4433.61	3.49072	0.325699	10.7176	8.41358e-27	1.16059e-24	19678	947	1034	1268	1919.43	2.4394	0.293403	8.31416	9.24045e-17	2.55352e-15	7973	844	908	1237	1173	1088
ENSG00000244398	AC116533.1	.	.	.	.	.	.	.	.	NO	2453.02	3.48549	0.283555	12.2921	9.98681e-35	2.49691e-32	10852	594	591	637	2055.69	3.74533	0.318655	11.7536	6.77018e-32	7.61774e-30	11955	501	569	645	631	764
ENSG00000130226	DPP6	dipeptidyl peptidase like 6	The component of a membrane consisting of the gene products and protein complexes having at least some part of their peptide sequence embedded in the hydrophobic region of the membrane. [GOC:dos, GOC:go_curators];"The membrane surrounding a cell that separates the cell from its external environment. It consists of a phospholipid bilayer and associated proteins." [ISBN:0716731363];"A process in wh…	Autosomal dominant microcephaly;VENTRICULAR FIBRILLATION PAROXYSMAL FAMILIAL 2;Idiopathic ventricular fibrillation not Brugada type;MENTAL RETARDATION AUTOSOMAL DOMINANT 33	.	.	.	.	.	NO	250.268	3.48474	0.429495	8.11357	4.91521e-16	2.1489e-14	1118	75	52	51	150.625	1.30185	0.679083	1.91707	0.0552296	0.104491	412	23	147	146	148	106
ENSG00000231829	AL157834.1	.	.	.	.	.	.	.	.	NO	7.94369	3.48199	1.10417	3.1535	0.00161324	0.00671614	41	1	0	1	1.0386	-1.42211	1.28338	-1.1081	0.26782	NA	0	1	1	2	1	1
ENSG00000161513	FDXR	ferredoxin reductase	A metabolic process that results in the oxidation of reduced nicotinamide adenine dinucleotide, NADPH, to the oxidized form, NADP. [GOC:BHF, GOC:mah];"The chemical reactions and pathways resulting in the formation of C21-steroid hormones, steroid compounds containing 21 carbons which function as hormones." [GOC:ai];"The chemical reactions and pathways involving cholesterol, cholest-5-en-3 beta-ol…	.	.	.	.	.	.	NO	895.541	3.47899	0.394231	8.82475	1.09703e-18	6.75153e-17	3988	213	299	148	316.159	1.41044	0.405621	3.47724	0.000506607	0.0018205	881	278	186	324	165	225
ENSG00000072133	RPS6KA6	ribosomal protein S6 kinase A6	A cascade of processes induced by the cell cycle regulator phosphoprotein p53, or an equivalent protein, resulting in the induction of the transcription of p21 (also known as WAF1, CIP1 and SDI1) or any equivalent protein, in response to the detection of DNA damage. [PMID:10967424];"Catalysis of the phosphorylation of an amino acid residue in a protein, usually according to the reaction: a protei…	DNA damage response signal transduction by p53 class mediator resulting in transcription of p21 class mediator	ENST00000620340	1191	1204	TCTTATTTAATGT	1	YES	247.669	3.47777	0.409396	8.49487	1.98162e-17	1.04533e-15	1104	68	69	43	252.339	4.42042	0.332574	13.2915	2.59203e-40	5.35827e-38	1631	65	54	39	49	57
ENSG00000143502	SUSD4	sushi domain containing 4	The component of a membrane consisting of the gene products and protein complexes having at least some part of their peptide sequence embedded in the hydrophobic region of the membrane. [GOC:dos, GOC:go_curators];"Any process that modulates the frequency, rate or extent of complement activation." [GOC:go_curators];"Innate immune responses are defense responses mediated by germline encoded compone…	.	.	.	.	.	.	NO	241.716	3.47716	0.465419	7.47104	7.95642e-14	2.60888e-12	1083	35	80	59	550.416	4.19626	0.556034	7.54677	4.46197e-14	8.79434e-13	3516	85	52	196	120	150
ENSG00000257813	AC090525.2	.	.	.	.	.	.	.	.	NO	12.1154	3.47521	1.06197	3.27243	0.00106626	0.0047411	61	3	0	1	1.87828	1.74073	1.22501	1.42099	0.155319	NA	8	1	2	0	1	1
ENSG00000253669	AP003356.1	.	.	.	.	.	.	.	.	NO	43.2372	3.47383	0.753913	4.60773	4.07098e-06	3.45149e-05	201	13	10	3	18.4202	2.21381	0.657078	3.36918	0.000753928	0.00258286	74	6	9	17	9	11
ENSG00000206828	U1	.	.	.	.	.	.	.	.	NO	9.41272	3.47098	1.07909	3.21658	0.00129727	0.00559115	48	1	2	0	54.1057	8.72694	0.859408	10.1546	3.1611e-24	1.84054e-22	426	0	1	0	0	0
ENSG00000139155	SLCO1C1	solute carrier organic anion transporter family member 1C1	Enables the transfer of thyroid hormones from one side of the membrane to the other. Thyroid hormone are any of the compounds secreted by the thyroid gland, largely thyroxine and triiodothyronine. [GOC:ai];"The membrane surrounding a cell that separates the cell from its external environment. It consists of a phospholipid bilayer and associated proteins." [ISBN:0716731363];"The directed, sodium-i…	.	ENST00000266509	206	219	TTTAATTTATATA	1	YES	45.4446	3.46673	0.713339	4.85986	1.1747e-06	1.1337e-05	210	6	17	6	54.7706	4.08351	0.459597	8.88499	6.39262e-19	2.22258e-17	341	17	13	8	15	14
ENSG00000251484	AL356488.1	.	.	.	.	.	.	.	.	NO	12.974	3.46472	0.949536	3.64886	0.000263404	0.00141303	63	2	2	2	4.94676	-0.111272	0.989725	-0.112427	0.910485	0.93855	6	6	7	4	2	5
ENSG00000267355	AC022966.1	.	.	.	.	.	.	.	.	NO	68.0696	3.46453	0.549353	6.30656	2.85297e-10	5.53574e-09	307	12	17	18	29.3261	1.78385	0.489899	3.64126	0.000271307	0.00104265	97	17	20	23	17	21
ENSG00000270139	AP001172.2	.	.	.	.	.	.	.	.	NO	6.57721	3.46435	1.14455	3.02683	0.00247132	0.00967012	35	1	0	0	2.02572	3.98532	1.28681	3.09706	0.00195454	NA	16	0	0	0	0	0
ENSG00000229011	LINC01038	.	.	.	.	.	.	.	.	NO	8.58444	3.46363	1.12784	3.07102	0.00213331	0.00852257	45	0	2	0	0.480471	0.273682	1.17486	0.232949	0.815801	NA	1	0	0	0	1	1
ENSG00000277368	AL138966.2	.	.	.	.	.	.	.	.	NO	6.35825	3.46322	1.14595	3.02214	0.00250996	0.00979736	34	0	1	0	4.03808	3.09155	1.1693	2.64394	0.00819478	0.0207689	25	3	0	1	0	1
ENSG00000178636	AC092656.1	.	.	.	.	.	.	.	.	NO	23.7531	3.4623	0.78371	4.41784	9.96941e-06	7.77154e-05	111	4	6	4	11.514	3.23418	0.75722	4.27113	1.94489e-05	9.68705e-05	64	6	3	4	5	2
ENSG00000248429	AC098679.1	.	.	.	.	.	.	.	.	NO	240.11	3.46224	0.450469	7.68586	1.51975e-14	5.57752e-13	1071	71	44	56	84.1492	0.554426	0.515408	1.0757	0.28206	0.389847	153	111	51	93	85	39
ENSG00000238057	ZEB2-AS1	.	.	.	.	.	.	.	.	NO	19.73	3.45669	0.832993	4.14972	3.32879e-05	0.000228606	93	3	4	4	10.9423	3.02327	0.774497	3.90353	9.47996e-05	0.000406173	58	4	2	6	6	3
ENSG00000280388	AC006330.1	.	.	.	.	.	.	.	.	NO	74.1116	3.4562	0.526172	6.56857	5.08007e-11	1.11455e-09	333	19	19	14	19.2174	0.835994	0.611507	1.36711	0.171592	0.262164	41	24	17	15	11	14
ENSG00000245552	AP000787.1	.	.	.	.	.	.	.	.	NO	120.835	3.45441	0.436026	7.92248	2.32818e-15	9.42345e-14	538	29	32	27	85.2677	2.66613	0.432615	6.16283	7.14566e-10	7.74607e-09	386	66	38	38	42	28
ENSG00000278434	AC023830.3	.	.	.	.	.	.	.	.	NO	59.2307	3.45152	0.560148	6.1618	7.19223e-10	1.27589e-08	267	14	15	12	18.6296	1.29605	0.568697	2.27897	0.0226687	0.0496515	50	16	12	12	16	15
ENSG00000226088	AL158839.1	.	.	.	.	.	.	.	.	NO	21.8174	3.45052	0.847143	4.07312	4.63879e-05	0.00030588	103	6	4	2	4.17512	1.36158	1.0368	1.31325	0.1891	0.283585	13	2	4	2	6	1
ENSG00000164764	SBSPON	somatomedin B and thrombospondin type 1 domain containing	An endocytosis process in which cell surface receptors ensure specificity of transport. A specific receptor on the cell surface binds tightly to the extracellular macromolecule (the ligand) that it recognizes; the plasma-membrane region containing the receptor-ligand complex then undergoes endocytosis, forming a transport vesicle containing the receptor-ligand complex and excluding most other pla…	.	ENST00000297354	456	469	ATATATTTAATAT	1	YES	183.838	3.44594	0.382831	9.00119	2.23286e-19	1.45238e-17	814	44	51	42	370.927	4.50186	0.587423	7.66375	1.80579e-14	3.78734e-13	2470	73	31	79	37	109
ENSG00000279135	AL512652.2	.	.	.	.	.	.	.	.	NO	74.0518	3.4456	0.601246	5.73076	9.99799e-09	1.45349e-07	335	24	15	11	55.2082	2.78965	0.553337	5.0415	4.6189e-07	3.15583e-06	263	32	32	10	23	29
ENSG00000249004	PRMT5P1	.	.	.	.	.	.	.	.	NO	7.76404	3.44267	1.10679	3.1105	0.00186773	0.00759816	40	1	0	1	2.10661	1.36066	1.16696	1.16599	0.243619	0.347578	7	1	1	1	2	2
ENSG00000258667	HIF1A-AS2	.	.	.	.	.	.	.	.	NO	60.5019	3.44084	0.778232	4.42136	9.80817e-06	7.65888e-05	281	22	10	4	13.9027	2.27302	0.729921	3.11406	0.00184532	0.00568105	58	5	13	4	9	7
ENSG00000279481	AC104791.2	.	.	.	.	.	.	.	.	NO	12.7943	3.44076	0.951896	3.61464	0.000300762	0.00158518	62	2	2	2	2.81531	0.884697	1.15587	0.765396	0.444036	0.552367	7	5	1	1	1	3
ENSG00000272247	AC080013.5	.	.	.	.	.	.	.	.	NO	34.7239	3.44001	0.803328	4.2822	1.85054e-05	0.000134882	162	4	4	12	19.2262	3.91423	0.638981	6.12573	9.02668e-10	9.65175e-09	119	6	3	5	5	5
ENSG00000236213	AC006369.1	.	.	.	.	.	.	.	.	NO	9.23231	3.43821	1.08171	3.1785	0.00148042	0.00624042	47	0	2	1	0.759644	2.35183	1.169	2.01182	0.0442385	NA	6	0	0	0	0	0
ENSG00000273139	AC007663.3	.	.	.	.	.	.	.	.	NO	30.55	3.43744	0.737497	4.66096	3.1474e-06	2.74107e-05	141	8	7	4	13.964	2.88913	0.699054	4.13292	3.58184e-05	0.000168669	70	5	5	5	5	9
ENSG00000269038	AP001462.1	.	.	.	.	.	.	.	.	NO	87.2196	3.4373	0.642085	5.35334	8.63431e-08	1.04509e-06	396	19	10	28	60.4157	3.24636	0.391196	8.29857	1.05372e-16	2.89387e-15	318	23	21	25	22	25
ENSG00000199080	MIR133B	.	.	.	.	.	.	.	.	NO	364.208	3.4351	0.581494	5.90738	3.47601e-09	5.50701e-08	1642	92	130	35	407.099	2.6395	1.02411	2.57735	0.00995609	0.0245673	2088	18	282	206	161	156
ENSG00000274270	AL137060.1	.	.	.	.	.	.	.	.	NO	90.7451	3.43422	0.646944	5.30837	1.10612e-07	1.31366e-06	413	9	35	18	53.3153	2.42925	0.398225	6.10021	1.0593e-09	1.12141e-08	223	27	28	32	37	22
ENSG00000243550	LINC01214	.	.	.	.	.	.	.	.	NO	4.67101	3.43244	1.15846	2.96292	0.00304733	0.0115311	26	0	0	0	2.78536	4.54205	1.27884	3.55168	0.000382774	0.0014175	22	0	0	0	0	0
ENSG00000259663	AC010478.1	.	.	.	.	.	.	.	.	NO	4.67101	3.43244	1.15846	2.96292	0.00304733	0.0115311	26	0	0	0	0.892884	0.680029	1.18978	0.571559	0.567621	NA	3	0	3	0	0	0
ENSG00000272362	AL160408.5	.	.	.	.	.	.	.	.	NO	4.67101	3.43244	1.15846	2.96292	0.00304733	0.0115311	26	0	0	0	0.344202	-0.357853	0.968947	-0.369322	0.711888	NA	0	0	0	2	0	0
ENSG00000274898	AC001226.1	.	.	.	.	.	.	.	.	NO	24.5088	3.43048	0.829899	4.13361	3.57111e-05	0.000243644	115	2	5	7	16.506	3.50877	0.706959	4.9632	6.93426e-07	4.59419e-06	96	4	9	4	3	5
ENSG00000269514	AC024257.3	.	.	.	.	.	.	.	.	NO	150.99	3.42846	0.494179	6.93769	3.98556e-12	1.02973e-10	673	48	29	31	52.0869	2.08018	0.470017	4.42575	9.61099e-06	5.09333e-05	194	45	27	27	42	20
ENSG00000161681	SHANK1	SH3 and multiple ankyrin repeat domains 1	Interacting selectively and non-covalently with an identical protein or proteins. [GOC:jl];"A cytoskeleton organization process that directly or indirectly links cytoskeletal filaments to the plasma membrane." [ISBN:0198599323];"Any process that an organism uses to control its balance, the orientation of the organism (or the head of the organism) in relation to the source of gravity. In humans an…	social behavior;adult behavior;AUTISM;vocalization behavior;determination of affect	.	.	.	.	.	NO	75.6726	3.42754	0.553036	6.19769	5.72987e-10	1.03483e-08	340	14	26	14	103.083	4.16758	0.544061	7.66015	1.85723e-14	3.88445e-13	655	19	13	44	18	22
ENSG00000231154	MORF4L2-AS1	.	.	.	.	.	.	.	.	NO	171.751	3.42543	0.419326	8.16889	3.11233e-16	1.40154e-14	760	42	38	47	83.3028	2.26262	0.414332	5.46088	4.73767e-08	3.85064e-07	329	30	57	56	48	49
ENSG00000261302	AC106779.1	.	.	.	.	.	.	.	.	NO	19.7686	3.42492	0.846945	4.04386	5.25785e-05	0.000342745	93	3	3	5	11.7654	3.44244	0.749522	4.59285	4.37238e-06	2.48293e-05	68	3	3	4	3	5
ENSG00000100739	BDKRB1	bradykinin receptor B1	Any process that stops, prevents or reduces the rate of addition of phosphate groups to amino acids within a protein. [GOC:hjd];"Any process that activates or increases the frequency, rate, or extent of leukocyte migration." [GOC:add];"The series of events required for an organism to receive a painful stimulus, convert it to a molecular signal, and recognize and characterize the signal. Pain is m…	.	.	.	.	.	.	NO	14.1615	3.42085	0.930174	3.67765	0.000235397	0.00128147	68	3	2	2	2.0234	1.47817	1.25893	1.17415	0.240336	NA	8	0	1	3	2	0
ENSG00000196754	S100A2	S100 calcium binding protein A2	Interacting selectively and non-covalently with calcium ions (Ca2+). [GOC:ai];"Interacting selectively and non-covalently with an identical protein or proteins." [GOC:jl];"The part of a cell or its extracellular environment in which a gene product is located. A gene product may be located in one or more parts of a cell and its location may be as specific as a particular macromolecular complex, th…	blood vessel endothelial cell migration	.	.	.	.	.	NO	70.4234	3.41865	0.577991	5.91472	3.32446e-09	5.29487e-08	317	12	25	13	111.277	4.36717	0.345371	12.6448	1.19459e-36	1.93068e-34	715	21	24	28	25	22
ENSG00000088305	DNMT3B	DNA methyltransferase 3 beta	Any process that results in a change in state or activity of a cell or an organism (in terms of movement, secretion, enzyme production, gene expression, etc.) as a result of a ionizing radiation stimulus. Ionizing radiation is radiation with sufficient energy to remove electrons from atoms and may arise from spontaneous decay of unstable isotopes, resulting in alpha and beta particles and gamma r…	ICF syndrome;RNA polymerase II transcription corepressor activity;positive regulation of gene expression;IMMUNODEFICIENCY-CENTROMERIC INSTABILITY-FACIAL ANOMALIES SYNDROME 1;negative regulation of histone H3-K9 methylation;positive regulation of histone H3-K4 methylation	.	.	.	.	.	NO	354.165	3.41826	0.346755	9.85785	6.33928e-23	6.25027e-21	1558	74	111	87	269.555	3.66774	0.336542	10.8983	1.17421e-27	9.18256e-26	1547	110	65	101	81	70
ENSG00000267064	UXT-AS1	.	.	.	.	.	.	.	.	NO	32.2334	3.41824	0.760039	4.49745	6.87731e-06	5.52811e-05	149	3	8	9	11.7802	2.56684	0.786818	3.26231	0.00110508	0.00361184	55	3	11	4	6	4
ENSG00000159216	RUNX1	runt related transcription factor 1;uncharacterized LOC100506403	The process whose specific outcome is the progression of the myeloid and lymphoid derived organ/tissue systems of the blood and other parts of the body over time, from formation to the mature structure. The site of hemopoiesis is variable during development, but occurs primarily in bone marrow or kidney in many adult vertebrates. [GOC:dgh, ISBN:0198506732];"The synthesis of RNA from a DNA templat…	Chronic myeloid leukemia;Familial platelet syndrome with predisposition to acute myelogenous leukemia;positive regulation of granulocyte differentiation;Precursor B-cell acute lymphoblastic leukemia;positive regulation of interleukin-2 production;Isolated delta-storage pool disease;RNA polymerase II regulatory region sequence-specific DNA binding;transcriptional activator activity RNA polymerase …	ENST00000300305	808	821	AATTATTTAAATG	1	YES	1545.04	3.41643	0.682024	5.00926	5.46408e-07	5.65053e-06	7040	100	636	320	968.666	3.12967	0.560081	5.58788	2.29855e-08	1.96585e-07	5060	135	421	396	375	543
ENSG00000273777	CEACAM20	carcinoembryonic antigen related cell adhesion molecule 20	.	.	.	.	.	.	.	NO	6.3968	3.41614	1.1464	2.97988	0.00288365	0.0110107	34	0	0	1	2.67591	1.7739	1.28305	1.38256	0.166799	0.256193	13	1	0	5	0	0
ENSG00000243027	RN7SL354P	.	.	.	.	.	.	.	.	NO	6.39756	3.4153	1.14641	2.97912	0.00289078	0.0110327	34	1	0	0	1.65679	1.38167	1.24446	1.11025	0.266889	NA	6	1	1	1	0	2
ENSG00000275056	AC020663.3	.	.	.	.	.	.	.	.	NO	15.3091	3.4149	0.903713	3.77874	0.000157621	0.000902486	73	2	3	3	4.00175	0.604239	1.06698	0.566308	0.571184	0.668295	8	6	1	3	2	5
ENSG00000274525	AC008443.7	.	.	.	.	.	.	.	.	NO	53.1322	3.4115	0.72248	4.72193	2.33621e-06	2.0888e-05	244	9	21	5	11.0993	-2.7367	1.12787	-2.42642	0.0152485	0.0355199	1	4	2	26	22	10
ENSG00000261173	AC018845.3	.	.	.	.	.	.	.	.	NO	8.84272	3.40972	1.12916	3.01971	0.00253018	0.00986508	46	2	0	0	5.13041	2.6917	1.03579	2.5987	0.0093578	0.0233045	27	2	2	0	4	2
ENSG00000224239	AC090044.1	.	.	.	.	.	.	.	.	NO	22.5038	3.40794	0.821429	4.14879	3.34233e-05	0.000229312	105	6	3	4	7.62852	2.72645	0.925287	2.9466	0.00321293	0.00921283	39	2	4	2	7	1
ENSG00000163191	S100A11	S100 calcium binding protein A11	Interacting selectively and non-covalently with calcium ions (Ca2+). [GOC:ai];"Interacting selectively and non-covalently with any protein or protein complex (a complex of two or more proteins that may include other nonprotein molecules), in the presence of calcium." [GOC:jid, PMID:10485905];"Any process that stops, prevents or reduces the rate or extent of cell proliferation." [GOC:go_curators];…	.	.	.	.	.	.	NO	2731.48	3.40701	0.466468	7.30384	2.79674e-13	8.5187e-12	12111	611	1054	400	1062.39	2.66477	0.288562	9.23467	2.59085e-20	1.04682e-18	4741	672	486	439	640	448
ENSG00000270933	AC010719.1	.	.	.	.	.	.	.	.	NO	29.6719	3.40605	0.954114	3.56986	0.00035717	0.00184163	143	0	9	6	32.6685	3.89594	0.72711	5.35812	8.40938e-08	6.52847e-07	204	1	6	13	8	11
ENSG00000182185	RAD51B	RAD51 paralog B	Any process that results in a change in state or activity of a cell or an organism (in terms of movement, secretion, enzyme production, gene expression, etc.) as a result of a ionizing radiation stimulus. Ionizing radiation is radiation with sufficient energy to remove electrons from atoms and may arise from spontaneous decay of unstable isotopes, resulting in alpha and beta particles and gamma r…	positive regulation of G2/M transition of mitotic cell cycle;double-strand break repair via homologous recombination	.	.	.	.	.	NO	258.142	3.40564	0.417907	8.14928	3.661e-16	1.62741e-14	1140	50	92	55	127.371	3.25865	0.476015	6.8457	7.61052e-12	1.08996e-10	679	78	47	26	47	42
ENSG00000099866	MADCAM1	mucosal vascular addressin cell adhesion molecule 1	The attachment of a cell to a cell of a different type via adhesion molecules. [GOC:add];"Any process that activates or increases the frequency, rate, or extent of leukocyte migration." [GOC:add];"The attachment of a cell, either to another cell or to an underlying substrate such as the extracellular matrix, via cell adhesion molecules." [GOC:hb, GOC:pf];"The cellular process in which a signal is…	heterotypic cell-cell adhesion	.	.	.	.	.	NO	163.761	3.40006	0.432125	7.86823	3.59707e-15	1.42001e-13	723	48	43	32	96.2446	2.56643	0.410766	6.24792	4.15947e-10	4.65661e-09	421	62	43	65	36	42
ENSG00000133067	LGR6	leucine rich repeat containing G protein-coupled receptor 6	The membrane surrounding a cell that separates the cell from its external environment. It consists of a phospholipid bilayer and associated proteins. [ISBN:0716731363];"The series of molecular signals initiated by binding of a Wnt protein to a frizzled family receptor on the surface of the target cell and ending with a change in cell state." [GOC:dph, GOC:go_curators, PMID:11532397];"A series of …	.	.	.	.	.	.	NO	78.6548	3.39744	0.838673	4.05097	5.10065e-05	0.000333676	368	3	34	11	52.8322	2.5354	0.632144	4.0108	6.05143e-05	0.000271034	236	42	11	37	16	26
ENSG00000077800	FKBP6	FK506 binding protein 6	Interacting selectively and non-covalently with an identical protein or proteins. [GOC:jl];"Interacting selectively and non-covalently with Hsp90 proteins, any of a group of heat shock proteins around 90kDa in size." [GOC:ai];"The chemical reactions and pathways involving piRNAs, Piwi-associated RNAs, a class of 24- to 30-nucleotide RNA derived from repeat or complex DNA sequence elements and pro…	positive regulation of viral genome replication	.	.	.	.	.	NO	8.37335	3.39441	1.05965	3.20333	0.0013585	0.00580008	42	1	1	1	3.07765	2.34819	1.19481	1.96532	0.0493773	0.0952781	16	0	0	2	2	2
ENSG00000273733	AC011472.4	.	.	.	.	.	.	.	.	NO	38.8847	3.39343	0.687347	4.937	7.9334e-07	7.944e-06	177	10	11	5	20.7392	1.31633	0.653735	2.01356	0.044056	0.0865892	57	24	11	9	23	12
ENSG00000168743	NPNT	nephronectin	Interacting selectively and non-covalently with calcium ions (Ca2+). [GOC:ai];"Any process that results in a change in state or activity of a cell (in terms of movement, secretion, enzyme production, gene expression, etc.) as a result of a tumor necrosis factor stimulus." [GOC:mah];"Any process that activates or increases the frequency, rate or extent of TGF-beta receptor signaling pathway activi…	.	ENST00000379987	2586	2599	TATTATTTAATGT	1	YES	1172.69	3.39335	0.601168	5.6446	1.65565e-08	2.29572e-07	5267	102	363	368	802.363	3.7297	0.641182	5.81692	5.99428e-09	5.64639e-08	4813	458	125	254	91	185
ENSG00000237588	AL590666.3	.	.	.	.	.	.	.	.	NO	21.5568	3.39169	0.884576	3.83425	0.000125947	0.000739837	102	1	6	5	10.3608	2.63507	1.01663	2.59198	0.0095426	0.0236859	53	0	2	11	4	4
ENSG00000272986	AC009570.1	.	.	.	.	.	.	.	.	NO	73.8282	3.38734	0.516422	6.55925	5.40775e-11	1.17676e-09	328	18	18	18	43.7117	2.25182	0.595684	3.78022	0.000156691	0.000637547	176	13	16	31	25	37
ENSG00000234274	COX7BP2	.	.	.	.	.	.	.	.	NO	17.3964	3.38243	0.925664	3.65406	0.000258129	0.00139165	83	5	3	1	4.71579	-0.05059	0.96714	-0.0523088	0.958283	0.970732	6	6	4	3	6	4
ENSG00000174501	ANKRD36C	.	Stops, prevents, or reduces the activity of an ion channel. [GOC:mah]	.	.	.	.	.	.	NO	116.203	3.38175	0.439806	7.68919	1.48068e-14	5.44247e-13	512	29	31	28	127.357	4.11993	0.367074	11.2237	3.11933e-29	2.84874e-27	792	37	24	34	41	22
ENSG00000102271	KLHL4	kelch like family member 4	All of the contents of a cell excluding the plasma membrane and nucleus, but including other subcellular structures. [ISBN:0198547684];"Elemental activities, such as catalysis or binding, describing the actions of a gene product at the molecular level. A given gene product may exhibit one or more molecular functions." [GOC:go_curators];"Catalysis of the transfer of ubiquitin from one protein to a…	.	ENST00000373119	280	293	AAATATTTAATGA	1	YES	155.973	3.37714	0.637388	5.29839	1.16825e-07	1.38198e-06	703	24	69	19	317.337	6.2988	0.6306	9.98859	1.7099e-23	9.21167e-22	2392	19	10	7	41	9
ENSG00000259349	AC011921.1	.	.	.	.	.	.	.	.	NO	12.1079	3.37702	1.03847	3.25193	0.00114625	0.0050352	60	2	3	0	7.06422	3.53747	1.04755	3.3769	0.000733082	0.00252214	45	3	2	3	0	0
ENSG00000175352	NRIP3	nuclear receptor interacting protein 3	The hydrolysis of proteins into smaller polypeptides and/or amino acids by cleavage of their peptide bonds. [GOC:bf, GOC:mah];"Interacting selectively and non-covalently with any protein or protein complex (a complex of two or more proteins that may include other nonprotein molecules)." [GOC:go_curators];"Catalysis of the hydrolysis of internal, alpha-peptide bonds in a polypeptide chain by a mec…	.	.	.	.	.	.	NO	33.4165	3.37675	0.732503	4.60988	4.02897e-06	3.4195e-05	153	7	11	4	18.9839	1.71852	0.59985	2.86491	0.00417124	0.0115869	62	10	9	16	14	15
ENSG00000251637	AP003716.1	.	.	.	.	.	.	.	.	NO	12.3268	3.37351	1.03954	3.2452	0.00117369	0.00513785	61	3	2	0	6.89414	2.90744	0.926419	3.13836	0.00169896	0.00529217	37	1	3	4	4	1
ENSG00000149488	TMC2	transmembrane channel like 2	A process in which a calcium ion is transported from one side of a membrane to the other by means of some agent such as a transporter or pore. [GOC:mah];"The component of a membrane consisting of the gene products and protein complexes having at least some part of their peptide sequence embedded in the hydrophobic region of the membrane." [GOC:dos, GOC:go_curators];"The series of events involved …	.	.	.	.	.	.	NO	34.2871	3.37228	0.746233	4.51907	6.21116e-06	5.06215e-05	157	4	7	11	7.96993	1.928	0.850473	2.26698	0.0233916	0.0510085	30	5	5	8	2	4
ENSG00000000005	TNMD	tenomodulin	The component of a membrane consisting of the gene products and protein complexes having at least some part of their peptide sequence embedded in the hydrophobic region of the membrane. [GOC:dos, GOC:go_curators];"Any process that stops, prevents, or reduces the frequency, rate or extent of angiogenesis." [GOC:go_curators];"Any process that stops, prevents, or reduces the rate or extent of endoth…	.	.	.	.	.	.	NO	31.4078	3.37063	0.706873	4.76837	1.85723e-06	1.70728e-05	143	6	9	6	54.4828	4.79071	0.492417	9.72896	2.26903e-22	1.12888e-20	371	6	11	10	6	10
ENSG00000232480	TGFB2-AS1	.	.	.	.	.	.	.	.	NO	242.195	3.36959	0.364564	9.2428	2.40125e-20	1.76253e-18	1059	60	76	54	115.18	2.23537	0.487958	4.58106	4.62632e-06	2.61156e-05	455	103	65	73	66	30
ENSG00000196090	PTPRT	protein tyrosine phosphatase, receptor type T	A series of molecular signals initiated by the binding of an extracellular ligand to a receptor on the surface of the target cell where the receptor possesses tyrosine kinase activity, and ending with regulation of a downstream cellular process, e.g. transcription. [GOC:ceb, GOC:signaling];"The external part of the cell wall and/or plasma membrane." [GOC:jl, GOC:mtg_sensu, GOC:sm];"The attachment…	transmembrane receptor protein tyrosine kinase signaling pathway;non-membrane spanning protein tyrosine phosphatase activity	ENST00000373201	8021	8034	TCTTATTTATTCT	1	YES	19.629	3.36868	0.866532	3.88754	0.000101265	0.000610697	92	5	2	4	39.4545	4.57898	0.604559	7.57409	3.61645e-14	7.24022e-13	266	7	11	3	10	3
ENSG00000275216	AL161431.1	.	.	.	.	.	.	.	.	NO	6.21715	3.3658	1.1482	2.93136	0.00337477	0.0125428	33	0	0	1	0.698683	1.45653	1.19921	1.21458	0.224526	NA	4	0	0	0	0	1
ENSG00000272502	AC104958.2	.	.	.	.	.	.	.	.	NO	83.4812	3.36457	0.750865	4.48092	7.43216e-06	5.93831e-05	382	5	19	30	34.1423	1.18812	0.670644	1.77162	0.0764584	0.136055	88	11	18	39	25	38
ENSG00000268628	AL121761.2	.	.	.	.	.	.	.	.	NO	49.5434	3.36406	0.684492	4.91468	8.89261e-07	8.84177e-06	224	13	6	14	19.9229	3.78891	0.637694	5.94158	2.82285e-09	2.7984e-08	121	6	4	6	8	3
ENSG00000224184	MIR3681HG	.	.	.	.	.	.	.	.	NO	4.49136	3.36345	1.15758	2.90559	0.00366564	0.0134819	25	0	0	0	0.470809	0.216984	1.07057	0.20268	0.839385	NA	1	0	0	2	0	0
ENSG00000234052	LINC01673	.	.	.	.	.	.	.	.	NO	4.49136	3.36345	1.15758	2.90559	0.00366564	0.0134819	25	0	0	0	1.89911	3.87291	1.28595	3.01172	0.00259771	NA	15	0	0	0	0	0
ENSG00000282876	Z98752.4	.	.	.	.	.	.	.	.	NO	4.49136	3.36345	1.15758	2.90559	0.00366564	0.0134819	25	0	0	0	5.58033	2.32965	0.914624	2.54711	0.0108619	0.0265153	25	4	3	3	2	2
ENSG00000227908	FLJ31104	.	.	.	.	.	.	.	.	NO	54.1847	3.3629	0.61115	5.50258	3.74283e-08	4.88501e-07	243	10	19	10	26.6102	2.95814	0.566599	5.22088	1.7808e-07	1.3173e-06	133	12	13	13	6	12
ENSG00000272183	AC005041.3	.	.	.	.	.	.	.	.	NO	19.4339	3.3587	0.898169	3.7395	0.00018439	0.00103817	92	2	7	2	4.04714	1.39748	1.07316	1.30222	0.192842	0.288152	13	2	2	7	2	1
ENSG00000138079	SLC3A1	solute carrier family 3 member 1	The directed movement of amino acids, organic acids containing one or more amino substituents, into, out of or within a cell, or between cells, by means of some agent such as a transporter or pore. [GOC:ai];"The chemical reactions and pathways involving amino acids, carboxylic acids containing one or more amino groups, as carried out by individual cells." [CHEBI:33709, GOC:curators, ISBN:01985067…	CYSTINURIA;Cystinuria type A;Atypical hypotonia - cystinuria syndrome;2p21 microdeletion syndrome;HYPOTONIA-CYSTINURIA SYNDROME; CYSTINURIA WITH MITOCHONDRIAL DISEASE; HOMOZYGOUS 2p16 DELETION SYNDROME FORMERLYHOMOZYGOUS 2p21 DELETION SYNDROME INCLUDED	.	.	.	.	.	NO	75.102	3.35833	0.569034	5.9018	3.59548e-09	5.67754e-08	334	22	13	19	43.5618	3.52861	0.538436	6.55345	5.62241e-11	7.11932e-10	248	14	23	9	10	14
ENSG00000273004	AL078644.1	.	.	.	.	.	.	.	.	NO	7.18577	3.35801	1.11335	3.01612	0.00256034	0.00996486	37	0	1	1	5.65465	1.26209	0.927849	1.36023	0.173757	0.264765	16	4	2	3	7	5
ENSG00000277283	AC004812.2	.	.	.	.	.	.	.	.	NO	329.814	3.35645	0.348774	9.62358	6.35816e-22	5.63131e-20	1437	76	89	95	176.559	2.05442	0.401417	5.11792	3.08926e-07	2.17709e-06	645	89	74	142	118	123
ENSG00000267470	ZNF571-AS1	.	.	.	.	.	.	.	.	NO	209.481	3.35604	0.422164	7.94963	1.87072e-15	7.64922e-14	918	64	58	40	89.6862	2.39502	0.413136	5.79717	6.74429e-09	6.29507e-08	371	73	49	45	38	42
ENSG00000270361	AL451085.1	.	.	.	.	.	.	.	.	NO	23.7217	3.35577	0.774696	4.33172	1.47949e-05	0.000110556	109	5	5	5	14.5277	3.51654	0.718783	4.89235	9.96376e-07	6.42417e-06	85	6	2	5	6	3
ENSG00000123500	COL10A1	.	.	METAPHYSEAL CHONDRODYSPLASIA SCHMID TYPE	ENST00000243222	950	963	TTATTTATTTATG	2	YES	19.693	3.35447	0.896918	3.73999	0.000184025	0.00103636	93	5	5	1	17.2736	3.25366	0.739384	4.4005	1.08003e-05	5.67459e-05	96	7	2	10	8	3
ENSG00000277831	AL138960.1	.	.	.	.	.	.	.	.	NO	10.2717	3.35092	1.12221	2.986	0.00282651	0.0108322	53	0	3	0	9.16056	4.30565	0.936975	4.59527	4.32193e-06	2.45585e-05	63	3	2	1	1	0
ENSG00000231081	AL078587.1	.	.	.	.	.	.	.	.	NO	10.8881	3.34885	0.997572	3.357	0.000787933	0.00366867	53	1	2	2	6.97624	3.81734	1.09175	3.49653	0.000471343	0.00170848	47	1	4	1	0	0
ENSG00000231464	AC024937.2	.	.	.	.	.	.	.	.	NO	34.6922	3.34597	1.02102	3.2771	0.00104878	0.0046755	169	3	0	12	8.20543	2.04988	0.798031	2.56867	0.010209	0.0251147	32	3	6	4	6	5
ENSG00000278224	PRICKLE4	.	A membrane-bounded organelle of eukaryotic cells in which chromosomes are housed and replicated. In most cells, the nucleus contains all of the cell's chromosomes except the organellar chromosomes, and is the site of RNA synthesis and processing. In some species, or in specialized cell types, RNA metabolism or DNA replication may be absent. [GOC:go_curators];"Elemental activities, such as catalys…	.	.	.	.	.	.	NO	35.1895	3.34249	0.691315	4.83497	1.33163e-06	1.26913e-05	159	10	8	6	13.8206	1.3762	0.660759	2.08276	0.0372731	0.0753343	39	11	13	9	7	11
ENSG00000248015	AC005329.1	.	.	.	.	.	.	.	.	NO	380.538	3.34222	0.505951	6.60581	3.95357e-11	8.83553e-10	1677	85	64	134	94.738	0.840408	0.515106	1.63152	0.10278	0.172716	201	105	118	76	45	57
ENSG00000254366	AC062004.1	.	.	.	.	.	.	.	.	NO	17.9664	3.33991	0.908889	3.67472	0.000238113	0.0012942	85	4	5	1	28.9823	4.66171	0.647637	7.19803	6.10893e-13	1.03236e-11	198	7	4	7	4	1
ENSG00000279088	AC022400.7	.	.	.	.	.	.	.	.	NO	1178.37	3.33968	0.310442	10.7578	5.44498e-27	7.59828e-25	5108	284	309	351	721.999	3.18925	0.286566	11.1292	9.04469e-29	8.01312e-27	3719	260	275	354	260	297
ENSG00000279373	AC027228.3	.	.	.	.	.	.	.	.	NO	23.7841	3.33883	0.810348	4.12025	3.78467e-05	0.000255931	110	3	8	4	10.1724	2.08976	0.754162	2.77098	0.00558886	0.0149562	40	6	5	7	9	3
ENSG00000234832	AL096677.1	.	.	.	.	.	.	.	.	NO	16.1366	3.33879	0.895221	3.72957	0.000191806	0.00107463	76	2	3	4	2.78842	1.54614	1.12921	1.36922	0.17093	0.261349	10	1	2	1	4	1
ENSG00000172000	ZNF556	zinc finger protein 556	A membrane-bounded organelle of eukaryotic cells in which chromosomes are housed and replicated. In most cells, the nucleus contains all of the cell's chromosomes except the organellar chromosomes, and is the site of RNA synthesis and processing. In some species, or in specialized cell types, RNA metabolism or DNA replication may be absent. [GOC:go_curators];"Interacting selectively and non-coval…	.	.	.	.	.	.	NO	1038.55	3.33705	1.01375	3.2918	0.000995492	0.00446613	5035	187	278	36	790.171	2.85253	0.273312	10.4369	1.68208e-25	1.10212e-23	3723	407	402	364	433	252
ENSG00000175336	APOF	apolipoprotein F	Enables the directed movement of lipids into, out of or within a cell, or between cells. [GOC:ai];"The chemical reactions and pathways involving cholesterol, cholest-5-en-3 beta-ol, the principal sterol of vertebrates and the precursor of many steroids, including bile acids and steroid hormones. It is a component of the plasma membrane lipid bilayer and of plasma lipoproteins and can be found in …	.	.	.	.	.	.	NO	9.13128	3.33373	1.08903	3.06119	0.00220463	0.00876665	46	2	0	1	2.57505	3.72135	1.26799	2.93484	0.00333724	0.00952932	19	1	0	0	0	0
ENSG00000204277	LINC01993	.	.	.	.	.	.	.	.	NO	34.5361	3.33365	0.958546	3.47782	0.000505517	0.00249813	165	10	8	0	4.84767	1.62166	1.04531	1.55138	0.120812	0.196205	17	2	1	3	2	7
ENSG00000254471	AP001284.1	.	.	.	.	.	.	.	.	NO	31.7023	3.32599	0.738868	4.50147	6.74861e-06	5.43375e-05	144	5	6	10	9.52549	2.95923	0.877895	3.37083	0.000749431	0.0025701	51	1	3	3	8	3
ENSG00000111863	ADTRP	.	.	.	ENST00000505099	172	185	CTTTATTTAAAAA	1	YES	14.5519	3.32427	0.921462	3.60761	0.000309033	0.00162271	69	2	4	2	8.52557	2.52925	1.05361	2.40054	0.0163707	0.0376833	43	9	1	0	5	3
ENSG00000152580	IGSF10	immunoglobulin superfamily member 10	The formation of bone or of a bony substance, or the conversion of fibrous tissue or of cartilage into bone or a bony substance. [GOC:mtg_mpo, PMID:17572649];"The biological process whose specific outcome is the progression of a multicellular organism over time from an initial condition (e.g. a zygote or a young adult) to a later condition (e.g. a multicellular animal or an aged adult)." [GOC:dph…	.	.	.	.	.	.	NO	641.242	3.32427	0.716375	4.6404	3.47732e-06	2.99794e-05	2899	132	45	246	319.219	4.38574	0.544592	8.05325	8.06211e-16	1.99993e-14	2089	114	34	51	86	36
ENSG00000229689	AC009237.3	.	.	.	.	.	.	.	.	NO	44.7934	3.32257	0.672567	4.94013	7.80689e-07	7.82711e-06	201	10	7	14	41.4861	4.28043	0.544196	7.8656	3.67332e-15	8.48843e-14	268	8	10	4	14	8
ENSG00000213411	RBM22P2	.	.	.	.	.	.	.	.	NO	54.7428	3.3184	0.652278	5.0874	3.6301e-07	3.90191e-06	245	18	14	7	11.2156	1.49997	0.725159	2.06847	0.0385956	0.0775488	34	12	9	5	7	7
ENSG00000171502	COL24A1	collagen type XXIV alpha 1 chain	The process in which precursor cell type acquires the specialized features of a hematopoietic progenitor cell, a class of cell types including myeloid progenitor cells and lymphoid progenitor cells. [GOC:add, GOC:rl, ISBN:0781735149, PMID:16551251];"Interacting selectively and non-covalently with any protein or protein complex (a complex of two or more proteins that may include other nonprotein m…	.	.	.	.	.	.	NO	1137.5	3.31832	0.329013	10.0857	6.3927e-24	7.10359e-22	4920	340	277	298	459.139	3.42169	0.62564	5.4691	4.52321e-08	3.6887e-07	2589	278	231	101	74	80
ENSG00000165300	SLITRK5	SLIT and NTRK like family member 5	The progression of the striatum over time from its initial formation until its mature state. The striatum is a region of the forebrain consisting of the caudate nucleus, putamen and fundus striati. [GO_REF:0000021, GOC:cls, GOC:dgh, GOC:dph, GOC:jid, GOC:mtg_15jun06, ISBN:0878937420];"The component of a membrane consisting of the gene products and protein complexes having at least some part of th…	.	ENST00000325089	11684	11697	TTATTTATTTAAA	2	YES	116.968	3.31798	0.531901	6.23797	4.43299e-10	8.25451e-09	515	22	25	41	112.552	4.35349	0.63008	6.90942	4.86636e-12	7.19353e-11	740	5	23	39	23	19
ENSG00000237731	RNGTTP1	.	.	.	.	.	.	.	.	NO	6.03825	3.31324	1.14993	2.88125	0.00396106	0.0144072	32	1	0	0	2.90448	2.40712	1.14982	2.09347	0.0363072	0.0737081	15	2	1	1	2	0
ENSG00000247137	AP000873.2	.	.	.	.	.	.	.	.	NO	302.392	3.31214	0.442325	7.48804	6.99118e-14	2.31452e-12	1318	95	59	81	113.744	2.19619	0.310679	7.06901	1.56048e-12	2.47698e-11	435	76	74	61	77	53
ENSG00000163576	EFHB	.	.	.	.	.	.	.	.	NO	76.7979	3.31123	0.787866	4.20279	2.6365e-05	0.00018525	351	32	11	6	47.2825	1.73695	1.19889	1.4488	0.147394	0.231604	194	3	71	43	7	8
ENSG00000240063	AC069431.1	.	.	.	.	.	.	.	.	NO	5.81928	3.30934	1.15118	2.87473	0.00404369	0.0146456	31	0	1	0	1.9493	1.91244	1.28161	1.49222	0.135641	NA	10	2	0	2	0	0
ENSG00000280916	FOXCUT	.	.	.	.	.	.	.	.	NO	5.81928	3.30934	1.15118	2.87473	0.00404369	0.0146456	31	0	1	0	1.04466	0.790684	1.28685	0.614432	0.53893	NA	3	1	0	1	2	0
ENSG00000230510	PPP5D1	PPP5 tetratricopeptide repeat domain containing 1	.	.	.	.	.	.	.	NO	95.998	3.30896	0.478511	6.91512	4.67457e-12	1.20256e-10	420	26	29	20	54.6394	2.7882	0.445367	6.26045	3.8387e-10	4.32821e-09	257	26	29	33	27	14
ENSG00000224903	AC005534.1	.	.	.	.	.	.	.	.	NO	12.9021	3.30612	1.06694	3.09869	0.00194381	0.00785873	64	0	1	4	6.5573	1.12733	1.04859	1.07509	0.282333	0.390103	18	4	0	8	9	4
ENSG00000261971	MMP25-AS1	.	.	.	.	.	.	.	.	NO	873.564	3.30384	0.401265	8.23356	1.81729e-16	8.50265e-15	3790	218	186	288	203.096	1.46823	0.419087	3.50341	0.000459342	0.0016702	582	191	89	133	204	135
ENSG00000238290	AL034417.2	.	.	.	.	.	.	.	.	NO	30.7655	3.30132	0.725983	4.54737	5.432e-06	4.50203e-05	139	5	7	9	11.7065	2.09153	0.909859	2.29874	0.0215195	0.0474775	48	17	4	6	4	2
ENSG00000142408	CACNG8	.	.	.	ENST00000270458	4218	4231	TCTTATTTATATT	1	YES	303.484	3.29861	0.574245	5.74426	9.23238e-09	1.35119e-07	1340	33	117	83	149.641	1.38672	0.455432	3.04484	0.002328	0.00694029	414	76	86	125	111	157
ENSG00000099365	STX1B	syntaxin 1B	Interacting selectively and non-covalently with a SNARE (soluble N-ethylmaleimide-sensitive factor attached protein receptor) protein. [PMID:12642621];"The initial attachment of a transport vesicle membrane to the target membrane, mediated by proteins protruding from the membrane of the vesicle and the target membrane. Docking requires only that the two membranes come close enough for these prote…	GENERALIZED EPILEPSY WITH FEBRILE SEIZURES PLUS TYPE 9;Generalized epilepsy with febrile seizures-plus context	.	.	.	.	.	NO	158.244	3.29724	0.439937	7.49482	6.6391e-14	2.20099e-12	688	50	38	37	60.2419	-0.401914	0.483596	-0.831094	0.40592	0.51524	62	66	35	78	73	52
ENSG00000248240	AC114956.1	.	.	.	.	.	.	.	.	NO	11.1078	3.29668	1.01701	3.24153	0.00118889	0.00519207	54	3	1	1	5.30485	2.64655	0.984339	2.68866	0.00717394	0.0185509	27	1	3	4	2	1
ENSG00000275175	AC106028.5	.	.	.	.	.	.	.	.	NO	11.1078	3.29668	1.01701	3.24153	0.00118889	0.00519207	54	3	1	1	8.44448	5.39713	1.05142	5.13317	2.84907e-07	2.02387e-06	64	1	0	1	0	0
ENSG00000268650	AC005759.1	.	.	.	.	.	.	.	.	NO	46.9406	3.29527	0.642003	5.1328	2.85462e-07	3.1329e-06	209	8	11	15	23.3199	2.00435	0.627977	3.19175	0.00141412	0.0045054	86	18	7	13	13	20
ENSG00000260509	AL590787.1	.	.	.	.	.	.	.	.	NO	8.30225	3.29519	1.13529	2.90252	0.00370168	0.0135936	43	0	0	2	6.30951	3.15226	0.946074	3.33194	0.000862423	0.00290345	36	3	1	1	2	3
ENSG00000226757	PP12613	.	.	.	.	.	.	.	.	NO	4.3117	3.29189	1.15635	2.8468	0.00441616	NA	24	0	0	0	1.31049	2.53427	1.28024	1.97952	0.047757	NA	9	0	1	0	0	0
ENSG00000257137	C12orf80	.	.	.	.	.	.	.	.	NO	4.3117	3.29189	1.15635	2.8468	0.00441616	NA	24	0	0	0	0.633037	2.0803	1.12353	1.85158	0.0640864	NA	5	0	0	0	0	0
ENSG00000131771	PPP1R1B	protein phosphatase 1 regulatory inhibitor subunit 1B	The cellular synthesis of RNA on a template of DNA. [GOC:jl, GOC:txnOH];"Interacting selectively and non-covalently with a D4 dopamine receptor." [GOC:mah, GOC:nln];"The cellular process in which a signal is conveyed to trigger a change in the activity or state of a cell. Signal transduction begins with reception of a signal (e.g. a ligand binding to a receptor or receptor activation by a stimulu…	.	.	.	.	.	.	NO	39.6253	3.291	0.723392	4.5494	5.37982e-06	4.46032e-05	179	6	16	6	54.2589	3.68668	0.641859	5.74375	9.26038e-09	8.47448e-08	323	17	27	4	13	16
ENSG00000267077	AC020663.2	.	.	.	.	.	.	.	.	NO	9.38128	3.29099	1.03692	3.17381	0.00150452	0.00632424	46	2	1	1	2.70472	1.1889	1.12318	1.05851	0.289823	0.398202	8	2	2	1	4	1
ENSG00000242265	PEG10	paternally expressed 10	Any molecular function by which a gene product interacts selectively and non-covalently with DNA (deoxyribonucleic acid). [GOC:dph, GOC:jl, GOC:tb, GOC:vw];"The process in which relatively unspecialized cells, e.g. embryonic or regenerative cells, acquire specialized structural and/or functional features that characterize the cells, tissues, or organs of the mature organism or some other relative…	.	ENST00000482108	3752	3765	CTAAATTTATTAT	1	YES	1679.87	3.29024	0.49977	6.58349	4.59519e-11	1.0156e-09	7342	220	584	524	1887.95	4.7884	0.422112	11.3439	7.95e-30	7.46488e-28	12799	360	200	475	277	238
ENSG00000134240	HMGCS2	3-hydroxy-3-methylglutaryl-CoA synthase 2	A semiautonomous, self replicating organelle that occurs in varying numbers, shapes, and sizes in the cytoplasm of virtually all eukaryotic cells. It is notably the site of tissue respiration. [GOC:giardia, ISBN:0198506732];"The inner, i.e. lumen-facing, lipid bilayer of the mitochondrial envelope. It is highly folded to form cristae." [GOC:ai];"The chemical reactions and pathways resulting in th…	3-hydroxy-3-methylglutaryl-CoA synthase deficiency;3-@HYDROXY-3-METHYLGLUTARYL-CoA SYNTHASE 2 DEFICIENCY	.	.	.	.	.	NO	768.791	3.28906	0.325239	10.1127	4.85075e-24	5.44055e-22	3309	237	206	188	819.558	0.673769	1.28471	0.524452	0.599964	0.692666	2044	2701	78	360	159	10
ENSG00000213740	SERBP1P1	.	.	.	.	.	.	.	.	NO	164.252	3.28721	0.441926	7.43837	1.01933e-13	3.27963e-12	713	45	36	49	33.067	-2.33982	0.596311	-3.92383	8.71521e-05	0.000376614	9	33	39	46	37	30
ENSG00000232194	Z99943.1	.	.	.	.	.	.	.	.	NO	10.6374	3.2862	1.07741	3.0501	0.00228764	0.00903643	53	0	1	3	5.16105	1.76479	0.986242	1.78941	0.0735496	0.131882	19	6	1	2	4	3
ENSG00000008056	SYN1	synapsin I	Interacting selectively and non-covalently with any protein or protein complex (a complex of two or more proteins that may include other nonprotein molecules), in the presence of calcium. [GOC:jid, PMID:10485905];"A cellular component that forms a specialized region of connection between two or more cells or between a cell and the extracellular matrix. At a cell junction, anchoring proteins exten…	EPILEPSY X-LINKED WITH VARIABLE LEARNING DISABILITIES AND BEHAVIOR DISORDERS;X-linked epilepsy-learning disabilities-behavior disorders syndrome	.	.	.	.	.	NO	297.443	3.28387	0.513464	6.39551	1.60011e-10	3.21119e-09	1301	87	108	40	150.728	1.37033	0.600969	2.2802	0.0225959	0.0495178	421	96	168	43	93	156
ENSG00000262251	AC087388.1	.	.	.	.	.	.	.	.	NO	69.744	3.28095	0.563316	5.82434	5.73374e-09	8.67726e-08	307	14	26	14	41.7332	3.50591	0.485549	7.22051	5.17927e-13	8.83092e-12	235	12	19	15	10	13
ENSG00000262655	SPON1	spondin 1	The process of transferring a fucosyl group to a serine or threonine residues in a protein acceptor molecule, to form an O-linked protein-sugar linkage. [GOC:sart, PMID:19948734];"The attachment of a cell, either to another cell or to an underlying substrate such as the extracellular matrix, via cell adhesion molecules." [GOC:hb, GOC:pf];"The volume enclosed by the membranes of the endoplasmic re…	.	ENST00000576479	660	673	CTTTATTTAAATA	1	YES	122.198	3.2768	0.460361	7.11788	1.09599e-12	3.08392e-11	531	35	39	24	234.053	5.05811	0.334558	15.1188	1.21727e-51	4.70449e-49	1620	25	39	30	44	30
ENSG00000232618	AL355304.1	.	.	.	.	.	.	.	.	NO	7.04542	3.27625	1.11737	2.93212	0.00336656	0.0125181	36	1	0	1	6.64494	4.43585	1.01186	4.38387	1.16591e-05	6.08321e-05	47	1	1	0	1	1
ENSG00000273374	AC069222.1	.	.	.	.	.	.	.	.	NO	155.245	3.27163	0.513017	6.37724	1.80304e-10	3.60039e-09	677	44	27	49	94.1208	2.28162	0.321733	7.09166	1.32509e-12	2.12356e-11	371	50	60	55	53	54
ENSG00000006611	USH1C	USH1 protein network component harmonin	Interacting selectively and non-covalently with the tail region of a myosin heavy chain. [GOC:mah];"The mitotic cell cycle transition by which a cell in G2 commits to M phase. The process begins when the kinase activity of M cyclin/CDK complex reaches a threshold high enough for the cell cycle to proceed. This is accomplished by activating a positive feedback loop that results in the accumulation…	RECLASSIFIED - VARIANT OF UNKNOWN SIGNIFICANCE USHER SYNDROME TYPE IC;USHER SYNDROME TYPE 1J;Autosomal recessive nonsyndromic sensorineural deafness type DFNB;detection of mechanical stimulus involved in sensory perception of sound;brush border assembly;photoreceptor cell maintenance;G2/M transition of mitotic cell cycle;equilibrioception;protein localization to microvillus;sensory perception of …	.	.	.	.	.	NO	6.82646	3.27121	1.11872	2.92407	0.0034549	0.012797	35	0	1	1	7.33777	3.0414	1.01976	2.98246	0.00285942	0.0083154	42	0	2	3	6	1
ENSG00000280269	AP000577.1	.	.	.	.	.	.	.	.	NO	6.82646	3.27121	1.11872	2.92407	0.0034549	0.012797	35	0	1	1	3.38938	1.79478	1.05391	1.70297	0.0885745	0.15306	13	2	2	3	1	2
ENSG00000277863	AL162574.1	.	.	.	.	.	.	.	.	NO	10.9267	3.26953	1.01946	3.20712	0.00134071	0.00574124	53	1	1	3	6.24708	3.55438	1.04882	3.38892	0.000701692	0.00242666	40	4	1	1	1	0
ENSG00000226026	AC092802.1	.	.	.	.	.	.	.	.	NO	48.7367	3.26659	0.639806	5.1056	3.29754e-07	3.5652e-06	216	8	12	16	30.5404	2.79102	0.565917	4.93186	8.14513e-07	5.3407e-06	146	14	9	23	14	10
ENSG00000273008	AC010864.1	.	.	.	.	.	.	.	.	NO	107.544	3.26455	0.476115	6.85665	7.04964e-12	1.77737e-10	467	33	31	22	63.5695	2.44661	0.438749	5.57634	2.45627e-08	2.09136e-07	268	27	25	38	37	43
ENSG00000233542	AL391845.2	.	.	.	.	.	.	.	.	NO	10.3491	3.26192	1.00571	3.2434	0.0011811	0.00516467	50	1	2	2	3.0628	2.50958	1.21733	2.06154	0.0392516	0.0785947	17	0	0	1	1	3
ENSG00000261839	AL358933.1	.	.	.	.	.	.	.	.	NO	32.0242	3.2605	0.691821	4.71293	2.44179e-06	2.17526e-05	143	7	8	8	23.5938	3.27639	0.571517	5.73279	9.8792e-09	8.99449e-08	128	8	7	12	10	6
ENSG00000241525	AC141424.1	.	.	.	.	.	.	.	.	NO	5.85859	3.2601	1.15156	2.83101	0.00464005	0.016468	31	1	0	0	1.48259	2.32387	1.2856	1.80761	0.0706671	NA	9	0	1	1	0	0
ENSG00000258716	AL139193.2	.	.	.	.	.	.	.	.	NO	5.85859	3.2601	1.15156	2.83101	0.00464005	0.016468	31	1	0	0	1.81541	3.10115	1.28619	2.41111	0.0159041	NA	13	1	0	0	0	0
ENSG00000176490	DIRAS1	DIRAS family GTPase 1	Catalysis of the reaction: GTP + H2O = GDP + phosphate. [ISBN:0198547684];"Interacting selectively and non-covalently with a nucleotide, any compound consisting of a nucleoside that is esterified with (ortho)phosphate or an oligophosphate at any hydroxyl group on the ribose or deoxyribose. [GOC:mah, ISBN:0198547684]";"The living contents of a cell; the matter contained within (but not including) …	.	.	.	.	.	.	NO	218.642	3.2585	0.759897	4.28807	1.80229e-05	0.000131725	987	62	82	10	260.805	1.04389	1.27191	0.820731	0.4118	0.521017	814	741	118	17	19	31
ENSG00000214650	AC073592.1	.	.	.	.	.	.	.	.	NO	52.908	3.25538	0.607974	5.35447	8.58072e-08	1.04017e-06	233	10	13	17	17.4536	1.73216	0.881592	1.96481	0.0494357	0.0953647	61	14	20	13	1	8
ENSG00000149300	C11orf52	chromosome 11 open reading frame 52	A membrane-bounded vesicle that is released into the extracellular region by fusion of the limiting endosomal membrane of a multivesicular body with the plasma membrane. Extracellular exosomes, also simply called exosomes, have a diameter of about 40-100 nm. [GOC:BHF, GOC:mah, GOC:vesicles, PMID:15908444, PMID:17641064, PMID:19442504, PMID:19498381, PMID:22418571, PMID:24009894]	.	.	.	.	.	.	NO	5.63963	3.25512	1.15274	2.8238	0.00474576	0.0167907	30	0	1	0	5.70929	1.25734	0.915612	1.37322	0.169684	0.25972	16	2	4	5	4	6
ENSG00000274444	AC078909.2	.	.	.	.	.	.	.	.	NO	5.63963	3.25512	1.15274	2.8238	0.00474576	0.0167907	30	0	1	0	1.60858	1.28778	1.27765	1.00793	0.313487	NA	6	0	1	3	1	0
ENSG00000183346	C10orf107	chromosome 10 open reading frame 107	.	.	ENST00000330194	588	601	TTTAATTTATTCT	1	YES	10.46	3.25461	1.07993	3.01372	0.00258064	0.0100315	52	3	1	0	6.22043	1.69643	0.96003	1.76706	0.0772175	0.137102	22	9	2	2	4	3
ENSG00000168542	COL3A1	microRNA 3606;collagen type III alpha 1 chain	The process whose specific outcome is the progression of a blood vessel over time, from its formation to the mature structure. The blood vessel is the vasculature carrying blood. [GOC:hjd, UBERON:0001981];"Any process that stops, prevents, or reduces the frequency, rate or extent of the immune response, the immunological reaction of an organism to an immunogenic stimulus." [GOC:ai];"A series of m…	integrin binding;extracellular matrix;negative regulation of immune response;Ehlers-Danlos syndrome type 3 (EDS3);collagen fibril organization;Ehlers-Danlos syndrome type 4 (EDS4);extracellular fibril organization;integrin-mediated signaling pathway;EHLERS-DANLOS SYNDROME TYPE IV AUTOSOMAL DOMINANT;Acrogeria;skin development;Familial cerebral saccular aneurysm;Ehlers-Danlos syndrome vascular type…	ENST00000304636	99	112	AGTTATTTATTTC	1	YES	44305.8	3.25428	0.604066	5.38729	7.15295e-08	8.827e-07	194959	8391	21537	5090	55793.8	5.08359	0.484149	10.5	8.63396e-26	5.78497e-24	390112	12855	5324	5987	9100	4224
ENSG00000149294	NCAM1	neural cell adhesion molecule 1	The external part of the cell wall and/or plasma membrane. [GOC:jl, GOC:mtg_sensu, GOC:sm];"The attachment of a cell, either to another cell or to an underlying substrate such as the extracellular matrix, via cell adhesion molecules." [GOC:hb, GOC:pf];"A lipid bilayer along with all the proteins and protein complexes embedded in it an attached to it." [GOC:dos, GOC:mah, ISBN:0815316194];"The proc…	.	.	.	.	.	.	NO	2657.98	3.25351	0.329206	9.8829	4.93847e-23	4.95955e-21	11380	698	978	579	2239.7	3.04949	0.410062	7.43666	1.0326e-13	1.94055e-12	11258	964	509	1167	1039	1015
ENSG00000169836	TACR3	tachykinin receptor 3	The portion of the plasma membrane surrounding a dendrite. [GOC:mah];"Any process that results in a change in state or activity of a cell or an organism (in terms of movement, secretion, enzyme production, gene expression, etc.) as a result of a cocaine stimulus. Cocaine is a crystalline alkaloid obtained from the leaves of the coca plant." [CHEBI:27958, GOC:ef, GOC:jl];"The membrane surrounding …	HYPOGONADOTROPIC HYPOGONADISM 11 WITH OR WITHOUT ANOSMIA;HYPOGONADOTROPIC HYPOGONADISM;Kallmann Syndrome;Normosmic congenital hypogonadotropic hypogonadism	ENST00000304883	206	219	TTAAATTTATTCT	1	YES	54.3703	3.25231	0.590181	5.5107	3.57404e-08	4.67999e-07	239	10	18	14	57.2498	3.90837	0.616553	6.33907	2.31158e-10	2.68013e-09	353	28	10	19	8	8
ENSG00000133169	BEX1	brain expressed X-linked 1	Any process that activates or increases the frequency, rate or extent of activity of a transcription factor, any factor involved in the initiation or regulation of transcription. [GOC:ai];"Interacting selectively and non-covalently with an RNA polymerase II transcription activating factor, a protein involved in positive regulation of transcription." [GOC:txnOH];"The process in which relatively un…	.	.	.	.	.	.	NO	15.3408	3.25211	0.918115	3.54216	0.000396869	0.00201986	72	2	5	2	12.2611	2.38507	0.717515	3.32407	0.000887131	0.00297611	53	8	3	7	7	7
ENSG00000198547	C20orf203	.	.	.	.	.	.	.	.	NO	31.8067	3.24927	0.698161	4.65404	3.25495e-06	2.82858e-05	142	8	9	6	18.0865	1.5452	0.721697	2.14107	0.0322688	0.0668075	56	18	7	22	10	7
ENSG00000118777	ABCG2	ATP binding cassette subfamily G member 2 (Junior blood group)	The chemical reactions and pathways involving urate, the anion of uric acid, 2,6,8-trioxypurine, the end product of purine metabolism in certain mammals and the main excretory product in uricotelic animals. [ISBN:0198506732];"Any process involved in the maintenance of an internal steady state of iron ions at the level of a cell." [GOC:ai, GOC:mah];"Any process that results in a change in state or…	urate metabolic process;BLOOD GROUP JUNIOR SYSTEM;URIC ACID CONCENTRATION SERUM QUANTITATIVE TRAIT LOCUS 1	ENST00000515655	368	381	TCTAATTTATTAA	1	YES	139.42	3.24717	0.597454	5.43502	5.47912e-08	6.91793e-07	613	24	64	22	81.2818	2.93994	0.496968	5.91575	3.30373e-09	3.24615e-08	401	41	19	55	35	27
ENSG00000279342	AP000866.1	.	.	.	.	.	.	.	.	NO	23.7542	3.24536	0.796068	4.07674	4.56712e-05	0.000301568	108	6	7	3	15.2402	3.21797	0.695042	4.62989	3.65862e-06	2.10768e-05	83	3	5	5	6	8
ENSG00000240549	THOC7-AS1	.	.	.	.	.	.	.	.	NO	19.1835	3.24459	0.879307	3.68994	0.000224308	0.00122891	89	2	7	3	4.96961	1.99038	0.975578	2.04021	0.0413295	0.0821567	20	4	1	4	2	3
ENSG00000234694	AL139289.2	.	.	.	.	.	.	.	.	NO	15.458	3.23996	0.90754	3.57004	0.00035692	0.00184113	72	4	2	3	4.99196	1.86525	0.959742	1.94349	0.051957	0.0993644	19	4	3	1	4	3
ENSG00000170775	GPR37	G protein-coupled receptor 37	Self-propelled movement of a cell or organism from one location to another in a behavioral context; the aspect of locomotory behavior having to do with movement. [GOC:mah];"Combining with prosaposin to initiate a change in cell activity. Prosaposin is the glycoprotein precursor of four cleavage products (saposins A, B, C and D)." [GOC:bf, GOC:PARL, PMID:23690594, PMID:9388493, PR:000031300];"A se…	.	.	.	.	.	.	NO	55.8603	3.23858	0.785487	4.12303	3.73924e-05	0.000253457	253	3	22	14	75.7536	2.2898	0.394965	5.79748	6.73191e-09	6.28586e-08	302	37	49	49	56	28
ENSG00000156509	FBXO43	F-box protein 43	A membrane-bounded organelle of eukaryotic cells in which chromosomes are housed and replicated. In most cells, the nucleus contains all of the cell's chromosomes except the organellar chromosomes, and is the site of RNA synthesis and processing. In some species, or in specialized cell types, RNA metabolism or DNA replication may be absent. [GOC:go_curators];"Any process that stops, prevents, or …	.	.	.	.	.	.	NO	9.70203	3.2364	1.06963	3.02573	0.00248037	0.00969921	48	2	2	0	8.4501	2.27568	0.983533	2.31378	0.0206796	0.0459323	38	3	4	0	8	6
ENSG00000008517	IL32	interleukin 32	Reactions, triggered in response to the presence of a foreign body or the occurrence of an injury, which result in restriction of damage to the organism attacked or prevention/recovery from the infection caused by the attack. [GOC:go_curators];"The attachment of a cell, either to another cell or to an underlying substrate such as the extracellular matrix, via cell adhesion molecules." [GOC:hb, GO…	.	.	.	.	.	.	NO	16017.8	3.23494	1.01473	3.18797	0.00143277	0.0060652	76742	592	4354	3365	7047.52	1.18921	0.539224	2.2054	0.0274258	0.0582666	17908	2140	4783	5630	8691	6377
ENSG00000171815	PCDHB1	protocadherin beta 1	The component of a membrane consisting of the gene products and protein complexes having at least some part of their peptide sequence embedded in the hydrophobic region of the membrane. [GOC:dos, GOC:go_curators];"Interacting selectively and non-covalently with calcium ions (Ca2+)." [GOC:ai];"The membrane surrounding a cell that separates the cell from its external environment. It consists of a p…	.	ENST00000306549	2675	2688	ATTTATTTATTTA	3	YES	6.86577	3.23215	1.12001	2.88581	0.00390403	0.01423	35	1	0	1	2.65817	0.692333	1.20254	0.575726	0.5648	0.662598	6	1	0	2	5	3
ENSG00000271265	AL355297.3	.	.	.	.	.	.	.	.	NO	10.1702	3.23146	1.00855	3.20407	0.00135499	0.00578796	49	2	2	1	3.5087	2.55788	1.07107	2.38816	0.016933	0.0388065	18	1	2	1	1	2
ENSG00000271811	Z97200.1	.	.	.	.	.	.	.	.	NO	71.8808	3.22768	0.599425	5.38462	7.25974e-08	8.93798e-07	315	23	23	10	50.0846	3.21709	0.533328	6.03209	1.61848e-09	1.66064e-08	266	25	20	9	16	24
ENSG00000226609	AL390067.1	.	.	.	.	.	.	.	.	NO	6.6468	3.22619	1.1214	2.87693	0.00401565	0.0145573	34	0	1	1	2.96578	1.97761	1.22748	1.61112	0.107153	0.178402	14	4	1	2	0	0
ENSG00000257809	AC034102.5	.	.	.	.	.	.	.	.	NO	6.6468	3.22619	1.1214	2.87693	0.00401565	0.0145573	34	0	1	1	2.06904	1.26634	1.23369	1.02647	0.30467	NA	7	4	1	1	1	0
ENSG00000280247	AC005578.1	.	.	.	.	.	.	.	.	NO	6.6468	3.22619	1.1214	2.87693	0.00401565	0.0145573	34	0	1	1	0.541432	1.20399	1.15044	1.04655	0.295307	NA	3	0	0	0	1	0
ENSG00000198185	ZNF334	zinc finger protein 334	A membrane-bounded organelle of eukaryotic cells in which chromosomes are housed and replicated. In most cells, the nucleus contains all of the cell's chromosomes except the organellar chromosomes, and is the site of RNA synthesis and processing. In some species, or in specialized cell types, RNA metabolism or DNA replication may be absent. [GOC:go_curators];"Interacting selectively and non-coval…	.	.	.	.	.	.	NO	312.53	3.22602	0.436708	7.38714	1.50022e-13	4.70081e-12	1343	110	70	76	181.739	2.88388	0.499061	5.77861	7.53191e-09	6.9765e-08	883	109	124	45	62	65
ENSG00000223834	AL161935.1	.	.	.	.	.	.	.	.	NO	33.6475	3.22569	0.719394	4.4839	7.32907e-06	5.86374e-05	150	7	6	11	16.76	2.14439	0.749179	2.86232	0.00420558	0.0116701	67	3	11	17	10	7
ENSG00000276649	AL117335.1	.	.	.	.	.	.	.	.	NO	52.043	3.22548	0.819137	3.93765	8.22826e-05	0.000508898	237	3	24	9	21.772	2.87645	0.582283	4.93995	7.81446e-07	5.14158e-06	107	7	11	9	14	7
ENSG00000259623	AC125257.1	.	.	.	.	.	.	.	.	NO	962.205	3.22243	0.326898	9.85762	6.35391e-23	6.25027e-21	4097	295	247	274	448.296	2.43302	0.237737	10.234	1.3956e-24	8.49691e-23	1851	250	264	219	254	248
ENSG00000167103	PIP5KL1	phosphatidylinositol-4-phosphate 5-kinase like 1	All of the contents of a cell excluding the plasma membrane and nucleus, but including other subcellular structures. [ISBN:0198547684];"Interacting selectively and non-covalently with any protein or protein complex (a complex of two or more proteins that may include other nonprotein molecules)." [GOC:go_curators];"Interacting selectively and non-covalently with ATP, adenosine 5'-triphosphate, a u…	.	.	.	.	.	.	NO	24.3628	3.22122	0.777563	4.14271	3.43222e-05	0.000234969	110	5	8	4	10.46	1.76961	0.759266	2.33069	0.0197697	0.0442207	36	6	11	4	6	7
ENSG00000123560	PLP1	proteolipid protein 1	The process aimed at the progression of an astrocyte over time, from initial commitment of the cell to a specific fate, to the fully functional differentiated cell. An astrocyte is the most abundant type of glial cell. Astrocytes provide support for neurons and regulate the environment in which they function. [GOC:dgh, GOC:ef];"Any process that increases the frequency, rate or extent of gene expr…	Null syndrome;Autosomal recessive spastic paraplegia type 20;Pelizaeus-Merzbacher disease in female carriers;spastic paraplegia X-linked type 2 (SPG2);leukodystrophy hypomyelinating type 1 (HLD1);SPASTIC PARAPLEGIA 2 X-LINKED;Pelizaeus-Merzbacher disease transitional form;PELIZAEUS-MERZBACHER DISEASE;Pelizaeus-Merzbacher disease connatal form;Pelizaeus-Merzbacher disease classic form	.	.	.	.	.	NO	331.017	3.22101	0.461803	6.97486	3.06183e-12	8.00545e-11	1426	63	141	74	796.947	4.7719	0.612469	7.79126	6.63436e-15	1.47555e-13	5473	155	38	132	85	181
ENSG00000276527	AL356515.1	.	.	.	.	.	.	.	.	NO	7.50652	3.22097	1.14043	2.82434	0.00473775	0.0167697	39	0	2	0	3.82973	2.36216	1.12835	2.09346	0.0363081	0.0737081	19	1	0	3	1	3
ENSG00000113248	PCDHB15	protocadherin beta 15	Interacting selectively and non-covalently with calcium ions (Ca2+). [GOC:ai];"The process whose specific outcome is the progression of nervous tissue over time, from its formation to its mature state." [GOC:dgh];"A nonmotile primary cilium that has a 9+0 microtubule array and forms the portion of the axoneme traversing the boundary between the photoreceptor inner and outer segments." [PMID:15917…	.	ENST00000231173	936	949	CAAAATTTATTAA	1	YES	273.666	3.21971	0.493289	6.52704	6.70825e-11	1.42867e-09	1182	94	88	42	181.959	3.01853	0.331476	9.10635	8.51991e-20	3.28324e-18	901	108	78	69	77	62
ENSG00000134323	MYCN	v-myc avian myelocytomatosis viral oncogene neuroblastoma derived homolog	Any molecular function by which a gene product interacts selectively and non-covalently with DNA (deoxyribonucleic acid). [GOC:dph, GOC:jl, GOC:tb, GOC:vw];"The cellular synthesis of RNA on a template of DNA." [GOC:jl, GOC:txnOH];"Any process that activates or increases the frequency, rate or extent of cellular DNA-templated transcription." [GOC:go_curators, GOC:txnOH];"Any process that increases…	Hereditary retinoblastoma;Feingold syndrome type 1;Neuroblastoma;positive regulation of transcription DNA-templated;Non-hereditary retinoblastoma;TRACHEOESOPHAGEAL FISTULA WITH OR WITHOUT ESOPHAGEAL ATRESIA;FEINGOLD SYNDROME 1	.	.	.	.	.	NO	160.87	3.21786	0.423216	7.60337	2.88523e-14	1.01245e-12	690	47	54	34	86.7055	2.85483	0.393113	7.26212	3.81063e-13	6.62439e-12	413	43	28	37	56	36
ENSG00000145242	EPHA5	EPH receptor A5	Any process that results in a change in state or activity of a cell (in terms of movement, secretion, enzyme production, gene expression, etc.) as a result of a forskolin stimulus. [GO_REF:0000071, GOC:TermGenie, PMID:15937517];"Any process that results in a change in state or activity of a cell (in terms of movement, secretion, enzyme production, gene expression, etc.) as a result of a follicle-…	.	ENST00000613740	597	610	GTATATTTATTTT	1	YES	4.13205	3.21756	1.15472	2.78646	0.00532878	NA	23	0	0	0	11.4318	5.16385	1.00775	5.12414	2.98896e-07	2.11367e-06	85	3	0	0	1	0
ENSG00000171209	CSN3	casein kappa	The process in which a solute is transported across a lipid bilayer, from one side of a membrane to the other [GOC:dph, GOC:jid];"Elemental activities, such as catalysis or binding, describing the actions of a gene product at the molecular level. A given gene product may exhibit one or more molecular functions." [GOC:go_curators];"Interacting selectively and non-covalently with any protein or pro…	.	.	.	.	.	.	NO	4.13205	3.21756	1.15472	2.78646	0.00532878	NA	23	0	0	0	0	NA	NA	NA	NA	NA	0	0	0	0	0	0
ENSG00000227925	LINC01655	.	.	.	.	.	.	.	.	NO	4.13205	3.21756	1.15472	2.78646	0.00532878	NA	23	0	0	0	1.79204	2.32096	1.25836	1.84443	0.0651204	NA	10	0	0	1	1	1
ENSG00000229433	LINC02069	.	.	.	.	.	.	.	.	NO	4.13205	3.21756	1.15472	2.78646	0.00532878	NA	23	0	0	0	0.549336	1.19308	1.15219	1.03549	0.300441	NA	3	1	0	0	0	0
ENSG00000256195	AP002518.1	.	.	.	.	.	.	.	.	NO	4.13205	3.21756	1.15472	2.78646	0.00532878	NA	23	0	0	0	0.629832	0.127185	1.25775	0.101121	0.919454	NA	1	1	0	1	1	0
ENSG00000260192	LINC02240	.	.	.	.	.	.	.	.	NO	4.13205	3.21756	1.15472	2.78646	0.00532878	NA	23	0	0	0	0.759644	2.35183	1.169	2.01182	0.0442385	NA	6	0	0	0	0	0
ENSG00000271901	AL161716.1	.	.	.	.	.	.	.	.	NO	4.13205	3.21756	1.15472	2.78646	0.00532878	NA	23	0	0	0	8.01127	5.73576	1.10477	5.19179	2.08284e-07	1.51881e-06	62	0	0	0	1	0
ENSG00000276216	AC245014.3	.	.	.	.	.	.	.	.	NO	4.13205	3.21756	1.15472	2.78646	0.00532878	NA	23	0	0	0	1.39268	3.33824	1.26861	2.63141	0.00850316	NA	11	0	0	0	0	0
ENSG00000108830	RND2	Rho family GTPase 2	Interacting selectively and non-covalently with a protein N-terminus, the end of any peptide chain at which the 2-amino (or 2-imino) function of a constituent amino acid is not attached in peptide linkage to another amino-acid residue. [ISBN:0198506732];"Catalysis of the reaction: GTP + H2O = GDP + phosphate." [ISBN:0198547684];"The cellular process in which a signal is conveyed to trigger a chan…	.	.	.	.	.	.	NO	43.6604	3.21496	0.669518	4.8019	1.57164e-06	1.46837e-05	193	6	14	13	50.6622	3.31242	0.464534	7.13063	9.9911e-13	1.63055e-11	273	22	11	17	23	20
ENSG00000112378	PERP	PERP, TP53 apoptosis effector	The attachment of a cell to a cell of a different type via adhesion molecules. [GOC:add];"Any process that modulates the occurrence or rate of cell death by apoptotic process." [GOC:jl, GOC:mtg_apoptosis];"Any process that initiates the activity of the inactive enzyme cysteine-type endopeptidase." [GOC:mtg_apoptosis, PMID:21726810];"The membrane surrounding a cell that separates the cell from its…	.	.	.	.	.	.	NO	435.505	3.21477	0.44516	7.22161	5.13759e-13	1.51863e-11	1871	88	186	95	489.909	3.33111	0.665186	5.00779	5.50591e-07	3.70756e-06	2726	101	54	329	154	192
ENSG00000267530	LINC01836	.	.	.	.	.	.	.	.	NO	93.0257	3.21262	0.680406	4.72162	2.3397e-06	2.08997e-05	411	38	12	18	20.8793	-0.2883	0.557012	-0.517583	0.604749	0.696684	23	23	22	18	22	19
ENSG00000260261	AC124944.3	.	.	.	.	.	.	.	.	NO	202.047	3.20965	0.592546	5.41672	6.07027e-08	7.59639e-07	881	63	26	66	81.2877	1.09055	0.460479	2.3683	0.0178701	0.0406225	195	52	47	86	58	81
ENSG00000187955	COL14A1	collagen type XIV alpha 1 chain	The volume enclosed by the membranes of the endoplasmic reticulum. [ISBN:0198547684];"Interacting selectively and non-covalently with collagen, a group of fibrous proteins of very high tensile strength that form the main component of connective tissue in animals. Collagen is highly enriched in glycine (some regions are 33% glycine) and proline, occurring predominantly as 3-hydroxyproline (about 2…	Punctate palmoplantar keratoderma type 1	.	.	.	.	.	NO	1727.99	3.20817	0.561684	5.7117	1.1185e-08	1.61142e-07	7508	345	838	242	1396.35	3.6258	0.647043	5.60364	2.099e-08	1.80387e-07	8226	980	241	223	359	266
ENSG00000137860	SLC28A2	solute carrier family 28 member 2	Catalysis of the transfer of a solute or solutes from one side of a membrane to the other according to the reaction: nucleoside(out) + Na+(out) = nucleoside(in) + Na+(in). [GOC:ai];"Any cellular metabolic process involving nucleobases, nucleosides, nucleotides and nucleic acids." [GOC:ai];"The membrane surrounding a cell that separates the cell from its external environment. It consists of a phos…	.	ENST00000347644	1693	1706	TTATATTTAATAT	1	YES	53.4949	3.20765	0.619083	5.1813	2.20349e-07	2.46105e-06	234	14	10	17	23.458	1.87366	0.676021	2.77161	0.00557804	0.0149317	83	27	15	16	7	10
ENSG00000119919	NKX2-3	NK2 homeobox 3	The process in which a B cell acquires the specialized features of a plasma cell. A plasma cell is a lymphocyte which develops from a B cell and produces high amounts of antibody. [GOC:jal];"The movement of a leukocyte within or between different tissues and organs of the body." [GOC:add, ISBN:0781735149, PMID:14680625, PMID:14708592, PMID:7507411, PMID:8600538];"The cellular synthesis of RNA on …	.	.	.	.	.	.	NO	5.67819	3.20633	1.15309	2.78065	0.0054251	0.0187898	30	0	0	1	6.18721	4.83461	1.10973	4.35656	1.32125e-05	6.80836e-05	46	0	1	0	0	1
ENSG00000273382	AL356488.3	.	.	.	.	.	.	.	.	NO	53.2329	3.20627	0.586309	5.46856	4.53708e-08	5.82347e-07	232	16	15	11	32.9771	1.34536	0.502458	2.67755	0.00741617	0.019056	90	28	15	27	31	24
ENSG00000271383	NBPF19	notch homolog 2 N-terminal-like protein	All of the contents of a cell excluding the plasma membrane and nucleus, but including other subcellular structures. [ISBN:0198547684]	.	.	.	.	.	.	NO	406.525	3.20569	0.352267	9.10017	9.01933e-20	6.20292e-18	1730	91	146	114	252.04	3.25174	0.433759	7.49665	6.54688e-14	1.26603e-12	1335	99	143	106	60	72
ENSG00000250548	AL355916.1	.	.	.	.	.	.	.	.	NO	7.47508	3.20535	1.07445	2.98325	0.00285204	0.0109091	37	1	1	1	1.34121	0.905635	1.28286	0.705949	0.48022	NA	4	1	2	0	2	0
ENSG00000277559	AC018553.1	.	.	.	.	.	.	.	.	NO	22.2561	3.20482	0.972799	3.29443	0.000986225	0.00443118	105	9	2	1	24.5351	1.3013	0.572406	2.27339	0.0230026	0.0503126	66	14	13	26	19	21
ENSG00000143179	UCK2	uridine-cytidine kinase 2;microRNA 3658	Any process that generates CMP, cytidine monophosphate, from derivatives of it without de novo synthesis. [GOC:jl];"Catalysis of the reaction: ATP + uridine = ADP + UMP." [EC:2.7.1.48];"Catalysis of the reaction: ATP + nucleoside = ADP + nucleoside monophosphate." [GOC:ai];"Any process which produces cytidine 5'-triphosphate (CTP) from derivatives of it, without de novo synthesis." [GOC:ecd, GOC:…	.	.	.	.	.	.	NO	2538.68	3.20385	0.338185	9.47367	2.70178e-21	2.21555e-19	10787	552	962	695	1328.55	2.21703	0.337536	6.56829	5.08974e-11	6.48176e-10	5127	640	603	781	1040	860
ENSG00000272668	AL590560.2	.	.	.	.	.	.	.	.	NO	40.3668	3.2016	0.636737	5.02814	4.95255e-07	5.16158e-06	177	11	10	10	33.1105	1.45098	0.671633	2.16037	0.0307438	0.064211	97	10	14	30	30	35
ENSG00000165443	PHYHIPL	phytanoyl-CoA 2-hydroxylase interacting protein like	A semiautonomous, self replicating organelle that occurs in varying numbers, shapes, and sizes in the cytoplasm of virtually all eukaryotic cells. It is notably the site of tissue respiration. [GOC:giardia, ISBN:0198506732];"All of the contents of a cell excluding the plasma membrane and nucleus, but including other subcellular structures." [ISBN:0198547684]	.	ENST00000373880	489	502	TGTTATTTATATT	1	YES	72.2218	3.20035	0.605722	5.28352	1.26723e-07	1.49098e-06	315	15	14	27	40.7024	2.16918	0.645428	3.36084	0.000777069	0.00265464	161	28	18	13	48	13
ENSG00000251468	AC135352.1	.	.	.	.	.	.	.	.	NO	14.7001	3.19881	0.898889	3.55863	0.0003728	0.0019091	68	3	3	3	4.52943	2.10472	1.09324	1.9252	0.054204	0.10285	20	2	1	1	1	6
ENSG00000115884	SDC1	syndecan 1	The external part of the cell wall and/or plasma membrane. [GOC:jl, GOC:mtg_sensu, GOC:sm];"Any process that results in a change in state or activity of a cell or an organism (in terms of movement, secretion, enzyme production, gene expression, etc.) as a result of a cAMP (cyclic AMP, adenosine 3',5'-cyclophosphate) stimulus." [GOC:ai];"The process whose specific outcome is the progression of the…	positive regulation of extracellular exosome assembly;positive regulation of exosomal secretion	.	.	.	.	.	NO	33.1871	3.19525	0.980997	3.25715	0.00112537	0.00495797	157	0	13	6	15.641	3.03782	0.78447	3.87245	0.000107747	0.000456367	83	6	3	9	2	9
ENSG00000181218	HIST3H2A	histone cluster 3, H2a	Repression of transcription by altering the structure of chromatin, e.g. by conversion of large regions of DNA into an inaccessible state often called heterochromatin. [GOC:mah, PMID:10219245];"Any molecular function by which a gene product interacts selectively and non-covalently with DNA (deoxyribonucleic acid)." [GOC:dph, GOC:jl, GOC:tb, GOC:vw];"Interacting selectively and non-covalently with…	nucleosome disassembly;UV-damage excision repair	.	.	.	.	.	NO	54.1752	3.19191	0.675099	4.72807	2.26668e-06	2.03535e-05	239	7	23	12	40.7206	3.71919	0.600308	6.19547	5.81116e-10	6.38773e-09	242	9	14	11	5	18
ENSG00000279926	AL138831.3	.	.	.	.	.	.	.	.	NO	103.342	3.18938	0.472533	6.74953	1.48325e-11	3.58948e-10	443	25	28	33	58.6974	1.96349	0.45849	4.28251	1.84797e-05	9.2492e-05	208	26	37	42	32	48
ENSG00000137558	PI15	peptidase inhibitor 15	Any process that stops or reduces the rate of peptidase activity, the hydrolysis of peptide bonds within proteins. [GOC:dph, GOC:tb];"Any process specifically pertinent to the functioning of integrated living units: cells, tissues, organs, and organisms. A process is a collection of molecular events with a defined beginning and end." [GOC:go_curators, GOC:isa_complete];"Stops, prevents or reduces…	.	ENST00000260113	2620	2633	GTTTATTTATAAT	1	YES	213.786	3.18928	0.469437	6.79385	1.09179e-11	2.69878e-10	916	49	49	79	679.99	5.38636	0.356071	15.1272	1.07131e-51	4.20126e-49	4833	104	58	62	79	89
ENSG00000116544	DLGAP3	DLG associated protein 3	The junction between a nerve fiber of one neuron and another neuron or muscle fiber or glial cell; the site of interneuronal communication. As the nerve fiber approaches the synapse it enlarges into a specialized structure, the presynaptic nerve ending, which contains mitochondria and synaptic vesicles. At the tip of the nerve ending is the presynaptic membrane; facing it, and separated from it b…	.	.	.	.	.	.	NO	25.5095	3.18898	0.793463	4.01907	5.84287e-05	0.000376586	115	3	9	6	13.1772	1.8248	0.724636	2.51823	0.0117945	0.0284534	46	7	4	10	9	12
ENSG00000115274	INO80B	INO80 complex subunit B	Dynamic structural changes to eukaryotic chromatin occurring throughout the cell division cycle. These changes range from the local changes necessary for transcriptional regulation to global changes necessary for chromosome segregation. [GOC:jid, GOC:vw, PMID:12697820];"A multisubunit protein complex that contains the Ino80p ATPase; exhibits chromatin remodeling activity and 3' to 5' DNA helicase…	.	.	.	.	.	.	NO	102.115	3.18835	0.478413	6.66443	2.65695e-11	6.13195e-10	438	23	29	33	42.6426	1.53895	0.416231	3.69735	0.00021786	0.000852857	126	27	31	36	30	30
ENSG00000260816	AC027279.1	.	.	.	.	.	.	.	.	NO	13.0518	3.18137	1.04105	3.05593	0.00224366	0.00889534	63	3	0	3	4.93917	3.61387	1.06498	3.39336	0.0006904	0.00239289	32	1	0	1	1	2
ENSG00000213057	C1orf220	.	.	.	.	.	.	.	.	NO	57.5846	3.18094	0.589175	5.39898	6.70219e-08	8.3307e-07	250	19	16	11	35.7811	3.75635	0.496294	7.5688	3.76673e-14	7.52415e-13	212	12	13	10	10	7
ENSG00000261716	AC239868.2	.	.	.	.	.	.	.	.	NO	340.202	3.17981	0.322024	9.87445	5.37258e-23	5.37303e-21	1438	95	109	94	197.805	2.87369	0.360661	7.96784	1.61477e-15	3.91108e-14	944	100	122	94	73	65
ENSG00000266903	AC243964.2	.	.	.	.	.	.	.	.	NO	21.9319	3.1792	0.864117	3.67913	0.000234029	0.00127605	100	5	2	7	20.0696	2.95363	0.653077	4.52263	6.10751e-06	3.36715e-05	102	12	7	11	9	3
ENSG00000184349	EFNA5	ephrin A5	Any process that results in a change in state or activity of a cell (in terms of movement, secretion, enzyme production, gene expression, etc.) as a result of a forskolin stimulus. [GO_REF:0000071, GOC:TermGenie, PMID:15937517];"Interacting selectively and non-covalently with an ephrin receptor." [GOC:ai];"Binds to and increases the activity of a transmembrane receptor protein tyrosine kinase." […	.	.	.	.	.	.	NO	152.032	3.17626	0.707868	4.48709	7.2204e-06	5.78259e-05	672	16	79	24	117.146	4.38666	0.403153	10.8809	1.42189e-27	1.10226e-25	757	28	25	26	15	28
ENSG00000264345	LINC01894	.	.	.	.	.	.	.	.	NO	77.1536	3.17566	0.612143	5.18777	2.12829e-07	2.3893e-06	336	23	29	10	91.0286	2.85366	0.384801	7.41595	1.20756e-13	2.25347e-12	433	28	47	45	53	37
ENSG00000278090	AC036108.4	.	.	.	.	.	.	.	.	NO	33.9307	3.1728	0.673758	4.7091	2.48809e-06	2.21182e-05	149	9	9	8	14.7321	0.815588	0.859204	0.949237	0.3425	0.452823	32	4	12	7	12	25
ENSG00000120327	PCDHB14	protocadherin beta 14	The component of a membrane consisting of the gene products and protein complexes having at least some part of their peptide sequence embedded in the hydrophobic region of the membrane. [GOC:dos, GOC:go_curators];"Interacting selectively and non-covalently with calcium ions (Ca2+)." [GOC:ai];"The membrane surrounding a cell that separates the cell from its external environment. It consists of a p…	.	ENST00000239449	696	709	CTATTTATTTATG	2	YES	444.382	3.17115	0.439366	7.21755	5.2931e-13	1.56075e-11	1894	129	176	79	272.642	2.40625	0.274328	8.77141	1.7644e-18	5.88139e-17	1118	155	131	158	149	162
ENSG00000114405	C3orf14	.	.	.	ENST00000494481	2782	2795	GCATATTTATTTT	1	YES	53.5461	3.17108	0.610566	5.19368	2.06174e-07	2.32002e-06	233	15	19	9	40.6347	2.77602	0.581197	4.77639	1.78471e-06	1.09157e-05	194	29	10	24	21	10
ENSG00000198046	ZNF667	zinc finger protein 667	A membrane-bounded organelle of eukaryotic cells in which chromosomes are housed and replicated. In most cells, the nucleus contains all of the cell's chromosomes except the organellar chromosomes, and is the site of RNA synthesis and processing. In some species, or in specialized cell types, RNA metabolism or DNA replication may be absent. [GOC:go_curators];"Interacting selectively and non-coval…	.	ENST00000292069	961	974	CTATATTTATATG	1	YES	472.904	3.17104	0.392037	8.08862	6.03448e-16	2.60503e-14	2007	138	180	95	252.957	2.54891	0.43907	5.80525	6.42706e-09	6.02427e-08	1104	192	155	76	116	116
ENSG00000222033	LINC01124	.	.	.	.	.	.	.	.	NO	14.4819	3.17042	0.910437	3.48231	0.000497108	0.00246114	67	3	4	2	8.15326	2.66599	0.856293	3.11341	0.00184938	0.00569157	40	6	2	5	3	2
ENSG00000273403	AC107294.3	.	.	.	.	.	.	.	.	NO	9.34272	3.17016	1.0752	2.94843	0.00319395	0.0120083	46	2	2	0	6.69192	3.29155	0.915498	3.59537	0.000323937	0.00122373	39	2	1	2	2	3
ENSG00000245904	AC025164.2	.	.	.	.	.	.	.	.	NO	48.6686	3.16929	0.593716	5.33805	9.39501e-08	1.13146e-06	211	12	13	14	34.4889	3.53636	0.50558	6.99465	2.65927e-12	4.08495e-11	196	12	7	12	14	11
ENSG00000198088	NUP62CL	.	.	.	.	.	.	.	.	NO	17.9002	3.16252	0.971453	3.25545	0.00113212	0.00498317	84	1	2	7	8.50319	2.51155	1.06919	2.34901	0.0188232	0.0424167	43	8	7	2	1	0
ENSG00000262152	LINC00514	.	.	.	.	.	.	.	.	NO	20.6612	3.16205	0.851982	3.7114	0.000206112	0.00114357	94	5	7	2	10.0686	1.45734	0.749412	1.94465	0.0518172	0.0991611	30	5	9	5	8	9
ENSG00000152785	BMP3	bone morphogenetic protein 3	The cascade of processes by which a signal interacts with a receptor, causing a change in the activity of a SMAD protein, and ultimately effecting a change in the functioning of the cell. [GOC:BHF, GOC:dph, GOC:tb];"The increase in size or mass of an entire organism, a part of an organism or a cell." [GOC:bf, GOC:ma];"Interacting selectively and non-covalently with the transforming growth factor …	.	.	.	.	.	.	NO	10.1377	3.16071	1.08757	2.90621	0.00365835	0.0134633	50	1	0	3	27.7883	1.50067	1.25818	1.19274	0.232973	0.335132	141	0	0	16	4	34
ENSG00000226816	AC005082.1	.	.	.	.	.	.	.	.	NO	12.3264	3.15994	0.970444	3.25618	0.00112922	0.0049722	58	3	3	1	5.11381	2.91869	0.986626	2.95825	0.00309389	0.00891751	28	3	2	1	1	2
ENSG00000111404	RERGL	RERG like	The living contents of a cell; the matter contained within (but not including) the plasma membrane, usually taken to exclude large vacuoles and masses of secretory or ingested material. In eukaryotes it includes the nucleus and cytoplasm. [ISBN:0198506732];"Interacting selectively and non-covalently with GTP, guanosine triphosphate." [GOC:ai];"A lipid bilayer along with all the proteins and prote…	.	.	.	.	.	.	NO	241.498	3.15878	0.615601	5.13122	2.87875e-07	3.15362e-06	1049	44	122	34	256.516	2.38686	0.688494	3.46679	0.000526722	0.00188285	1103	293	50	133	69	128
ENSG00000228393	LINC01004	.	.	.	.	.	.	.	.	NO	237.232	3.15875	0.391923	8.05964	7.65192e-16	3.26219e-14	1004	76	61	68	141.551	2.29942	0.392578	5.85723	4.70641e-09	4.50165e-08	565	62	107	70	71	92
ENSG00000274560	AC010205.1	.	.	.	.	.	.	.	.	NO	20.7042	3.1546	0.899639	3.50652	0.000454011	0.00227261	95	2	3	8	8.21089	0.158424	0.837729	0.189111	0.850005	0.893444	12	8	4	7	13	7
ENSG00000180318	ALX1	ALX homeobox 1	The synthesis of RNA from a DNA template by RNA polymerase II, originating at an RNA polymerase II promoter. Includes transcription of messenger RNA (mRNA) and certain small nuclear RNAs (snRNAs). [GOC:jl, GOC:txnOH, ISBN:0321000382];"Any process that activates or increases the frequency, rate or extent of cellular DNA-templated transcription." [GOC:go_curators, GOC:txnOH];"The condensation of me…	Frontonasal dysplasia-severe microphthalmia-severe facial clefting syndrome;positive regulation of transcription DNA-templated;FRONTONASAL DYSPLASIA 3;Frontonasal dysplasia type 3 (FND3);canonical Wnt signaling pathway involved in positive regulation of epithelial to mesenchymal transition	.	.	.	.	.	NO	11.2792	3.15165	1.01608	3.10177	0.00192365	0.00779004	54	1	4	1	6.58597	3.34395	1.00291	3.33423	0.000855351	0.00288365	40	2	1	4	2	0
ENSG00000227555	MIR4290HG	.	.	.	.	.	.	.	.	NO	5.49853	3.15012	1.1545	2.72855	0.00636138	0.0214808	29	0	0	1	0.886251	2.5919	1.20227	2.15584	0.0310964	NA	7	0	0	0	0	0
ENSG00000226686	LINC01535	.	.	.	.	.	.	.	.	NO	150.447	3.14976	0.704993	4.46778	7.90339e-06	6.27721e-05	661	19	24	70	55.3794	3.42973	0.671977	5.10394	3.32651e-07	2.3332e-06	315	34	6	11	16	22
ENSG00000225269	LINC00705	.	.	.	.	.	.	.	.	NO	5.49928	3.14923	1.15451	2.72777	0.00637642	0.0215195	29	1	0	0	2.07121	3.32726	1.28216	2.59504	0.00945804	NA	15	0	0	1	0	0
ENSG00000256172	LINC02420	.	.	.	.	.	.	.	.	NO	5.49928	3.14923	1.15451	2.72777	0.00637642	0.0215195	29	1	0	0	1.95365	2.08696	1.25378	1.66454	0.096005	NA	10	0	0	1	2	1
ENSG00000148053	NTRK2	neurotrophic receptor tyrosine kinase 2	A process that modulates synaptic plasticity such that synapses are changed resulting in the increase in the rate, or frequency of synaptic transmission at the synapse. [GOC:dgh, GOC:dph];"Any process that activates or increases the frequency, rate or extent of signal transduction mediated by the phosphatidylinositol 3-kinase cascade." [GOC:ef];"The lipid bilayer surrounding an endosome." [GOC:ma…	brain-derived neurotrophic factor receptor signaling pathway;brain-derived neurotrophic factor-activated receptor activity;OBESITY HYPERPHAGIA AND DEVELOPMENTAL DELAY;Pilocytic astrocytoma	ENST00000277120	4632	4653	ATGTATTTATTTATTTATTTA	5	YES	1069.84	3.14893	0.528186	5.96179	2.49495e-09	4.0353e-08	4585	189	528	206	913.245	3.41928	0.503859	6.78618	1.15138e-11	1.6109e-10	5063	593	263	289	273	171
ENSG00000235100	AL157400.3	.	.	.	.	.	.	.	.	NO	30.6656	3.14621	0.718555	4.37853	1.19482e-05	9.14482e-05	135	9	6	8	23.0844	3.62465	0.583503	6.21188	5.23552e-10	5.8004e-09	135	7	9	7	8	4
ENSG00000153993	SEMA3D	semaphorin 3D	Interacting selectively and non-covalently with a member of the neuropilin family. [GOC:bf, PMID:23871893];"The directed movement of a motile cell or organism towards a lower concentration of a chemical." [GOC:ai, GOC:bf, GOC:isa_complete];"A series of molecular signals generated as a consequence of a semaphorin receptor (composed of a plexin and a neurophilin) binding to a semaphorin ligand." [G…	Hirschsprung disease	.	.	.	.	.	NO	28.1362	3.14592	0.755478	4.16414	3.12522e-05	0.000215941	125	7	10	4	52.4316	5.27822	0.742875	7.10513	1.20212e-12	1.93932e-11	379	6	0	8	2	9
ENSG00000283122	HYMAI	.	.	Paternal uniparental disomy of chromosome 6	.	.	.	.	.	NO	9.84949	3.14506	1.01712	3.09211	0.00198742	0.00801042	47	2	1	2	18.4523	5.34852	0.788874	6.77995	1.20219e-11	1.67409e-10	135	2	0	2	3	1
ENSG00000196369	SRGAP2B	SLIT-ROBO Rho GTPase activating protein 2B	The process whose specific outcome is the progression of nervous tissue over time, from its formation to its mature state. [GOC:dgh]	.	ENST00000612199	1478	1491	TAATTTATTTATT	2	YES	70.5615	3.1447	0.526258	5.97558	2.29277e-09	3.73853e-08	302	18	19	22	44.2933	3.95866	0.658808	6.00882	1.86884e-09	1.9007e-08	277	16	11	2	17	8
ENSG00000207755	MIR450A2	.	.	.	.	.	.	.	.	NO	3.95239	3.14028	1.15262	2.72447	0.00644057	NA	22	0	0	0	0.759644	2.35183	1.169	2.01182	0.0442385	NA	6	0	0	0	0	0
ENSG00000222675	RNA5SP146	.	.	.	.	.	.	.	.	NO	3.95239	3.14028	1.15262	2.72447	0.00644057	NA	22	0	0	0	0.506429	1.77129	1.06076	1.66984	0.0949514	NA	4	0	0	0	0	0
ENSG00000229611	AL354707.2	.	.	.	.	.	.	.	.	NO	3.95239	3.14028	1.15262	2.72447	0.00644057	NA	22	0	0	0	1.72469	1.49464	1.26625	1.18037	0.237853	NA	7	0	1	2	2	0
ENSG00000233456	LINC01077	.	.	.	.	.	.	.	.	NO	3.95239	3.14028	1.15262	2.72447	0.00644057	NA	22	0	0	0	0.126607	1.00959	0.917887	1.09991	0.271372	NA	1	0	0	0	0	0
ENSG00000258788	CKS1BP1	.	.	.	.	.	.	.	.	NO	3.95239	3.14028	1.15262	2.72447	0.00644057	NA	22	0	0	0	0.886251	2.5919	1.20227	2.15584	0.0310964	NA	7	0	0	0	0	0
ENSG00000267919	AC009955.2	.	.	.	.	.	.	.	.	NO	3.95239	3.14028	1.15262	2.72447	0.00644057	NA	22	0	0	0	0.422729	0.846858	1.08729	0.778873	0.436055	NA	2	1	0	0	0	0
ENSG00000231443	AC124944.2	.	.	.	.	.	.	.	.	NO	44.2151	3.13957	0.641794	4.89187	9.98815e-07	9.78513e-06	192	10	10	15	17.172	1.57373	0.625021	2.51789	0.0118061	0.0284736	53	10	14	17	13	7
ENSG00000258457	AL132780.2	.	.	.	.	.	.	.	.	NO	26.806	3.13831	0.758596	4.13699	3.51887e-05	0.000240353	119	4	9	7	14.293	2.97764	0.66403	4.4842	7.31893e-06	3.97099e-05	73	5	5	6	6	7
ENSG00000266473	AC007448.3	.	.	.	.	.	.	.	.	NO	23.6685	3.13825	0.943083	3.32765	0.000875808	0.00401934	110	3	11	1	22.4985	4.58932	0.6871	6.67926	2.40148e-11	3.21165e-10	153	3	1	6	4	4
ENSG00000238260	AL513320.1	.	.	.	.	.	.	.	.	NO	52.4289	3.13295	0.617989	5.06959	3.98667e-07	4.22277e-06	227	14	20	9	31.2695	2.6175	0.478871	5.46598	4.60363e-08	3.74741e-07	140	15	15	18	14	16
ENSG00000231327	LINC01816	.	.	.	.	.	.	.	.	NO	137.736	3.13271	0.479926	6.52748	6.68859e-11	1.4272e-09	585	45	30	42	41.0191	2.71154	0.581239	4.66511	3.08456e-06	1.80109e-05	192	31	25	9	17	15
ENSG00000272374	Z97832.2	.	.	.	.	.	.	.	.	NO	236.081	3.12906	0.40225	7.77889	7.31646e-15	2.79189e-13	995	82	64	61	125.19	1.83226	0.290198	6.31383	2.72206e-10	3.12884e-09	415	81	88	82	83	85
ENSG00000103056	SMPD3	sphingomyelin phosphodiesterase 3	The process in which precursor cell type acquires the specialized features of a hematopoietic progenitor cell, a class of cell types including myeloid progenitor cells and lymphoid progenitor cells. [GOC:add, GOC:rl, ISBN:0781735149, PMID:16551251];"Catalysis of the reaction: H(2)O + sphingomyelin = ceramide + choline phosphate + H(+)." [EC:3.1.4.12, RHEA:19256];"The membrane surrounding a cell t…	.	.	.	.	.	.	NO	1131.34	3.1285	0.412697	7.58061	3.43924e-14	1.18946e-12	4773	318	253	411	420.784	-0.119746	0.275188	-0.435143	0.663459	0.746108	516	389	394	431	379	451
ENSG00000180914	OXTR	oxytocin receptor	Combining with vasopressin to initiate a change in cell activity. [GOC:ai];"Any process in which the force of blood traveling through the circulatory system is increased." [GOC:go_curators, GOC:mtg_cardio];"Any process that results in a change in state or activity of a cell or an organism (in terms of movement, secretion, enzyme production, gene expression, etc.) as a result of a cytokine stimulu…	.	.	.	.	.	.	NO	63.4367	3.12711	0.561795	5.56628	2.60229e-08	3.48744e-07	272	13	19	21	110.457	4.36391	0.424501	10.2801	8.66379e-25	5.46188e-23	713	29	28	23	13	23
ENSG00000272145	NFYC-AS1	.	.	.	.	.	.	.	.	NO	656.807	3.12702	0.428312	7.30081	2.8604e-13	8.67955e-12	2774	181	145	242	343.292	2.76362	0.301539	9.16504	4.95285e-20	1.94805e-18	1579	136	141	190	186	174
ENSG00000274184	AC011815.2	.	.	.	.	.	.	.	.	NO	52.1311	3.12617	0.617841	5.05982	4.19645e-07	4.41768e-06	225	18	11	13	28.2936	2.63719	0.503281	5.23998	1.6059e-07	1.19475e-06	128	15	15	17	12	11
ENSG00000228109	MELTF-AS1	.	.	.	.	.	.	.	.	NO	103.751	3.12561	0.476002	6.56637	5.15554e-11	1.12904e-09	440	32	26	31	83.2646	3.43195	0.415042	8.26893	1.35161e-16	3.65552e-15	458	24	32	21	31	37
ENSG00000234026	AL157834.2	.	.	.	.	.	.	.	.	NO	7.11577	3.12343	1.08062	2.89039	0.00384759	0.014052	35	1	1	1	0.668039	1.50014	1.1952	1.25513	0.209432	NA	4	0	0	0	1	0
ENSG00000277543	AC026471.5	.	.	.	.	.	.	.	.	NO	18.691	3.12169	0.832996	3.74754	0.000178575	0.00100917	84	4	4	5	10.6731	1.98966	0.742687	2.679	0.00738423	0.0189871	40	4	6	7	6	9
ENSG00000229951	FLJ31356	.	.	.	.	.	.	.	.	NO	35.959	3.12012	0.854374	3.65193	0.000260273	0.00140069	162	9	2	13	12.374	1.54197	0.798588	1.93087	0.0534994	0.101781	39	9	5	11	16	3
ENSG00000144290	SLC4A10	solute carrier family 4 member 10	Any process that results in a change in state or activity of a cell or an organism (in terms of movement, secretion, enzyme production, gene expression, etc.) as a result of a light stimulus, electromagnetic radiation of wavelengths classified as infrared, visible or ultraviolet light. [GOC:go_curators, ISBN:0582227089];"Enables the active transport of a solute across a membrane by a mechanism wh…	.	.	.	.	.	.	NO	8.483	3.11989	1.05148	2.96713	0.0030059	0.0114085	41	2	1	1	10.0108	5.28669	1.01587	5.20409	1.94947e-07	1.43095e-06	75	0	1	2	0	0
ENSG00000273249	BX649632.1	.	.	.	.	.	.	.	.	NO	19.6604	3.119	0.815244	3.82585	0.000130323	0.000762184	88	5	5	4	8.30922	2.49415	0.807959	3.08698	0.00202204	0.00614353	38	3	5	4	3	5
ENSG00000225706	PTPRD-AS1	.	.	.	.	.	.	.	.	NO	22.2383	3.11238	0.832641	3.73796	0.00018552	0.00104331	100	4	9	3	34.9055	4.46646	0.601211	7.4291	1.09336e-13	2.04751e-12	232	2	6	10	8	6
ENSG00000124205	EDN3	endothelin 3	Any process that activates or increases the frequency, rate or extent of potassium ion transmembrane transport. [GOC:BHF, GOC:TermGenie];"The space external to the outermost structure of a cell. For cells without external protective or external encapsulating structures this refers to space outside of the plasma membrane. This term covers the host cell environment outside an intracellular parasite…	Waardenburg-Shah syndrome;CENTRAL HYPOVENTILATION SYNDROME CONGENITAL;Hirschsprung disease;WAARDENBURG SYNDROME TYPE 4B;HIRSCHSPRUNG DISEASE SUSCEPTIBILITY TO 4;Ondine syndrome	ENST00000337938	1255	1268	GATTATTTATTGT	1	YES	203.214	3.11022	0.650034	4.7847	1.71242e-06	1.58755e-05	880	20	95	54	175.511	2.17435	0.434766	5.00119	5.69772e-07	3.82819e-06	673	74	157	92	85	111
ENSG00000228526	MIR34AHG	.	.	.	.	.	.	.	.	NO	275.62	3.10971	0.528654	5.88232	4.04547e-09	6.31747e-08	1174	55	134	53	111.328	1.60337	0.489787	3.2736	0.00106187	0.00348815	341	77	47	111	60	95
ENSG00000223570	AL592045.1	.	.	.	.	.	.	.	.	NO	9.45162	3.10566	1.02009	3.0445	0.00233069	0.00918726	45	2	2	1	2.81264	-0.254138	1.15187	-0.22063	0.82538	0.874971	3	1	2	2	5	4
ENSG00000172244	C5orf34	chromosome 5 open reading frame 34	.	.	.	.	.	.	.	NO	69.604	3.0997	0.55242	5.61113	2.01008e-08	2.75062e-07	297	17	28	15	53.7499	2.7334	0.391253	6.98627	2.82295e-12	4.32145e-11	247	31	24	25	26	24
ENSG00000273218	AC005776.2	.	.	.	.	.	.	.	.	NO	19.5746	3.09566	0.925071	3.3464	0.000818672	0.00378973	90	2	9	2	8.70841	0.999519	0.84672	1.18046	0.237818	0.34087	21	10	4	3	10	8
ENSG00000241336	LINC01487	.	.	.	.	.	.	.	.	NO	5.31963	3.09135	1.15579	2.67467	0.00748036	0.0245141	28	1	0	0	2.18154	2.1683	1.27403	1.70193	0.0887693	0.153313	12	2	0	0	2	0
ENSG00000272371	AL591167.1	.	.	.	.	.	.	.	.	NO	5.31963	3.09135	1.15579	2.67467	0.00748036	0.0245141	28	1	0	0	1.65494	2.00281	1.28541	1.55811	0.119206	NA	9	0	0	0	2	1
ENSG00000257557	PPP1R12A-AS1	.	.	.	.	.	.	.	.	NO	41.9579	3.08928	0.690705	4.47265	7.72561e-06	6.15434e-05	182	11	7	15	31.5417	3.44694	0.548922	6.27946	3.39747e-10	3.8537e-09	177	8	14	15	9	7
ENSG00000169851	PCDH7	protocadherin 7	The attachment of a plasma membrane adhesion molecule in one cell to an identical molecule in an adjacent cell. [ISBN:0198506732];"The component of the plasma membrane consisting of the gene products and protein complexes having at least some part of their peptide sequence embedded in the hydrophobic region of the membrane. [GOC:dos, GOC:go_curators]";Interacting selectively and non-covalently wi…	.	ENST00000511884	1402	1415	CATTATTTAAACA	1	YES	169.495	3.08408	0.454027	6.79272	1.10043e-11	2.71733e-10	713	37	72	44	301.96	4.48502	0.626572	7.15803	8.18428e-13	1.35056e-11	2016	116	33	57	48	20
ENSG00000142871	CYR61	cysteine rich angiogenic inducer 61	Interacting selectively and non-covalently with an insulin-like growth factor, any member of a group of polypeptides that are structurally homologous to insulin and share many of its biological activities, but are immunologically distinct from it. [ISBN:0198506732];"The attachment of a cell, either to another cell or to an underlying substrate such as the extracellular matrix, via cell adhesion m…	.	.	.	.	.	.	NO	4328.24	3.08376	0.526733	5.8545	4.7846e-09	7.34271e-08	18337	1443	1794	582	2034.56	1.81007	0.357683	5.06055	4.18059e-07	2.88295e-06	6722	1242	2059	1290	1233	1038
ENSG00000212694	LINC01089	.	.	.	.	.	.	.	.	NO	2628.87	3.08243	0.387015	7.96464	1.65707e-15	6.82213e-14	10978	782	625	950	1324.62	1.58111	0.349195	4.52788	5.95777e-06	3.29345e-05	3968	609	1134	1000	1142	876
ENSG00000259605	AC074212.1	.	.	.	.	.	.	.	.	NO	72.8168	3.08111	0.542121	5.68345	1.32006e-08	1.86927e-07	309	15	23	25	44.8697	2.34311	0.529362	4.4263	9.5864e-06	5.08131e-05	185	30	38	22	15	19
ENSG00000253706	AC011632.1	.	.	.	.	.	.	.	.	NO	6.93611	3.08094	1.08376	2.84282	0.00447169	0.0159716	34	1	1	1	2.05208	2.55844	1.24491	2.05512	0.0398671	NA	12	1	1	0	0	1
ENSG00000267184	AC002545.1	.	.	.	.	.	.	.	.	NO	9.41231	3.07767	1.03546	2.97227	0.00295609	0.0112408	45	1	3	1	1.43902	0.0488659	1.27032	0.0384673	0.969315	NA	2	2	3	1	1	0
ENSG00000246223	LINC01550	.	.	.	.	.	.	.	.	NO	36.4927	3.07737	0.690305	4.45798	8.27349e-06	6.54733e-05	158	12	7	10	52.8397	4.85157	0.646847	7.50033	6.36561e-14	1.23187e-12	367	7	2	16	7	5
ENSG00000112936	C7	complement component 7	Any process involved in the activation of any of the steps of the complement cascade, which allows for the direct killing of microbes, the disposal of immune complexes, and the regulation of other immune processes; the initial steps of complement activation involve one of three pathways, the classical pathway, the alternative pathway, and the lectin pathway, all of which lead to the terminal comp…	Complement component 7 deficiency;Immunodeficiency due to a late component of complement deficiency	ENST00000313164	1169	1182	TTTTATTTATTCC	1	YES	306.433	3.07471	0.71504	4.30005	1.70761e-05	0.000125686	1333	79	151	22	224.332	2.98372	1.01283	2.94593	0.00321989	0.00922978	1255	190	22	71	77	25
ENSG00000172179	PRL	prolactin	The living contents of a cell; the matter contained within (but not including) the plasma membrane, usually taken to exclude large vacuoles and masses of secretory or ingested material. In eukaryotes it includes the nucleus and cytoplasm. [ISBN:0198506732];"Interacting selectively and non-covalently with the prolactin receptor." [GOC:ai];"The chemical reactions and pathways involving a specific p…	.	.	.	.	.	.	NO	181.326	3.07223	1.13383	2.70961	0.00673626	0.0224779	991	0	12	1	144.334	7.9103	0.54227	14.5874	3.37959e-48	1.08583e-45	1122	2	1	6	1	3
ENSG00000242622	AC092910.3	.	.	.	.	.	.	.	.	NO	151.602	3.07218	0.428456	7.17034	7.48102e-13	2.16337e-11	634	51	41	44	78.2209	2.32292	0.443034	5.24321	1.57809e-07	1.17519e-06	317	47	66	40	43	26
ENSG00000260260	SNHG19	.	.	.	.	.	.	.	.	NO	1049.92	3.06931	0.31649	9.69796	3.07577e-22	2.79639e-20	4351	268	345	362	956.407	2.96736	0.384857	7.71031	1.25512e-14	2.68406e-13	4692	370	441	451	285	523
ENSG00000152192	POU4F1	POU class 4 homeobox 1	The process in which a relatively unspecialized cell acquires specialized features of a neuron whose cell body resides in the peripheral nervous system. [GOC:dgh];"De novo generation of a long process of a neuron, that carries efferent (outgoing) action potentials from the cell body towards target cells. Refers to the morphogenesis or creation of shape or form of the developing axon." [GOC:dph, G…	.	ENST00000377208	1837	1850	TTATTTATTTAAT	2	YES	114.904	3.06857	0.437445	7.01475	2.30358e-12	6.12977e-11	481	30	40	34	50.8169	1.47149	0.729105	2.01821	0.0435695	0.0857842	152	34	7	55	39	46
ENSG00000261220	AC103706.1	.	.	.	.	.	.	.	.	NO	176.326	3.06684	0.402171	7.62571	2.42699e-14	8.65565e-13	735	52	50	58	95.4432	2.19857	0.336574	6.53221	6.48043e-11	8.14391e-10	366	65	55	46	69	50
ENSG00000231249	ITPR1-AS1	.	.	.	.	.	.	.	.	NO	99.9809	3.06644	0.472107	6.49523	8.29059e-11	1.74706e-09	420	28	38	24	66.7781	2.07176	0.492868	4.20348	2.62842e-05	0.000127278	248	26	51	28	46	52
ENSG00000239468	RN7SL569P	.	.	.	.	.	.	.	.	NO	8.80376	3.066	1.08373	2.82913	0.00466752	0.0165499	43	2	2	0	1.60491	1.41721	1.2435	1.13969	0.254414	NA	6	1	2	1	1	0
ENSG00000205622	AP001043.1	.	.	.	.	.	.	.	.	NO	27.5602	3.06486	0.980808	3.12483	0.00177908	0.00729194	128	8	9	0	26.7537	1.63461	0.936886	1.74473	0.0810319	0.142501	91	5	5	48	10	19
ENSG00000257718	AC067735.1	.	.	.	.	.	.	.	.	NO	14.3707	3.06467	1.02434	2.99185	0.00277291	0.0106561	68	0	4	4	2.58878	1.91975	1.23628	1.55284	0.120462	0.195744	12	1	0	0	2	3
ENSG00000260455	NBAT1	.	.	.	.	.	.	.	.	NO	29.1247	3.06203	0.820075	3.73384	0.000188584	0.00105732	129	7	3	11	22.4351	4.63234	0.656059	7.06085	1.65483e-12	2.6143e-11	153	3	3	4	6	2
ENSG00000168484	SFTPC	surfactant protein C	A clathrin-coated, membrane-bounded intracellular vesicle formed by invagination of the plasma membrane around an extracellular substance. [GOC:go_curators];"The process of gaseous exchange between an organism and its environment. In plants, microorganisms, and many small animals, air or water makes direct contact with the organism's cells or tissue fluids, and the processes of diffusion supply t…	Idiopathic pulmonary fibrosis;Interstitial lung disease due to SP-C deficiency;PULMONARY FIBROSIS IDIOPATHIC;SURFACTANT METABOLISM DYSFUNCTION PULMONARY 2;Infant acute respiratory distress syndrome;Chronic respiratory distress with surfactant metabolism deficiency	.	.	.	.	.	NO	3.77274	3.05984	1.15001	2.66071	0.00779757	NA	21	0	0	0	0.422729	0.846858	1.08729	0.778873	0.436055	NA	2	1	0	0	0	0
ENSG00000258739	ENO1P2	.	.	.	.	.	.	.	.	NO	3.77274	3.05984	1.15001	2.66071	0.00779757	NA	21	0	0	0	1.58929	2.21103	1.28147	1.72539	0.0844567	NA	10	0	0	0	2	0
ENSG00000272797	AC092954.1	.	.	.	.	.	.	.	.	NO	3.77274	3.05984	1.15001	2.66071	0.00779757	NA	21	0	0	0	0.868197	1.33681	1.26773	1.0545	0.291655	NA	4	1	0	0	0	1
ENSG00000151468	CCDC3	coiled-coil domain containing 3	The irregular network of unit membranes, visible only by electron microscopy, that occurs in the cytoplasm of many eukaryotic cells. The membranes form a complex meshwork of tubular channels, which are often expanded into slitlike cavities called cisternae. The ER takes two forms, rough (or granular), with ribosomes adhering to the outer surface, and smooth (with no ribosomes attached). [ISBN:019…	.	.	.	.	.	.	NO	2327.51	3.05956	0.665511	4.59732	4.27968e-06	3.61438e-05	10011	220	1260	521	1912.45	-0.203019	0.479271	-0.423598	0.671859	0.75333	2226	1321	1369	3376	1826	1542
ENSG00000203279	AL590705.1	.	.	.	.	.	.	.	.	NO	9.67059	3.0579	1.03829	2.94512	0.00322828	0.0121016	46	3	1	1	11.3294	5.33748	0.917325	5.81853	5.9367e-09	5.59809e-08	84	1	1	0	1	1
ENSG00000235527	HIPK1-AS1	.	.	.	.	.	.	.	.	NO	25.7666	3.05761	0.766072	3.99128	6.5717e-05	0.000416844	113	4	8	8	12.962	3.21343	0.718224	4.47413	7.67234e-06	4.13832e-05	71	4	3	7	5	4
ENSG00000269921	AC068620.2	.	.	.	.	.	.	.	.	NO	30.5192	3.05743	0.738989	4.13731	3.51401e-05	0.000240089	133	11	8	5	33.3627	3.78198	0.527897	7.16424	7.82203e-13	1.2964e-11	199	8	6	11	11	11
ENSG00000277602	AC005363.2	.	.	.	.	.	.	.	.	NO	11.6063	3.05549	0.980684	3.11567	0.00183525	0.00748	54	1	3	3	8.28202	3.60966	0.955811	3.77654	0.00015902	0.000645743	52	3	4	2	1	0
ENSG00000277152	AC110048.2	.	.	.	.	.	.	.	.	NO	58.6741	3.05532	0.58492	5.22348	1.75591e-07	2.00311e-06	249	18	13	19	22.0708	1.28709	0.554252	2.3222	0.0202221	0.0450813	59	18	21	12	21	13
ENSG00000095713	CRTAC1	cartilage acidic protein 1	Interacting selectively and non-covalently with calcium ions (Ca2+). [GOC:ai];"The migrating motile tip of a growing nerve cell axon or dendrite." [ISBN:0815316194];"The progression of the olfactory bulb over time from its initial formation until its mature state. The olfactory bulb coordinates neuronal signaling involved in the perception of smell. It receives input from the sensory neurons and …	.	.	.	.	.	.	NO	45.6822	3.05359	0.654424	4.66607	3.07021e-06	2.68163e-05	196	8	13	17	79.3385	2.62666	0.608039	4.31989	1.56109e-05	7.9385e-05	363	33	18	62	25	52
ENSG00000261326	LINC01355	.	.	.	.	.	.	.	.	NO	1011.15	3.05005	0.417749	7.30115	2.85313e-13	8.66845e-12	4209	298	233	383	624.442	2.23067	0.39749	5.61189	2.00132e-08	1.72716e-07	2435	218	325	453	429	397
ENSG00000257831	AL136418.1	.	.	.	.	.	.	.	.	NO	8.12294	3.04683	1.05753	2.88107	0.00396328	0.0144109	39	1	1	2	5.68899	2.02152	0.95378	2.11948	0.0340499	0.0698038	23	1	2	4	5	4
ENSG00000248632	AC106872.5	.	.	.	.	.	.	.	.	NO	10.4509	3.04648	1.0863	2.80446	0.00504007	0.0176318	51	0	4	1	15.1047	5.17122	0.840157	6.15507	7.50433e-10	8.11838e-09	110	1	3	1	2	0
ENSG00000258623	AL121820.1	.	.	.	.	.	.	.	.	NO	8.1237	3.04633	1.05757	2.88049	0.00397064	0.0144313	39	2	1	1	6.13081	2.34864	1.15859	2.02716	0.0426465	0.0843034	31	4	0	7	2	0
ENSG00000122691	TWIST1	twist family bHLH transcription factor 1	Any process that results in a change in state or activity of a cell (in terms of movement, secretion, enzyme production, gene expression, etc.) as a result of a growth factor stimulus. [GOC:mah];"The process in which any suture between cranial bones is generated and organized." [GOC:dph, GOC:pr, GOC:sl];"The progression of the eyelid in a camera-type eye from its formation to the mature state. Th…	negative regulation of histone phosphorylation;Isolated scaphocephaly;positive regulation of bone mineralization;embryonic camera-type eye formation;aortic valve morphogenesis;negative regulation of transcription from RNA polymerase II promoter in response to UV-induced DNA damage;eyelid development in camera-type eye;positive regulation of tumor necrosis factor production;CRANIOSYNOSTOSIS 1;posi…	.	.	.	.	.	NO	41.0281	3.04608	0.748235	4.07102	4.68073e-05	0.000308423	179	4	17	12	30.6347	3.64846	0.602704	6.05349	1.41741e-09	1.47067e-08	180	12	7	13	4	9
ENSG00000213903	LTB4R	leukotriene B4 receptor	Combining with leukotriene B4, LTB4, to initiate a change in cell activity. Leukotriene B4 is also known as (6Z, 8E, 10E, 14Z)-(5S, 12R)-5,12-dihydroxyicosa-6,8,10,14-tetraen-1-oate. [GOC:ai, ISBN:0198506732];"The cellular process in which a signal is conveyed to trigger a change in the activity or state of a cell. Signal transduction begins with reception of a signal (e.g. a ligand binding to a …	.	.	.	.	.	.	NO	1012.96	3.04574	0.300337	10.1411	3.63132e-24	4.15043e-22	4175	332	305	314	443.934	0.262582	0.473301	0.554788	0.579039	0.675145	682	329	212	476	532	508
ENSG00000255234	AP000446.1	.	.	.	.	.	.	.	.	NO	23.6744	3.04441	0.821104	3.70771	0.000209142	0.00115691	105	3	10	5	8.89929	2.05659	0.916652	2.24358	0.0248591	0.0536472	36	3	12	4	2	4
ENSG00000259702	AC024337.1	.	.	.	.	.	.	.	.	NO	6.14715	3.0443	1.13051	2.69287	0.00708409	0.0234269	31	1	0	1	2.20719	1.58388	1.28625	1.23139	0.218177	0.317917	10	0	0	1	0	4
ENSG00000124243	BCAS4	breast carcinoma amplified sequence 4	A protein complex required for the biogenesis of specialized organelles of the endosomal-lysosomal system, such as melanosomes and platelet dense granules. Many of the protein subunits are conserved between mouse and human; the mouse complex contains the Pallidin, Muted, Cappuccino, Dysbindin, Snapin, BLOS1, BLOS2, AND BLOS3 proteins. [PMID:15102850];"The directed movement of substances within a …	.	ENST00000371608	2184	2197	TATAATTTATATT	1	YES	205.537	3.04248	0.42326	7.18821	6.56459e-13	1.91217e-11	855	74	69	46	153.031	2.79029	0.373428	7.47209	7.89282e-14	1.51097e-12	714	101	62	83	61	56
ENSG00000235159	AL121672.2	.	.	.	.	.	.	.	.	NO	51.9805	3.04122	0.579808	5.24522	1.56093e-07	1.80123e-06	220	15	14	16	31.4796	2.86039	0.582597	4.90973	9.12015e-07	5.91601e-06	154	14	22	16	12	6
ENSG00000120659	TNFSF11	tumor necrosis factor superfamily member 11	The process in which specialized cells known as osteoclasts degrade the organic and inorganic portions of bone, and endocytose and transport the degradation products. [GOC:mah, PMID:10968780];"A series of molecular signals initiated by the binding of a tumor necrosis factor to a receptor on the surface of a cell, and ending with regulation of a downstream cellular process, e.g. transcription." [G…	Autosomal recessive malignant osteopetrosis;OSTEOPETROSIS AUTOSOMAL RECESSIVE 2	.	.	.	.	.	NO	6.7879	3.04119	1.1479	2.64936	0.00806439	0.02609	35	0	2	0	2.87551	0.361246	1.15324	0.313246	0.754094	0.819856	5	1	1	6	3	2
ENSG00000165383	LRRC18	leucine rich repeat containing 18	All of the contents of a cell excluding the plasma membrane and nucleus, but including other subcellular structures. [ISBN:0198547684]	.	.	.	.	.	.	NO	6.7879	3.04119	1.1479	2.64936	0.00806439	0.02609	35	0	2	0	3.10102	3.08268	1.14767	2.68604	0.00723048	0.0186748	19	1	0	1	1	1
ENSG00000263766	AC025682.1	.	.	.	.	.	.	.	.	NO	35.7726	3.04073	0.693478	4.38475	1.1612e-05	8.90739e-05	154	10	7	12	15.0434	1.1622	0.61202	1.89895	0.0575707	0.108115	38	14	11	11	11	12
ENSG00000173114	LRRN3	leucine rich repeat neuronal 3	Any process that activates, maintains or increases the frequency, rate or extent of synapse assembly, the aggregation, arrangement and bonding together of a set of components to form a synapse. [GOC:ai, GOC:pr]	.	.	.	.	.	.	NO	261.811	3.03919	0.600221	5.06344	4.11748e-07	4.34599e-06	1111	36	71	118	283.452	4.52083	0.370952	12.1871	3.64079e-34	4.83029e-32	1860	68	57	73	41	39
ENSG00000238141	BRWD1-AS1	.	.	.	.	.	.	.	.	NO	11.3245	3.03898	1.08881	2.7911	0.00525286	0.0182564	55	1	0	4	5.96107	2.62631	1.05058	2.49987	0.012424	0.0297646	31	1	5	4	2	0
ENSG00000258458	AL160314.2	.	.	.	.	.	.	.	.	NO	21.3401	3.03822	0.840125	3.61639	0.000298737	0.00157727	95	4	9	3	13.1744	2.97822	0.723943	4.1139	3.89038e-05	0.000181722	68	5	5	3	5	8
ENSG00000258001	AC126614.1	.	.	.	.	.	.	.	.	NO	7.90473	3.03632	1.05836	2.8689	0.00411903	0.0148713	38	1	2	1	3.42657	2.49542	1.21308	2.05709	0.0396777	0.0792857	19	0	1	4	1	0
ENSG00000182195	LDOC1	leucine zipper down-regulated in cancer 1	A membrane-bounded organelle of eukaryotic cells in which chromosomes are housed and replicated. In most cells, the nucleus contains all of the cell's chromosomes except the organellar chromosomes, and is the site of RNA synthesis and processing. In some species, or in specialized cell types, RNA metabolism or DNA replication may be absent. [GOC:go_curators];"A small, dense body one or more of wh…	.	.	.	.	.	.	NO	387.093	3.03346	0.379006	8.00372	1.2072e-15	5.03044e-14	1602	100	166	100	287.062	2.32463	0.29537	7.87022	3.54022e-15	8.20218e-14	1147	166	143	211	161	140
ENSG00000152422	XRCC4	X-ray repair cross complementing 4	That part of the nuclear content other than the chromosomes or the nucleolus. [GOC:ma, ISBN:0124325653];"A cellular component that forms a specialized region of connection between two or more cells or between a cell and the extracellular matrix. At a cell junction, anchoring proteins extend through the plasma membrane to link cytoskeletal proteins in one cell to cytoskeletal proteins in neighbori…	Primordial Dwarfism;double-strand break repair via nonhomologous end joining;SHORT STATURE MICROCEPHALY AND ENDOCRINE DYSFUNCTION	.	.	.	.	.	NO	212.04	3.03262	0.457209	6.6329	3.29151e-11	7.50264e-10	884	57	95	45	364.224	4.70588	0.38052	12.367	3.94426e-35	5.7792e-33	2442	66	44	95	63	51
ENSG00000198794	SCAMP5	.	.	.	.	.	.	.	.	NO	100.049	3.03243	0.695645	4.35916	1.3056e-05	9.87614e-05	431	25	50	10	79.8806	1.58587	0.683091	2.32161	0.0202537	0.0451296	250	40	125	29	60	28
ENSG00000109771	LRP2BP	.	.	.	.	.	.	.	.	NO	797.573	3.03164	0.292576	10.3619	3.6965e-25	4.50373e-23	3278	239	303	221	408.63	1.11226	0.331594	3.3543	0.000795667	0.00270909	983	281	395	379	259	322
ENSG00000271966	AC021321.1	.	.	.	.	.	.	.	.	NO	34.6029	3.02876	0.691886	4.37754	1.20025e-05	9.18013e-05	149	8	14	7	41.5452	3.93368	0.474653	8.28749	1.15664e-16	3.16027e-15	253	9	13	9	13	11
ENSG00000102287	GABRE	microRNA 452;microRNA 224;gamma-aminobutyric acid type A receptor epsilon subunit	An ion channel complex through which chloride ions pass. [GOC:mah];"The cellular process in which a signal is conveyed to trigger a change in the activity or state of a cell. Signal transduction begins with reception of a signal (e.g. a ligand binding to a receptor or receptor activation by a stimulus such as light), or for signal transduction in the absence of ligand, signal-withdrawal or the ac…	.	.	.	.	.	.	NO	1190.7	3.02599	0.27147	11.1467	7.4301e-29	1.18892e-26	4882	338	434	372	552.757	1.99561	0.311754	6.40123	1.54127e-10	1.82347e-09	1960	389	439	293	404	249
ENSG00000250290	NCAPGP1	.	.	.	.	.	.	.	.	NO	8.76444	3.02587	1.09743	2.75722	0.00582948	0.0199543	43	1	3	0	1.99655	1.89126	1.21551	1.55593	0.119724	NA	9	1	0	1	2	1
ENSG00000269019	AC002985.2	.	.	.	.	.	.	.	.	NO	302.834	3.0256	1.0839	2.79141	0.00524782	0.0182416	1456	76	69	7	115.856	2.00319	0.376838	5.31578	1.06203e-07	8.11962e-07	414	53	63	76	93	81
ENSG00000270777	AL158042.1	.	.	.	.	.	.	.	.	NO	11.8885	3.02543	1.01983	2.96661	0.00301099	0.0114243	56	1	5	1	5.57673	0.236652	1.22346	0.193428	0.846624	0.89103	9	14	10	0	1	1
ENSG00000253676	TAGLN2P1	.	.	.	.	.	.	.	.	NO	47.4705	3.02351	0.689052	4.38792	1.14438e-05	8.79804e-05	204	15	19	6	36.6549	3.90258	0.553493	7.05082	1.77866e-12	2.79337e-11	224	14	5	7	12	10
ENSG00000268894	PLCE1-AS1	.	.	.	.	.	.	.	.	NO	7.25611	3.02309	1.11202	2.71855	0.00655689	0.0220055	36	0	2	1	9.36296	4.56885	0.925203	4.93821	7.88414e-07	5.18104e-06	66	1	2	1	2	0
ENSG00000175874	CREG2	.	.	.	ENST00000324768	5149	5162	GTATTTATTTAAA	2	YES	4.92101	3.02144	1.15768	2.60992	0.00905647	0.0287227	26	0	1	0	3.03858	4.69416	1.27355	3.6859	0.000227896	0.000888625	24	0	0	0	0	0
ENSG00000252594	RNU6-656P	.	.	.	.	.	.	.	.	NO	4.92101	3.02144	1.15768	2.60992	0.00905647	0.0287227	26	0	1	0	0	NA	NA	NA	NA	NA	0	0	0	0	0	0
ENSG00000151789	ZNF385D	zinc finger protein 385D	A membrane-bounded organelle of eukaryotic cells in which chromosomes are housed and replicated. In most cells, the nucleus contains all of the cell's chromosomes except the organellar chromosomes, and is the site of RNA synthesis and processing. In some species, or in specialized cell types, RNA metabolism or DNA replication may be absent. [GOC:go_curators];"Interacting selectively and non-coval…	.	ENST00000281523	78	91	GTTTATTTATAGT	1	YES	721.957	3.01748	0.429514	7.02534	2.13543e-12	5.71606e-11	2991	294	217	157	545.42	3.217	0.444172	7.2427	4.39849e-13	7.57716e-12	2869	347	151	184	247	135
ENSG00000266402	SNHG25	.	.	.	.	.	.	.	.	NO	127.967	3.01722	0.447756	6.73854	1.59981e-11	3.84756e-10	531	33	39	46	72.8729	2.57962	0.474333	5.43842	5.3754e-08	4.32807e-07	322	26	30	37	36	54
ENSG00000184985	SORCS2	sortilin related VPS10 domain containing receptor 2	The component of a membrane consisting of the gene products and protein complexes having at least some part of their peptide sequence embedded in the hydrophobic region of the membrane. [GOC:dos, GOC:go_curators];"Interacting selectively and non-covalently with any protein or protein complex (a complex of two or more proteins that may include other nonprotein molecules)." [GOC:go_curators];"Combi…	.	.	.	.	.	.	NO	395.864	3.01699	0.519602	5.80635	6.38477e-09	9.59595e-08	1656	62	137	160	256.665	1.11495	0.499377	2.23268	0.0255699	0.0549411	626	199	110	325	166	219
ENSG00000144339	TMEFF2	transmembrane protein with EGF like and two follistatin like domains 2	The component of a membrane consisting of the gene products and protein complexes having at least some part of their peptide sequence embedded in the hydrophobic region of the membrane. [GOC:dos, GOC:go_curators];"Elemental activities, such as catalysis or binding, describing the actions of a gene product at the molecular level. A given gene product may exhibit one or more molecular functions." […	negative regulation of integrin biosynthetic process	.	.	.	.	.	NO	128.966	3.01692	0.5314	5.6773	1.36839e-08	1.93314e-07	540	54	33	28	106.949	3.21958	0.620018	5.19271	2.07249e-07	1.51293e-06	576	68	12	42	33	41
ENSG00000120664	SPG20-AS1	.	.	.	.	.	.	.	.	NO	14.4497	3.01652	0.899902	3.35206	0.000802129	0.00372249	65	3	3	4	6.84439	2.29711	0.977584	2.34979	0.0187842	0.0423465	31	1	1	6	6	3
ENSG00000144668	ITGA9	integrin subunit alpha 9	A protein complex that is composed of one alpha subunit and one beta subunit, both of which are members of the integrin superfamily of cell adhesion receptors; the complex spans the plasma membrane and binds to extracellular matrix ligands, cell-surface ligands, and soluble ligands. [PMID:17543136];"Interacting selectively and non-covalently with collagen, a group of fibrous proteins of very high…	Congenital muscular dystrophy with hyperlaxity	.	.	.	.	.	NO	2137.52	3.01463	0.262244	11.4955	1.38902e-30	2.45141e-28	8741	621	809	642	1334.06	2.94671	0.322035	9.15028	5.67842e-20	2.22033e-18	6474	781	525	697	558	427
ENSG00000170927	PKHD1	polycystic kidney and hepatic disease 1 (autosomal recessive)	Combining with an extracellular or intracellular messenger to initiate a change in cell activity. [GOC:ceb, ISBN:0198506732];"Any process that stops, prevents, or reduces the frequency, rate or extent of protein kinase B signaling, a series of reactions mediated by the intracellular serine/threonine kinase protein kinase B." [GOC:ai];"Any process that modulates the frequency, rate or extent of TO…	negative regulation of centrosome duplication;cellular calcium ion homeostasis;positive regulation of TOR signaling;positive regulation of ERK1 and ERK2 cascade;negative regulation of NF-kappaB transcription factor activity;canonical Wnt signaling pathway involved in negative regulation of apoptotic process;POLYCYSTIC KIDNEY DISEASE AUTOSOMAL RECESSIVE;Autosomal recessive polycystic kidney diseas…	ENST00000371117	2648	2661	CTAAATTTATTCA	1	YES	44.6791	3.01277	0.607893	4.95609	7.19249e-07	7.27187e-06	189	14	14	11	41.0912	3.60078	0.484167	7.43706	1.02949e-13	1.93606e-12	236	11	9	16	17	12
ENSG00000135472	FAIM2	.	.	.	.	.	.	.	.	NO	214.811	3.01146	0.387037	7.7808	7.20652e-15	2.75871e-13	886	65	85	54	207.007	1.94074	0.453512	4.27936	1.87435e-05	9.36366e-05	728	201	125	74	159	109
ENSG00000237491	AL669831.5	.	.	.	.	.	.	.	.	NO	105.9	3.01093	0.449264	6.70191	2.05709e-11	4.80293e-10	439	34	33	31	44.4824	1.9772	0.522661	3.78295	0.000154983	0.000631175	160	14	26	31	39	30
ENSG00000163071	SPATA18	spermatogenesis associated 18	All of the contents of a cell excluding the plasma membrane and nucleus, but including other subcellular structures. [ISBN:0198547684];"The process in which cells degrade mitochondria by inducing a vacuole-like structure which directly engulfs and degrades the unhealthy mitochondria by accumulating lysosomes." [GOC:autophagy, GOC:bf, GOC:sp, PMID:21264228];"Interacting selectively and non-covalen…	mitochondrial protein catabolic process;mitophagy by induced vacuole formation	.	.	.	.	.	NO	350.079	3.01027	0.512469	5.87405	4.25263e-09	6.60657e-08	1462	58	166	101	161.593	2.20533	0.398664	5.5318	3.16964e-08	2.64885e-07	625	113	106	112	102	49
ENSG00000224559	LINC01087	.	.	.	.	.	.	.	.	NO	7.94329	3.00882	1.06064	2.8368	0.00455677	0.0162176	38	1	1	2	6.68423	4.9817	1.09485	4.55014	5.36103e-06	2.98398e-05	50	0	0	0	1	1
ENSG00000257829	AC121757.1	.	.	.	.	.	.	.	.	NO	26.7548	3.0075	0.872784	3.44587	0.000569223	0.00276289	119	12	3	4	11.2543	0.885319	0.9442	0.937639	0.34843	0.459297	26	1	5	13	16	11
ENSG00000104112	SCG3	.	.	.	.	.	.	.	.	NO	10.0609	3.00552	1.00772	2.98251	0.002859	0.010927	47	2	3	1	13.5251	4.81765	0.846027	5.69444	1.23775e-08	1.10725e-07	96	2	0	3	2	1
ENSG00000228791	THRB-AS1	.	.	.	.	.	.	.	.	NO	94.0348	3.00517	0.463323	6.48612	8.80757e-11	1.83825e-09	390	29	30	28	58.8117	2.09928	0.426036	4.92747	8.33019e-07	5.4464e-06	219	26	36	31	44	42
ENSG00000272894	AC004982.2	.	.	.	.	.	.	.	.	NO	783.125	3.00269	0.62846	4.77785	1.77179e-06	1.63438e-05	3315	202	101	360	370.043	0.759554	0.481896	1.57618	0.114985	0.1888	750	171	265	358	327	449
ENSG00000273723	AL139089.1	.	.	.	.	.	.	.	.	NO	119.472	3.00243	0.483222	6.21335	5.18675e-10	9.48026e-09	496	38	29	42	111.07	3.29844	0.357521	9.22585	2.81318e-20	1.13493e-18	590	37	38	51	37	46
ENSG00000134201	GSTM5	glutathione S-transferase mu 5	The part of the cytoplasm that does not contain organelles but which does contain other particulate matter, such as protein complexes. [GOC:hjd, GOC:jl];"Interacting selectively and non-covalently with any protein or protein complex (a complex of two or more proteins that may include other nonprotein molecules)." [GOC:go_curators];"The chemical reactions and pathways resulting in the formation of…	.	.	.	.	.	.	NO	613.286	3.00225	0.358496	8.37456	5.5429e-17	2.76018e-15	2519	171	265	156	402.267	2.81233	0.367618	7.65014	2.00768e-14	4.16969e-13	1887	214	149	231	140	204
ENSG00000279863	AC069547.1	.	.	.	.	.	.	.	.	NO	25.5212	3.00085	0.85294	3.51825	0.000434407	0.00218817	113	10	7	2	14.7202	2.7055	0.679027	3.98438	6.76574e-05	0.000299903	70	5	6	5	11	7
ENSG00000261777	AC012184.3	.	.	.	.	.	.	.	.	NO	79.2727	2.99673	0.515014	5.81874	5.92925e-09	8.95619e-08	330	27	21	24	36.99	1.53073	0.487581	3.13944	0.00169269	0.00527756	110	34	26	26	34	15
ENSG00000257496	AC025031.1	.	.	.	.	.	.	.	.	NO	19.3706	2.99585	0.814863	3.6765	0.000236453	0.00128624	85	4	6	5	13.0484	3.42922	0.786088	4.36238	1.28654e-05	6.64502e-05	76	7	6	2	3	2
ENSG00000115353	TACR1	tachykinin receptor 1	The membrane surrounding a cell that separates the cell from its external environment. It consists of a phospholipid bilayer and associated proteins. [ISBN:0716731363];"The series of molecular signals generated as a consequence of a tachykinin, i.e. a short peptide with the terminal sequence (Phe-X-Gly-Leu-Met-NH2), binding to a cell surface receptor." [GOC:mah, PMID:14723970];"The part of a cell…	.	.	.	.	.	.	NO	67.4233	2.99537	0.680186	4.40375	1.06396e-05	8.23511e-05	288	10	35	14	24.6901	1.7289	0.828729	2.08621	0.0369593	0.0747909	85	25	33	11	5	7
ENSG00000260352	AC092287.1	.	.	.	.	.	.	.	.	NO	7.04467	2.99527	1.14832	2.60841	0.00909652	0.028823	36	0	0	2	2.90162	1.05451	1.14392	0.921839	0.356613	0.467355	8	5	1	3	1	1
ENSG00000106536	POU6F2	POU class 6 homeobox 2	Any molecular function by which a gene product interacts selectively and non-covalently with DNA (deoxyribonucleic acid). [GOC:dph, GOC:jl, GOC:tb, GOC:vw];"The synthesis of RNA from a DNA template by RNA polymerase II, originating at an RNA polymerase II promoter. Includes transcription of messenger RNA (mRNA) and certain small nuclear RNAs (snRNAs)." [GOC:jl, GOC:txnOH, ISBN:0321000382];"The ce…	Nephroblastoma;WILMS TUMOR 5	ENST00000403058	84	97	TTTAATTTAATTT	1	YES	10.8582	2.99368	1.0331	2.89776	0.00375844	0.0137763	51	4	1	1	4.85318	3.0468	1.1157	2.73084	0.00631724	0.0166316	29	0	2	3	2	0
ENSG00000231294	a	.	.	.	.	.	.	.	.	NO	7.51439	2.99345	1.11305	2.68943	0.00715752	0.0236372	37	2	0	1	3.73679	2.11592	1.12668	1.87802	0.0603784	0.11232	17	1	2	4	0	2
ENSG00000236778	INTS6-AS1	.	.	.	.	.	.	.	.	NO	266.725	2.99342	0.343659	8.71044	3.02693e-18	1.75914e-16	1092	86	88	82	153.087	2.2477	0.287583	7.81583	5.46035e-15	1.23086e-13	595	83	105	95	89	78
ENSG00000207751	MIR130B	.	.	.	.	.	.	.	.	NO	6.57681	2.99265	1.09015	2.74519	0.00604764	0.0205865	32	1	1	1	5.05351	3.54409	1.19153	2.97439	0.00293572	0.00851314	34	0	0	1	0	3
ENSG00000064787	BCAS1	breast carcinoma amplified sequence 1	All of the contents of a cell excluding the plasma membrane and nucleus, but including other subcellular structures. [ISBN:0198547684];"A membrane-bounded vesicle that is released into the extracellular region by fusion of the limiting endosomal membrane of a multivesicular body with the plasma membrane. Extracellular exosomes, also simply called exosomes, have a diameter of about 40-100 nm." [GO…	.	.	.	.	.	.	NO	54.7357	2.99206	0.769831	3.88665	0.000101637	0.000612631	237	26	7	10	65.2007	3.57888	0.62678	5.70994	1.13013e-08	1.01643e-07	379	22	20	13	8	34
ENSG00000263164	AC087500.2	.	.	.	.	.	.	.	.	NO	34.2174	2.98986	0.687344	4.34988	1.36213e-05	0.000102553	146	7	10	12	13.7467	0.467072	0.677004	0.689911	0.49025	0.596256	24	10	11	19	12	10
ENSG00000273148	AL035563.1	.	.	.	.	.	.	.	.	NO	463.671	2.98956	0.500604	5.97191	2.34498e-09	3.81846e-08	1925	124	97	200	383.693	2.65837	0.370207	7.18077	6.93224e-13	1.15901e-11	1720	133	159	229	211	222
ENSG00000251287	ALG1L2	.	.	.	.	.	.	.	.	NO	15.2061	2.98931	0.946541	3.15814	0.00158779	0.00662555	69	2	2	6	3.77885	1.93019	1.20956	1.59578	0.110538	0.182997	17	0	2	0	2	5
ENSG00000127578	WFIKKN1	WAP, follistatin/kazal, immunoglobulin, kunitz and netrin domain containing 1	Stops, prevents or reduces the activity of metalloendopeptidases, enzymes that catalyze the hydrolysis of nonterminal peptide bonds in a polypeptide chain and contain a chelated metal ion at their active sites which is essential to their catalytic activity. [GOC:ai];"The space external to the outermost structure of a cell. For cells without external protective or external encapsulating structures…	.	.	.	.	.	.	NO	230.344	2.98812	0.487887	6.12462	9.09027e-10	1.58564e-08	955	92	79	43	57.4887	-0.0357061	0.675221	-0.0528807	0.957827	0.970377	74	106	69	34	25	44
ENSG00000253671	AC027117.1	.	.	.	.	.	.	.	.	NO	32.4405	2.98298	0.8824	3.38053	0.000723467	0.00340083	144	14	2	7	13.7331	2.04991	0.82825	2.47498	0.0133242	0.0316288	54	1	10	11	11	7
ENSG00000227634	LINC01714	.	.	.	.	.	.	.	.	NO	5.74928	2.98187	1.13461	2.6281	0.00858633	0.0275005	29	1	1	0	1.13947	3.00101	1.24523	2.41001	0.015952	NA	9	0	0	0	0	0
ENSG00000244677	RN7SL706P	.	.	.	.	.	.	.	.	NO	9.13203	2.9805	1.14139	2.61128	0.0090203	0.0286345	46	3	0	0	0.531282	-0.55975	1.10681	-0.505731	0.613046	NA	0	2	0	0	0	1
ENSG00000145287	PLAC8	placenta specific 8	The process in which a relatively unspecialized cell acquires specialized features of a brown adipocyte, an animal connective tissue cell involved in adaptive thermogenesis. Brown adipocytes contain multiple small droplets of triglycerides and a high number of mitochondria. [PMID:12588810];"Any process that stops, prevents, or reduces the frequency, rate or extent of cell death by apoptotic proce…	.	.	.	.	.	.	NO	74.6989	2.97905	0.59892	4.97403	6.55758e-07	6.66646e-06	314	20	35	13	23.1221	1.07728	0.58739	1.83401	0.0666525	0.1218	56	15	23	19	27	10
ENSG00000230630	DNM3OS	.	.	.	.	.	.	.	.	NO	390.774	2.97746	0.344223	8.6498	5.15901e-18	2.91357e-16	1595	139	121	117	425.99	3.54844	0.367577	9.6536	4.74606e-22	2.27223e-20	2394	182	151	156	152	77
ENSG00000102239	BRS3	bombesin receptor subtype 3	The component of a membrane consisting of the gene products and protein complexes having at least some part of their peptide sequence embedded in the hydrophobic region of the membrane. [GOC:dos, GOC:go_curators];"Feeding behavior in a fully developed and mature organism." [GOC:mah];"A prolongation or process extending from a nerve cell, e.g. an axon or dendrite." [GOC:jl, http://www.cogsci.princ…	.	.	.	.	.	.	NO	3.59309	2.97599	1.14679	2.59507	0.00945722	NA	20	0	0	0	1.7358	2.60136	1.27975	2.03272	0.0420813	NA	11	0	1	1	0	0
ENSG00000187627	RGPD1	RANBP2-like and GRIP domain containing 1	The living contents of a cell; the matter contained within (but not including) the plasma membrane, usually taken to exclude large vacuoles and masses of secretory or ingested material. In eukaryotes it includes the nucleus and cytoplasm. [ISBN:0198506732];"The process of directing proteins towards the Golgi; usually uses signals contained within the protein." [GOC:ai, GOC:mah]	.	ENST00000409776	1328	1341	TTATATTTAATTA	1	YES	3.59309	2.97599	1.14679	2.59507	0.00945722	NA	20	0	0	0	0.515222	-0.550474	1.102	-0.499521	0.617413	NA	0	0	1	2	0	0
ENSG00000258945	AL049775.3	.	.	.	.	.	.	.	.	NO	3.59309	2.97599	1.14679	2.59507	0.00945722	NA	20	0	0	0	0.445468	0.823322	1.09582	0.751327	0.452456	NA	2	0	0	0	0	1
ENSG00000279876	AC079248.2	.	.	.	.	.	.	.	.	NO	3.59309	2.97599	1.14679	2.59507	0.00945722	NA	20	0	0	0	0.506429	1.77129	1.06076	1.66984	0.0949514	NA	4	0	0	0	0	0
ENSG00000236548	RNF217-AS1	.	.	.	.	.	.	.	.	NO	257.018	2.97448	0.476114	6.24741	4.17307e-10	7.81296e-09	1061	107	61	70	133.255	2.52536	0.41686	6.05805	1.3778e-09	1.43523e-08	576	42	74	79	99	57
ENSG00000280424	BX537318.2	.	.	.	.	.	.	.	.	NO	24.5877	2.97356	0.758331	3.92119	8.81119e-05	0.000539643	106	6	6	8	10.7969	2.0057	0.847231	2.36735	0.0179158	0.0407159	42	2	9	11	7	3
ENSG00000236153	AC104076.1	.	.	.	.	.	.	.	.	NO	11.8956	2.97153	0.948618	3.13248	0.00173334	0.00713	54	2	3	3	7.79962	2.56777	0.848506	3.02623	0.00247626	0.00732333	37	2	6	4	3	3
ENSG00000270557	AC013731.1	.	.	.	.	.	.	.	.	NO	43.4261	2.9707	0.637646	4.65886	3.17958e-06	2.76709e-05	183	11	11	16	26.495	2.20242	0.601836	3.6595	0.000252709	0.000975016	105	7	13	21	18	17
ENSG00000213014	VN2R17P	.	.	.	.	.	.	.	.	NO	4.96032	2.97021	1.15786	2.56525	0.0103101	0.0319347	26	1	0	0	1.5972	2.48417	1.28306	1.93612	0.0528528	NA	10	1	0	0	1	0
ENSG00000225945	AL121574.1	.	.	.	.	.	.	.	.	NO	4.96032	2.97021	1.15786	2.56525	0.0103101	0.0319347	26	1	0	0	3.57101	2.41767	1.18942	2.03265	0.0420878	0.0834219	19	3	0	1	3	0
ENSG00000253317	AC078906.1	.	.	.	.	.	.	.	.	NO	4.96032	2.97021	1.15786	2.56525	0.0103101	0.0319347	26	1	0	0	4.80825	1.98609	1.05746	1.87818	0.0603569	0.112288	20	4	0	2	3	4
ENSG00000280129	AL132780.5	.	.	.	.	.	.	.	.	NO	38.5638	2.96591	0.653201	4.54057	5.61012e-06	4.63206e-05	163	12	14	8	20.347	3.19716	0.612338	5.22123	1.77741e-07	1.31516e-06	109	9	7	11	6	5
ENSG00000273247	AC097376.2	.	.	.	.	.	.	.	.	NO	263.371	2.96551	0.396447	7.48021	7.42028e-14	2.44309e-12	1077	78	75	99	177.343	3.16354	0.312162	10.1343	3.89202e-24	2.24651e-22	909	79	68	74	60	77
ENSG00000164188	RANBP3L	RAN binding protein 3 like	A membrane-bounded organelle of eukaryotic cells in which chromosomes are housed and replicated. In most cells, the nucleus contains all of the cell's chromosomes except the organellar chromosomes, and is the site of RNA synthesis and processing. In some species, or in specialized cell types, RNA metabolism or DNA replication may be absent. [GOC:go_curators];"The directed movement of substances w…	.	.	.	.	.	.	NO	42.335	2.96503	0.620162	4.78105	1.74384e-06	1.61293e-05	178	11	16	11	38.9854	1.92519	0.855891	2.24934	0.0244909	0.0529812	147	58	7	26	23	6
ENSG00000134138	MEIS2	Meis homeobox 2	The synthesis of RNA from a DNA template by RNA polymerase II, originating at an RNA polymerase II promoter. Includes transcription of messenger RNA (mRNA) and certain small nuclear RNAs (snRNAs). [GOC:jl, GOC:txnOH, ISBN:0321000382];"Any process that activates or increases the frequency, rate or extent of transcription from an RNA polymerase II promoter." [GOC:go_curators, GOC:txnOH];"The proces…	15q14 microdeletion syndrome	.	.	.	.	.	NO	123.578	2.96502	0.477202	6.21333	5.18732e-10	9.48026e-09	510	34	55	29	70.2781	2.15628	0.43765	4.92696	8.35205e-07	5.45759e-06	268	65	40	33	40	33
ENSG00000235036	AL035456.1	.	.	.	.	.	.	.	.	NO	11.0295	2.96455	0.997483	2.97203	0.00295838	0.0112469	51	2	4	1	3.71512	2.11617	1.21001	1.74888	0.0803109	0.1414	18	0	1	4	0	3
ENSG00000228065	LINC01515	.	.	.	.	.	.	.	.	NO	52.9159	2.96395	0.669767	4.42534	9.6289e-06	7.53547e-05	224	22	16	8	61.6634	2.83138	0.671806	4.21458	2.50241e-05	0.000121996	303	20	12	45	15	40
ENSG00000178752	ERFE	erythroferrone	The action characteristic of a hormone, any substance formed in very small amounts in one specialized organ or group of cells and carried (sometimes in the bloodstream) to another organ or group of cells in the same organism, upon which it has a specific regulatory action. The term was originally applied to agents with a stimulatory physiological action in vertebrate animals (as opposed to a chal…	.	.	.	.	.	.	NO	305	2.96375	0.47362	6.25765	3.90816e-10	7.35714e-09	1257	56	118	116	197.199	-0.0694091	0.497572	-0.139496	0.889058	0.922777	249	142	128	320	237	137
ENSG00000251661	AC136475.1	.	.	.	.	.	.	.	.	NO	35.2193	2.96259	0.661288	4.48003	7.46321e-06	5.96113e-05	149	9	13	9	19.5701	2.9764	0.661837	4.49718	6.88609e-06	3.75447e-05	100	10	4	5	12	9
ENSG00000273084	AC092171.5	.	.	.	.	.	.	.	.	NO	40.208	2.96237	0.69111	4.28639	1.81596e-05	0.000132523	171	6	16	13	20.6085	2.41878	0.714079	3.38727	0.000705909	0.00243903	90	6	5	9	18	15
ENSG00000197980	LEKR1	.	.	.	.	.	.	.	.	NO	24.1127	2.95994	0.763831	3.87513	0.000106569	0.000638193	104	6	9	5	23.1592	2.82805	0.633528	4.46398	8.04518e-06	4.32281e-05	113	14	4	9	12	12
ENSG00000242928	RN7SL868P	.	.	.	.	.	.	.	.	NO	19.4167	2.95973	0.886039	3.3404	0.000836564	0.0038599	86	5	2	7	12.2778	1.88173	0.719204	2.61641	0.00888594	0.0223127	44	4	9	7	12	7
ENSG00000178934	LGALS7B	galectin 7B;galectin 7	All of the contents of a cell excluding the plasma membrane and nucleus, but including other subcellular structures. [ISBN:0198547684];"A membrane-bounded organelle of eukaryotic cells in which chromosomes are housed and replicated. In most cells, the nucleus contains all of the cell's chromosomes except the organellar chromosomes, and is the site of RNA synthesis and processing. In some species,…	.	.	.	.	.	.	NO	4.74136	2.95832	1.15848	2.55363	0.0106606	0.0327877	25	0	1	0	28.6733	3.83203	1.27958	2.99476	0.00274665	0.00801982	218	0	0	4	0	2
ENSG00000272023	AC010240.3	.	.	.	.	.	.	.	.	NO	4.74136	2.95832	1.15848	2.55363	0.0106606	0.0327877	25	0	1	0	2.51409	3.22361	1.25041	2.57804	0.00993638	0.0245278	17	1	0	0	0	1
ENSG00000003137	CYP26B1	cytochrome P450 family 26 subfamily B member 1	A type of programmed cell death that occurs in the epidermis, morphologically and biochemically distinct from apoptosis. It leads to the formation of corneocytes, i.e. dead keratinocytes containing an amalgam of specific proteins (e.g., keratin, loricrin, SPR and involucrin) and lipids (e.g., fatty acids and ceramides), which are necessary for the function of the cornified skin layer (mechanical …	Lethal occipital encephalocele-skeletal dysplasia syndrome;bone morphogenesis;RADIOHUMERAL FUSIONS WITH OTHER SKELETAL AND CRANIOFACIAL ANOMALIES;	.	.	.	.	.	NO	914.025	2.95548	0.378967	7.79877	6.25153e-15	2.41625e-13	3727	206	392	301	391.938	2.38464	0.428413	5.56623	2.60309e-08	2.20861e-07	1619	188	240	271	291	106
ENSG00000215124	AMD1P4	.	.	.	.	.	.	.	.	NO	8.40514	2.95337	1.10271	2.67828	0.00740004	0.024301	41	1	3	0	1.88106	2.70304	1.27585	2.11862	0.0341229	NA	12	1	0	0	0	1
ENSG00000225920	RIMKLBP2	.	.	.	.	.	.	.	.	NO	29.2856	2.9532	0.79501	3.71467	0.000203469	0.00113116	127	9	12	3	10.6355	2.61129	0.843697	3.09506	0.00196772	0.00600312	51	4	10	2	3	5
ENSG00000243715	CACNA2D3-AS1	.	.	.	.	.	.	.	.	NO	20.0185	2.95118	0.808216	3.65147	0.000260739	0.00140244	87	4	6	6	12.9499	1.75269	0.721833	2.42811	0.0151776	0.0353887	44	15	9	7	7	5
ENSG00000259163	AL096869.2	.	.	.	.	.	.	.	.	NO	29.7886	2.94915	0.75729	3.89435	9.84626e-05	0.00059604	128	4	11	10	9.35007	1.73963	0.775783	2.24241	0.0249347	0.0537843	32	7	5	9	7	3
ENSG00000188042	ARL4C	ADP ribosylation factor like GTPase 4C	The living contents of a cell; the matter contained within (but not including) the plasma membrane, usually taken to exclude large vacuoles and masses of secretory or ingested material. In eukaryotes it includes the nucleus and cytoplasm. [ISBN:0198506732];"The directed movement of substances (such as macromolecules, small molecules, ions) or cellular components (such as complexes and organelles)…	.	ENST00000390645	2324	2337	ATATATTTATTTT	1	YES	365.829	2.94782	0.709319	4.15584	3.24092e-05	0.000223146	1555	45	228	57	181.548	3.33639	0.302498	11.0295	2.75543e-28	2.31795e-26	970	79	70	71	75	47
ENSG00000274667	AC090517.2	.	.	.	.	.	.	.	.	NO	45.5979	2.94649	0.649232	4.53843	5.66749e-06	4.673e-05	192	8	19	14	34.9213	2.16567	0.576327	3.7577	0.000171479	0.000689199	136	10	16	30	24	22
ENSG00000118194	TNNT2	troponin T2, cardiac type	Any process that activates or increases the rate of ATP hydrolysis by an ATPase. [GOC:mah];"A complex of accessory proteins (typically troponin T, troponin I and troponin C) found associated with actin in muscle thin filaments; involved in calcium regulation of muscle contraction." [ISBN:0815316194];"Muscle contraction of cardiac muscle tissue." [GOC:dph];"Interacting selectively and non-covalent…	regulation of heart contraction;cellular response to calcium ion;CARDIOMYOPATHY FAMILIAL RESTRICTIVE 3;Familial isolated dilated cardiomyopathy;CARDIOMYOPATHY FAMILIAL HYPERTROPHIC 2;right ventricular cardiac muscle tissue morphogenesis;Familial isolated restrictive cardiomyopathy;Left ventricular noncompaction;CARDIOMYOPATHY DILATED 1D	.	.	.	.	.	NO	792.335	2.94519	0.548136	5.3731	7.73957e-08	9.43929e-07	3282	136	216	379	2472.29	4.18766	0.628013	6.6681	2.59129e-11	3.4551e-10	15902	414	166	487	648	894
ENSG00000249201	CTD-3080P12.3	.	.	.	.	.	.	.	.	NO	14.3483	2.94515	1.0414	2.82805	0.00468322	0.0165938	67	4	0	4	7.60533	2.34509	1.04081	2.25313	0.0242512	0.0525607	36	0	7	4	6	1
ENSG00000258955	LINC00519	.	.	.	.	.	.	.	.	NO	6.42859	2.94479	1.1512	2.55803	0.0105267	0.0324842	33	0	2	0	2.23297	1.43084	1.20961	1.1829	0.23685	0.339802	8	1	2	3	0	1
ENSG00000062716	VMP1	microRNA 21;vacuole membrane protein 1	A lipid bilayer along with all the proteins and protein complexes embedded in it an attached to it. [GOC:dos, GOC:mah, ISBN:0815316194];"Interacting selectively and non-covalently with any protein or protein complex (a complex of two or more proteins that may include other nonprotein molecules)." [GOC:go_curators];"A process that is carried out at the cellular level which results in the assembly,…	cell junction assembly;single organismal cell-cell adhesion	.	.	.	.	.	NO	3575.31	2.94313	0.253381	11.6154	3.44146e-31	6.35399e-29	14416	1083	1391	1124	3179.09	3.28387	0.24518	13.3937	6.58049e-41	1.38175e-38	16709	1166	1122	1503	1238	1120
ENSG00000255355	AP000640.2	.	.	.	.	.	.	.	.	NO	9.70162	2.94228	1.01361	2.90276	0.00369893	0.0135856	45	2	3	1	5.23952	1.61044	0.994836	1.6188	0.105491	0.176416	18	5	2	6	1	3
ENSG00000215014	AL645728.1	.	.	.	.	.	.	.	.	NO	61.8916	2.94096	0.539349	5.4528	4.95826e-08	6.30674e-07	256	16	22	20	47.7986	2.12446	0.49743	4.27086	1.94719e-05	9.69304e-05	181	20	24	28	29	41
ENSG00000272037	AP002907.1	.	.	.	.	.	.	.	.	NO	122.211	2.9402	0.491574	5.98118	2.21521e-09	3.62437e-08	502	48	31	36	42.0125	-0.202474	0.434163	-0.466355	0.640961	0.727372	49	47	35	43	49	34
ENSG00000253878	AC087752.3	.	.	.	.	.	.	.	.	NO	93.8368	2.93973	0.505279	5.81804	5.95431e-09	8.98839e-08	386	30	24	34	45.754	1.21603	0.460832	2.63877	0.00832071	0.02105	117	48	25	39	41	27
ENSG00000196666	FAM180B	family with sequence similarity 180 member B	.	.	.	.	.	.	.	NO	99.5694	2.93742	0.670497	4.38096	1.18159e-05	9.04927e-05	420	20	56	15	121.431	3.20388	0.569963	5.62121	1.89624e-08	1.64206e-07	647	86	42	51	27	24
ENSG00000146013	GFRA3	GDNF family receptor alpha 3	The cellular process in which a signal is conveyed to trigger a change in the activity or state of a cell. Signal transduction begins with reception of a signal (e.g. a ligand binding to a receptor or receptor activation by a stimulus such as light), or for signal transduction in the absence of ligand, signal-withdrawal or the activity of a constitutively active receptor. Signal transduction ends…	.	.	.	.	.	.	NO	30.6801	2.93658	0.770196	3.81277	0.000137417	0.000797457	132	4	14	8	34.1232	3.55298	0.562409	6.31743	2.65943e-10	3.06345e-09	196	17	6	8	13	10
ENSG00000256925	ADGRA1-AS1	.	.	.	.	.	.	.	.	NO	6.8968	2.93624	1.11763	2.6272	0.00860915	0.0275562	34	0	2	1	1.92806	2.43762	1.25185	1.94722	0.0515087	NA	11	0	1	1	0	1
ENSG00000256084	AC092112.1	.	.	.	.	.	.	.	.	NO	12.6551	2.93599	0.995834	2.94827	0.00319557	0.0120107	58	5	2	1	7.61605	3.93764	1.00533	3.91677	8.97445e-05	0.000386501	51	1	1	1	4	0
ENSG00000243224	AC006252.1	.	.	.	.	.	.	.	.	NO	9.56052	2.93562	1.00059	2.93389	0.00334738	0.0124626	44	2	2	2	6.40012	1.44333	1.08226	1.33362	0.182328	0.275381	21	2	8	4	0	7
ENSG00000272812	AC004908.2	.	.	.	.	.	.	.	.	NO	73.0027	2.9325	0.556188	5.2725	1.34575e-07	1.57181e-06	302	16	23	29	53.9833	3.04729	0.413612	7.36752	1.73834e-13	3.15994e-12	271	21	23	25	19	25
ENSG00000182389	CACNB4	calcium voltage-gated channel auxiliary subunit beta 4	Enables the facilitated diffusion of a calcium ion (by an energy-independent process) involving passage through a transmembrane aqueous pore or channel without evidence for a carrier-mediated mechanism. [GOC:mtg_transport, GOC:pr, ISBN:0815340729];"A process in which a calcium ion is transported from one side of a membrane to the other by means of some agent such as a transporter or pore." [GOC:m…	EPILEPSY IDIOPATHIC GENERALIZED SUSCEPTIBILITY TO 9;CACNB4-RELATED EPISODIC ATAXIA TYPE 2;EPISODIC ATAXIA TYPE 5;regulation of voltage-gated calcium channel activity;CACNB4-RELATED JUVENILE MYOCLONIC EPILEPSY;Juvenile myoclonic epilepsy	ENST00000539935	2076	2089	ATATATTTATTAC	1	YES	86.103	2.93208	0.524248	5.59293	2.23267e-08	3.03445e-07	355	18	35	29	91.3822	3.94558	0.432571	9.12123	7.42779e-20	2.87485e-18	556	26	24	18	39	16
ENSG00000271882	AP001330.5	.	.	.	.	.	.	.	.	NO	14.7004	2.93168	0.887188	3.30447	0.000951577	0.00430289	65	4	4	3	7.28524	2.03979	0.880946	2.31545	0.0205883	0.0457637	29	4	8	2	4	3
ENSG00000167371	PRRT2	proline rich transmembrane protein 2	The component of a membrane consisting of the gene products and protein complexes having at least some part of their peptide sequence embedded in the hydrophobic region of the membrane. [GOC:dos, GOC:go_curators];"The junction between a nerve fiber of one neuron and another neuron or muscle fiber or glial cell; the site of interneuronal communication. As the nerve fiber approaches the synapse it …	Autosomal Recessive Mental Retardation;neuromuscular process controlling posture;Paroxysmal exertion-induced dyskinesia;EPISODIC KINESIGENIC DYSKINESIA 1;Familial or sporadic hemiplegic migraine;Infantile convulsions and choreoathetosis;Benign Familial Infantile Epilepsy and Infantile Convulsions with Choreoathetosis Syndrome;Paroxysmal non-kinesigenic dyskinesia;Paroxysmal kinesigenic dyskinesia	.	.	.	.	.	NO	475.575	2.93149	0.356509	8.22277	1.98849e-16	9.23168e-15	1926	142	145	181	284.996	1.08798	0.249954	4.35273	1.34453e-05	6.91506e-05	675	274	220	224	238	200
ENSG00000225434	LINC01504	.	.	.	.	.	.	.	.	NO	21.0904	2.93111	0.832653	3.52021	0.000431205	0.00217341	92	5	9	3	11.767	1.15115	1.12954	1.01913	0.308141	0.417456	34	18	20	2	4	0
ENSG00000255057	AP003041.2	.	.	.	.	.	.	.	.	NO	7.58398	2.93016	1.06696	2.74627	0.0060277	0.0205332	36	1	1	2	1.02165	1.10229	1.27358	0.865505	0.386762	NA	4	0	1	2	0	0
ENSG00000236532	LINC01695	.	.	.	.	.	.	.	.	NO	40.1543	2.9297	0.924272	3.16974	0.00152575	0.00640452	179	18	10	1	7.20458	2.11566	0.924199	2.28918	0.0220689	0.0485251	30	7	5	1	5	2
ENSG00000109684	CLNK	.	.	.	ENST00000226951	179	192	AAATATTTATAAC	1	YES	5.56963	2.92898	1.13716	2.57569	0.0100041	0.0311347	28	1	1	0	4.22237	1.26956	1.12343	1.13008	0.258444	0.364133	13	9	1	1	2	2
ENSG00000244167	AC005532.2	.	.	.	.	.	.	.	.	NO	5.56963	2.92898	1.13716	2.57569	0.0100041	0.0311347	28	1	1	0	0.929158	1.97413	1.24827	1.5815	0.113765	NA	6	1	0	0	0	0
ENSG00000242531	AC083798.1	.	.	.	.	.	.	.	.	NO	9.95839	2.9281	1.01678	2.87977	0.00397961	0.0144572	46	2	1	3	2.44995	3.62902	1.27202	2.85296	0.00433144	0.0119708	18	0	1	0	0	0
ENSG00000280649	AC245100.1	.	.	.	.	.	.	.	.	NO	12.0745	2.92805	0.979193	2.99026	0.00278736	0.010704	55	1	3	4	5.97805	1.17709	0.879892	1.33777	0.180971	0.273673	16	3	5	4	7	4
ENSG00000135097	MSI1	musashi RNA binding protein 1	A multiribosomal structure representing a linear array of ribosomes held together by messenger RNA. They represent the active complexes in cellular protein synthesis and are able to incorporate amino acids into polypeptides both in vivo and in vitro. [ISBN:0198506732, NIF_Subcellular:sao1038025871];"Interacting selectively and non-covalently with an identical protein or proteins." [GOC:jl];"Inter…	.	ENST00000257552	251	264	TTTTATTTATTTT	1	YES	19.0057	2.92722	0.925428	3.1631	0.00156101	0.0065331	85	5	8	1	18.6873	3.19424	0.609216	5.24321	1.57811e-07	1.17519e-06	100	7	5	8	9	6
ENSG00000255224	AC109322.1	.	.	.	.	.	.	.	.	NO	109.904	2.92671	0.454823	6.43483	1.2361e-10	2.52717e-09	449	28	43	36	66.1045	1.91386	0.383138	4.99521	5.87703e-07	3.93875e-06	228	42	47	36	40	49
ENSG00000279584	AC005593.1	.	.	.	.	.	.	.	.	NO	19.0589	2.92522	0.889557	3.2884	0.00100758	0.00451362	84	7	2	5	12.0162	1.87774	0.725072	2.58973	0.00960516	0.023816	43	9	12	6	5	6
ENSG00000163535	SGO2	shugoshin 2	That part of the nuclear content other than the chromosomes or the nucleolus. [GOC:ma, ISBN:0124325653];"The region of a chromosome that includes the centromeric DNA and associated proteins. In monocentric chromosomes, this region corresponds to a single area of the chromosome, whereas in holocentric chromosomes, it is evenly distributed along the chromosome." [GOC:cjm, GOC:elh, GOC:kmv, GOC:pr];…	.	.	.	.	.	.	NO	93.983	2.9234	0.484227	6.03724	1.56769e-09	2.63315e-08	385	30	38	23	78.3014	3.17219	0.427801	7.41512	1.21515e-13	2.26604e-12	407	45	35	28	29	19
ENSG00000276073	AL034549.2	.	.	.	.	.	.	.	.	NO	16.6377	2.92096	0.862969	3.38478	0.000712364	0.00335587	73	4	6	3	12.6877	1.36268	0.72171	1.88813	0.0590091	0.110337	36	12	4	12	10	9
ENSG00000223573	TINCR	.	.	.	.	.	.	.	.	NO	28.8068	2.92068	0.8182	3.56964	0.000357473	0.00184252	125	4	15	5	16.2647	1.96188	0.785989	2.49607	0.0125578	0.0300447	61	5	6	21	7	10
ENSG00000179954	SSC5D	scavenger receptor cysteine rich family member with 5 domains	The living contents of a cell; the matter contained within (but not including) the plasma membrane, usually taken to exclude large vacuoles and masses of secretory or ingested material. In eukaryotes it includes the nucleus and cytoplasm. [ISBN:0198506732];"Innate immune responses are defense responses mediated by germline encoded components that directly recognize components of potential pathoge…	.	.	.	.	.	.	NO	1355.53	2.91964	0.411221	7.09994	1.2481e-12	3.47126e-11	5505	314	663	381	616.582	1.4876	0.474543	3.13482	0.00171962	0.00534467	1792	797	447	300	426	300
ENSG00000120055	C10orf95	chromosome 10 open reading frame 95	.	.	.	.	.	.	.	NO	25.5495	2.91833	0.747221	3.90558	9.39988e-05	0.000571469	109	6	10	6	9.29709	1.90142	0.773962	2.45674	0.0140205	0.0330549	34	3	7	6	8	5
ENSG00000235803	MTCO2P23	.	.	.	.	.	.	.	.	NO	11.1699	2.91792	1.02947	2.8344	0.0045912	0.0163208	52	1	5	1	4.74319	-2.30437	1.26926	-1.81552	0.0694447	0.12585	0	2	7	0	2	15
ENSG00000130294	KIF1A	kinesin family member 1A	Any complex that includes a dimer of molecules from the kinesin superfamily, a group of related proteins that contain an extended region of predicted alpha-helical coiled coil in the main chain that likely produces dimerization. The native complexes of several kinesin family members have also been shown to contain additional peptides, often designated light chains as all of the noncatalytic subun…	NEUROPATHY HEREDITARY SENSORY AND AUTONOMIC TYPE IIA;Autosomal dominant non-syndromic intellectual disability;Neuropathy hereditary sensory type IIC;Autosomal spastic paraplegia type 30;SPASTIC PARAPLEGIA 30 AUTOSOMAL RECESSIVE;Hereditary sensory and autonomic neuropathy type 2;Mental retardation autosomal dominant 9	.	.	.	.	.	NO	17.4742	2.91735	0.890401	3.27644	0.00105123	0.00468382	77	7	3	3	39.3764	2.3922	1.23055	1.944	0.0518949	0.0992813	213	1	5	22	3	37
ENSG00000198626	RYR2	ryanodine receptor 2	A process in which a calcium ion is transported from one side of a membrane to the other by means of some agent such as a transporter or pore. [GOC:mah];"An ion channel complex through which calcium ions pass." [GOC:mah];"Interacting selectively and non-covalently with an identical protein or proteins." [GOC:jl];"The process that mediates signaling interactions between one cell and another cell b…	regulation of atrial cardiac muscle cell action potential;regulation of cardiac muscle contraction by calcium ion signaling;cardiac muscle contraction;calmodulin binding;response to muscle stretch;regulation of AV node cell action potential;Familial isolated arrhythmogenic ventricular dysplasia left dominant form;Ventricular tachycardia catecholaminergic polymorphic 1 with or without atrial dysfu…	.	.	.	.	.	NO	46.0923	2.91433	0.678271	4.29671	1.73352e-05	0.000127279	194	9	23	10	41.1583	3.02444	0.61333	4.93117	8.17385e-07	5.35689e-06	211	30	10	17	9	17
ENSG00000082126	MPP4	membrane palmitoylated protein 4	All of the contents of a cell excluding the plasma membrane and nucleus, but including other subcellular structures. [ISBN:0198547684];"That part of the nuclear content other than the chromosomes or the nucleolus." [GOC:ma, ISBN:0124325653];"Organized structure of distinctive morphology and function, bounded by a single or double lipid bilayer membrane and occurring within the cell. Includes the …	.	.	.	.	.	.	NO	37.0963	2.91412	0.682758	4.26816	1.97095e-05	0.000142878	156	14	12	7	16.6493	1.3497	0.608454	2.21824	0.0265382	0.0567153	46	11	12	11	12	16
ENSG00000260285	AL133367.1	.	.	.	.	.	.	.	.	NO	386.16	2.91254	0.387569	7.5149	5.69535e-14	1.91188e-12	1562	121	109	150	234.689	2.21289	0.294301	7.51913	5.51411e-14	1.07489e-12	901	124	127	127	167	151
ENSG00000271797	AC008494.3	.	.	.	.	.	.	.	.	NO	16.4966	2.91236	0.851759	3.41923	0.000627989	0.00300498	72	4	5	4	13.6853	2.45452	0.810749	3.02747	0.00246613	0.00729662	62	15	4	3	7	5
ENSG00000204055	AL158151.1	.	.	.	.	.	.	.	.	NO	18.7538	2.91229	0.85389	3.41061	0.00064817	0.00308494	82	3	8	4	25.482	0.665936	0.85444	0.779383	0.435754	0.544478	51	11	17	50	29	5
ENSG00000226367	ST7-AS2	.	.	.	.	.	.	.	.	NO	18.8654	2.91124	0.921737	3.15843	0.00158622	0.0066252	84	6	7	1	5.33488	2.14712	0.992115	2.16418	0.0304502	0.0637225	23	1	3	6	2	2
ENSG00000233718	MYCNOS	.	.	.	.	.	.	.	.	NO	10.5677	2.90869	0.980702	2.96592	0.00301778	0.0114446	48	2	2	3	4.6838	2.0568	1.13099	1.81858	0.0689749	0.125152	21	7	1	2	2	0
ENSG00000274001	AL512506.1	.	.	.	.	.	.	.	.	NO	8.77272	2.90788	1.14449	2.54077	0.0110608	0.0337806	44	3	0	0	2.2025	2.44387	1.27324	1.91942	0.0549318	0.104017	13	0	0	1	0	2
ENSG00000251812	Y_RNA	.	.	.	.	.	.	.	.	NO	4.77991	2.90768	1.15861	2.50962	0.0120861	0.0363384	25	0	0	1	0	NA	NA	NA	NA	NA	0	0	0	0	0	0
ENSG00000261798	AL033527.3	.	.	.	.	.	.	.	.	NO	4.77991	2.90768	1.15861	2.50962	0.0120861	0.0363384	25	0	0	1	2.25982	0.921377	1.28677	0.71604	0.473966	0.580862	7	0	3	5	0	0
ENSG00000254900	AC091053.2	.	.	.	.	.	.	.	.	NO	4.78067	2.90676	1.15861	2.50883	0.0121132	0.0363882	25	1	0	0	1.10079	0.188615	1.19055	0.158426	0.874121	NA	2	5	0	0	0	0
ENSG00000256906	LINC02419	.	.	.	.	.	.	.	.	NO	4.78067	2.90676	1.15861	2.50883	0.0121132	0.0363882	25	1	0	0	5.15269	4.53757	1.14122	3.97605	7.00685e-05	0.000309133	38	1	0	1	0	0
ENSG00000276384	AC016876.3	.	.	.	.	.	.	.	.	NO	13.95	2.90665	0.924272	3.1448	0.00166203	0.00688744	62	4	2	4	15.9891	3.03005	0.6634	4.56746	4.93676e-06	2.76805e-05	83	7	4	6	10	5
ENSG00000265252	MIR3132	.	.	.	.	.	.	.	.	NO	13.2614	2.90518	0.973307	2.98486	0.00283713	0.0108677	60	1	3	5	2.89624	0.369978	1.10983	0.333364	0.73886	0.808203	5	4	3	1	2	3
ENSG00000269246	AC011445.2	.	.	.	.	.	.	.	.	NO	54.5746	2.90364	0.575209	5.04797	4.46526e-07	4.68627e-06	225	19	15	17	44.633	3.81608	0.505316	7.55186	4.29072e-14	8.49449e-13	267	8	16	10	12	16
ENSG00000129194	SOX15	.	.	.	.	.	.	.	.	NO	242.499	2.90053	0.454386	6.3834	1.73204e-10	3.46148e-09	985	58	75	104	125.92	1.35572	0.505176	2.68366	0.00728201	0.0187858	345	67	80	76	91	153
ENSG00000186675	MAGEE2	MAGE family member E2	.	.	ENST00000373359	190	203	CAATATTTATAAA	1	YES	6.2175	2.89956	1.09666	2.644	0.00819331	0.0264393	30	1	1	1	4.26711	2.5012	1.17813	2.12304	0.0337508	0.0693467	23	4	0	0	3	1
ENSG00000204869	IGFL4	IGF like family member 4	Interacting selectively and non-covalently with any protein or protein complex (a complex of two or more proteins that may include other nonprotein molecules). [GOC:go_curators];"That part of a multicellular organism outside the cells proper, usually taken to be outside the plasma membranes, and occupied by fluid." [ISBN:0198547684]	.	.	.	.	.	.	NO	8.37294	2.89765	1.03862	2.78991	0.00527226	0.0183159	39	1	2	2	9.38012	3.5321	0.951036	3.71395	0.000204047	0.000803861	58	2	2	6	2	0
ENSG00000271200	AC099791.2	.	.	.	.	.	.	.	.	NO	52.0247	2.8975	0.657901	4.40415	1.06199e-05	8.22519e-05	217	23	14	10	34.4785	1.8065	0.472529	3.82305	0.000131813	0.000545307	115	22	28	27	18	20
ENSG00000083857	FAT1	FAT atypical cadherin 1	Interacting selectively and non-covalently with calcium ions (Ca2+). [GOC:ai];"A process that is carried out at the cellular level which results in the assembly, arrangement of constituent parts, or disassembly of cytoskeletal structures comprising actin filaments. Includes processes that control the spatial distribution of actin filaments, such as organizing filaments into meshworks, bundles, or…	.	.	.	.	.	.	NO	1552.47	2.8967	0.554432	5.22463	1.74501e-07	1.99257e-06	6378	359	896	273	1029.68	3.21494	0.471889	6.81292	9.56403e-12	1.35087e-10	5430	679	306	417	384	213
ENSG00000129990	SYT5	synaptotagmin 5	Interacting selectively and non-covalently with calcium ions (Ca2+). [GOC:ai];"Interacting selectively and non-covalently with a SNARE (soluble N-ethylmaleimide-sensitive factor attached protein receptor) protein." [PMID:12642621];"Electron-dense organelle with a granular internal matrix; contains proteins destined to be secreted." [NIF_Subcellular:sao772007592, PMID:14690495];"Interacting select…	.	.	.	.	.	.	NO	4.5617	2.8931	1.15905	2.4961	0.0125567	0.0374851	24	0	1	0	0.684988	-0.866031	1.21655	-0.711874	0.476543	NA	0	1	0	0	2	1
ENSG00000260475	AL353719.1	.	.	.	.	.	.	.	.	NO	39.7454	2.89187	0.731142	3.95528	7.64454e-05	0.000477434	168	5	14	16	28.2476	2.09398	0.626959	3.3399	0.000838095	0.0028372	108	27	7	16	16	18
ENSG00000278383	AL031673.1	.	.	.	.	.	.	.	.	NO	32.0343	2.89135	0.721448	4.0077	6.13133e-05	0.000392647	135	13	8	7	26.7724	2.58528	0.553441	4.67128	2.99328e-06	1.75317e-05	120	9	10	15	19	14
ENSG00000224116	INHBA-AS1	.	.	.	.	.	.	.	.	NO	6.71715	2.89122	1.12043	2.58046	0.00986685	0.0307964	33	0	2	1	6.01036	2.758	0.938157	2.9398	0.0032842	0.00939395	31	2	4	3	1	2
ENSG00000116717	GADD45A	growth arrest and DNA damage inducible alpha	That part of the nuclear content other than the chromosomes or the nucleolus. [GOC:ma, ISBN:0124325653];"Any process that initiates the activity of the inactive enzyme MAP kinase kinase kinase (MAPKKK)." [PMID:9561267];"The process in which the mitotic cell cycle is halted during one of the normal phases (G1, S, G2, M)." [GOC:mah];"The process of restoring DNA after damage. Genomes are subject to…	positive regulation of reactive oxygen species metabolic process;cellular response to ionizing radiation;signal transduction in response to DNA damage	.	.	.	.	.	NO	2629.18	2.89044	0.525833	5.49688	3.86578e-08	5.02363e-07	10748	395	1214	972	1368.95	2.80809	0.490676	5.7229	1.04718e-08	9.48544e-08	6503	312	456	773	826	771
ENSG00000130035	GALNT8	polypeptide N-acetylgalactosaminyltransferase 8;potassium voltage-gated channel subfamily A member 6	A process in which a potassium ion is transported from one side of a membrane to the other. [GOC:mah];"The directed movement of potassium ions (K+) into, out of or within a cell, or between cells, by means of some agent such as a transporter or pore." [GOC:ai];"The process of creating protein oligomers, compounds composed of a small number, usually between three and ten, of identical component mo…	.	.	.	.	.	.	NO	33.0956	2.88967	0.694171	4.16276	3.14421e-05	0.000217048	139	9	14	7	25.9047	3.20332	0.61841	5.17993	2.21974e-07	1.61028e-06	139	15	13	6	6	8
ENSG00000228629	AC092295.1	.	.	.	.	.	.	.	.	NO	7.40508	2.88892	1.07021	2.69938	0.00694682	0.0230555	35	2	1	1	3.21108	2.62162	1.0962	2.39156	0.016777	0.0385019	17	1	1	1	1	2
ENSG00000273305	AC009237.15	.	.	.	.	.	.	.	.	NO	11.3567	2.88889	0.956846	3.01918	0.00253457	0.009879	51	2	3	3	12.5481	3.98268	0.759309	5.24514	1.56165e-07	1.16391e-06	80	2	3	2	4	3
ENSG00000200169	RNU5D-1	.	.	.	.	.	.	.	.	NO	3.41343	2.88849	1.14287	2.52739	0.0114913	NA	19	0	0	0	0.759644	2.35183	1.169	2.01182	0.0442385	NA	6	0	0	0	0	0
ENSG00000231023	LINC00326	.	.	.	.	.	.	.	.	NO	3.41343	2.88849	1.14287	2.52739	0.0114913	NA	19	0	0	0	0.192253	-0.304006	0.915515	-0.33206	0.739844	NA	0	0	0	0	0	1
ENSG00000241825	RPL7P42	.	.	.	.	.	.	.	.	NO	3.41343	2.88849	1.14287	2.52739	0.0114913	NA	19	0	0	0	1.37721	2.14194	1.28684	1.6645	0.0960134	NA	8	0	0	1	0	1
ENSG00000250961	AC025470.2	.	.	.	.	.	.	.	.	NO	3.41343	2.88849	1.14287	2.52739	0.0114913	NA	19	0	0	0	5.20854	1.99293	0.964625	2.06602	0.0388266	0.0779543	21	3	2	5	4	1
ENSG00000254529	AC023078.1	.	.	.	.	.	.	.	.	NO	3.41343	2.88849	1.14287	2.52739	0.0114913	NA	19	0	0	0	1.85832	2.44421	1.28626	1.90025	0.0573999	NA	12	2	0	0	0	0
ENSG00000260907	AC015818.2	.	.	.	.	.	.	.	.	NO	3.41343	2.88849	1.14287	2.52739	0.0114913	NA	19	0	0	0	0.886251	2.5919	1.20227	2.15584	0.0310964	NA	7	0	0	0	0	0
ENSG00000274486	AP002383.6	.	.	.	.	.	.	.	.	NO	3.41343	2.88849	1.14287	2.52739	0.0114913	NA	19	0	0	0	1.12292	1.78461	1.28375	1.39016	0.164481	NA	6	0	1	0	0	1
ENSG00000127951	FGL2	fibrinogen like 2	The hydrolysis of proteins into smaller polypeptides and/or amino acids by cleavage of their peptide bonds. [GOC:bf, GOC:mah];"Catalysis of the hydrolysis of a peptide bond. A peptide bond is a covalent bond formed when the carbon atom from the carboxyl group of one amino acid shares electrons with the nitrogen atom from the amino group of a second amino acid." [GOC:jl, ISBN:0815332181];"A membra…	.	ENST00000248598	617	630	TAAAATTTATTCA	1	YES	2666.89	2.88611	0.359562	8.02672	1.00113e-15	4.20826e-14	10711	705	1267	769	2067.32	2.96018	0.497625	5.9486	2.7044e-09	2.68797e-08	10253	1682	573	735	820	661
ENSG00000231407	AL354732.1	.	.	.	.	.	.	.	.	NO	27.1604	2.88425	0.816801	3.53116	0.000413746	0.00209244	117	7	13	3	13.7048	3.56293	0.841388	4.23458	2.28976e-05	0.000112389	83	7	2	2	7	1
ENSG00000249087	ZNF436-AS1	.	.	.	.	.	.	.	.	NO	863.105	2.88397	0.28479	10.1267	4.20798e-24	4.76415e-22	3446	305	308	273	484.96	1.18803	0.407548	2.91507	0.00355606	0.0100743	1217	272	572	439	355	281
ENSG00000281468	AC006504.8	.	.	.	.	.	.	.	.	NO	49.788	2.88387	0.589124	4.89518	9.8216e-07	9.64164e-06	205	18	16	13	34.7797	1.43848	0.56592	2.54183	0.0110272	0.0268527	100	13	31	31	36	18
ENSG00000242125	SNHG3	.	.	.	.	.	.	.	.	NO	1172.39	2.88221	0.30452	9.46474	2.94291e-21	2.40258e-19	4685	384	381	431	816.157	2.31949	0.284986	8.13896	3.98701e-16	1.02878e-14	3252	406	471	480	433	533
ENSG00000279141	LINC01451	.	.	.	.	.	.	.	.	NO	17.5438	2.88191	0.849005	3.39446	0.000687646	0.0032554	76	6	4	4	9.68143	0.343358	0.9356	0.366992	0.713625	0.787903	16	4	2	15	12	11
ENSG00000245479	LINC01585	.	.	.	.	.	.	.	.	NO	50.0152	2.87701	0.636633	4.5191	6.21033e-06	5.06215e-05	207	21	12	13	14.4096	0.946474	0.68418	1.38337	0.166552	0.255872	33	17	13	9	15	6
ENSG00000198121	LPAR1	lysophosphatidic acid receptor 1	The external part of the cell wall and/or plasma membrane. [GOC:jl, GOC:mtg_sensu, GOC:sm];"Any process that activates or increases the frequency, rate or extent of the assembly of a stress fiber, a bundle of microfilaments and other proteins found in fibroblasts." [GOC:ai];"The assembly of a bleb, a cell extension caused by localized decoupling of the cytoskeleton from the plasma membrane and ch…	lysophosphatidic acid receptor activity;positive regulation of cytosolic calcium ion concentration involved in phospholipase C-activating G-protein coupled signaling pathway;positive regulation of endothelial cell chemotaxis by VEGF-activated vascular endothelial growth factor receptor signaling pathway	.	.	.	.	.	NO	658.115	2.87574	0.376525	7.63756	2.21372e-14	7.93039e-13	2642	193	312	172	793.596	3.6987	0.433912	8.52407	1.5404e-17	4.63111e-16	4619	388	147	247	238	192
ENSG00000116991	SIPA1L2	signal induced proliferation associated 1 like 2	The part of a cell or its extracellular environment in which a gene product is located. A gene product may be located in one or more parts of a cell and its location may be as specific as a particular macromolecular complex, that is, a stable, persistent association of macromolecules that function together. [GOC:go_curators, NIF_Subcellular:sao-1337158144];"Any process that modulates the frequenc…	.	ENST00000366630	613	626	ACTTATTTATTTG	1	YES	2701.76	2.87567	0.34061	8.44268	3.10133e-17	1.59396e-15	10812	675	1102	1000	1224.07	2.59448	0.288555	8.99127	2.44391e-19	9.05165e-18	5345	624	538	609	884	530
ENSG00000273759	AL117379.1	.	.	.	.	.	.	.	.	NO	117.44	2.87542	0.440762	6.52375	6.85702e-11	1.45605e-09	474	35	39	43	60.3693	1.31118	0.443143	2.95883	0.00308814	0.0089019	161	39	44	33	57	57
ENSG00000279487	AC234582.1	.	.	.	.	.	.	.	.	NO	5.38998	2.87452	1.13967	2.52224	0.011661	0.0353081	27	1	1	0	6.0909	3.79411	1.01178	3.74993	0.000176886	0.00070858	40	2	0	1	2	1
ENSG00000184194	GPR173	G protein-coupled receptor 173	The component of a membrane consisting of the gene products and protein complexes having at least some part of their peptide sequence embedded in the hydrophobic region of the membrane. [GOC:dos, GOC:go_curators];"A series of molecular signals that proceeds with an activated receptor promoting the exchange of GDP for GTP on the alpha-subunit of an associated heterotrimeric G-protein complex. The …	.	.	.	.	.	.	NO	185.875	2.87394	0.421022	6.82609	8.72581e-12	2.1771e-10	749	45	77	66	123.8	2.49512	0.420162	5.93846	2.87718e-09	2.8512e-08	530	97	42	62	72	56
ENSG00000279900	AP001767.4	.	.	.	.	.	.	.	.	NO	36.2714	2.87343	0.672672	4.27166	1.94019e-05	0.00014086	151	9	10	14	18.3447	0.723061	0.634758	1.13911	0.254656	0.360069	37	18	11	20	22	9
ENSG00000153551	CMTM7	.	.	.	.	.	.	.	.	NO	231.755	2.87337	0.534712	5.37367	7.7148e-08	9.41386e-07	946	56	127	48	107.582	1.59607	0.523472	3.04901	0.00229593	0.00685925	330	59	36	108	97	80
ENSG00000270076	AF131215.7	.	.	.	.	.	.	.	.	NO	8.59081	2.87304	1.14589	2.50726	0.0121672	0.036523	43	0	0	3	4.922	2.63692	0.996934	2.64503	0.00816828	0.0207116	25	1	1	3	2	3
ENSG00000163793	DNAJC5G	DnaJ heat shock protein family (Hsp40) member C5 gamma	A lipid bilayer along with all the proteins and protein complexes embedded in it an attached to it. [GOC:dos, GOC:mah, ISBN:0815316194]	.	.	.	.	.	.	NO	8.41225	2.87238	1.04131	2.75844	0.00580781	0.0198886	39	2	1	2	4.53232	2.88068	1.02263	2.81694	0.00484832	0.0132104	25	3	1	1	2	1
ENSG00000237879	LINC00398	.	.	.	.	.	.	.	.	NO	17.762	2.87221	0.861265	3.33488	0.000853367	0.00392762	77	6	3	5	12.7317	1.17244	0.756317	1.5502	0.121094	0.196567	33	8	4	10	13	14
ENSG00000233547	AL158212.2	.	.	.	.	.	.	.	.	NO	22.1055	2.87205	0.776438	3.69901	0.000216442	0.00119207	94	7	7	5	10.8279	1.35086	0.793666	1.70205	0.0887451	0.153295	31	4	7	15	8	6
ENSG00000172746	RPL12P13	.	.	.	.	.	.	.	.	NO	17.0764	2.87197	0.903809	3.17763	0.00148484	0.00625576	75	7	4	2	10.3211	2.15106	0.811275	2.65145	0.00801467	0.0203778	42	2	8	4	9	6
ENSG00000247572	CKMT2-AS1	.	.	.	.	.	.	.	.	NO	343.298	2.87062	0.350583	8.18815	2.65265e-16	1.21043e-14	1373	120	108	121	226.679	2.69756	0.367319	7.3439	2.07455e-13	3.73798e-12	1028	125	83	146	92	110
ENSG00000145794	MEGF10	multiple EGF like domains 10	The component of a membrane consisting of the gene products and protein complexes having at least some part of their peptide sequence embedded in the hydrophobic region of the membrane. [GOC:dos, GOC:go_curators];"The process in which a relatively unspecialized cell acquires specialized features of a satellite cell." [GOC:ef, GOC:mtg_muscle, PMID:16607119];"The attachment of a cell to a second ce…	skeletal muscle satellite cell differentiation;Spinal muscular atrophy with respiratory distress type 1;positive regulation of muscle cell differentiation;positive regulation of skeletal muscle tissue development;muscle cell development;Myopathy areflexia respiratory distress and dysphagia early-onset mild variant;Myopathy early-onset areflexia respiratory distress and dysphagia;Early-onset myopa…	.	.	.	.	.	NO	2836.62	2.86881	0.253927	11.2978	1.3461e-29	2.32439e-27	11271	939	1028	981	1780.48	2.87222	0.451381	6.36319	1.97608e-10	2.30719e-09	8572	1180	903	903	458	579
ENSG00000198846	TOX	thymocyte selection associated high mobility group box	A membrane-bounded organelle of eukaryotic cells in which chromosomes are housed and replicated. In most cells, the nucleus contains all of the cell's chromosomes except the organellar chromosomes, and is the site of RNA synthesis and processing. In some species, or in specialized cell types, RNA metabolism or DNA replication may be absent. [GOC:go_curators];"Any molecular function by which a gen…	.	ENST00000361421	2070	2083	TTTTATTTATTAT	1	YES	49.2803	2.8684	0.738952	3.88171	0.000103725	0.000623181	208	9	28	8	25.7377	3.67949	0.751841	4.89398	9.88188e-07	6.37909e-06	156	16	3	8	5	3
ENSG00000118513	MYB	MYB proto-oncogene, transcription factor	The synthesis of RNA from a DNA template by RNA polymerase II, originating at an RNA polymerase II promoter. Includes transcription of messenger RNA (mRNA) and certain small nuclear RNAs (snRNAs). [GOC:jl, GOC:txnOH, ISBN:0321000382];"Any process that activates or increases the frequency, rate or extent of cellular DNA-templated transcription." [GOC:go_curators, GOC:txnOH];"Any process that activ…	ATP-dependent chromatin remodeling;negative regulation of transcription DNA-templated;negative regulation of transcription from RNA polymerase II promoter in response to UV-induced DNA damage;positive regulation of transcription DNA-templated;positive regulation of histone H3-K9 methylation;Precursor T-cell acute lymphoblastic leukemia;Angiocentric glioma;positive regulation of T-helper cell diff…	ENST00000442647	613	626	AGTAATTTAATTT	1	YES	51.4868	2.86632	0.617996	4.63808	3.51655e-06	3.0285e-05	212	16	12	20	15.6027	2.02461	0.724875	2.79305	0.00522136	0.0140944	59	6	7	12	6	15
ENSG00000186715	MST1L	.	.	.	.	.	.	.	.	NO	12.3638	2.86569	0.943316	3.03789	0.0023824	0.00936643	55	2	3	4	3.2562	1.58462	1.15148	1.37616	0.168773	0.258554	12	1	0	2	4	3
ENSG00000258101	AC010173.1	.	.	.	.	.	.	.	.	NO	12.1849	2.86347	0.932996	3.06911	0.00214698	0.00857149	54	3	3	3	6.69514	3.61731	0.949043	3.81153	0.000138109	0.000569323	42	3	1	2	1	1
ENSG00000145431	PDGFC	platelet derived growth factor C	The external part of the cell wall and/or plasma membrane. [GOC:jl, GOC:mtg_sensu, GOC:sm];"Any process that activates or increases the frequency, rate or extent of cell division." [GOC:ai];"Any process that activates or increases the frequency, rate or extent of signal transduction mediated by the phosphatidylinositol 3-kinase cascade." [GOC:ef];"Any process that modulates the frequency, rate or…	.	ENST00000502773	2297	2310	TAATATTTATTTT	1	YES	1075.72	2.86177	0.589746	4.85255	1.21882e-06	1.1697e-05	4411	143	589	328	901.015	2.36173	0.355018	6.65243	2.88298e-11	3.8192e-10	3664	403	423	698	469	523
ENSG00000260793	AC003102.1	.	.	.	.	.	.	.	.	NO	334.267	2.8617	0.397053	7.20734	5.70564e-13	1.67417e-11	1340	88	113	138	187.743	0.763081	0.320323	2.38222	0.0172085	0.0393737	378	157	122	181	178	169
ENSG00000272795	AC126283.1	.	.	.	.	.	.	.	.	NO	10.896	2.85768	1.06983	2.67115	0.00755909	0.0247353	51	3	0	3	20.2064	4.02602	0.684035	5.8857	3.9638e-09	3.83398e-08	128	5	4	8	2	4
ENSG00000231607	DLEU2	.	.	.	.	.	.	.	.	NO	288.592	2.85749	0.383277	7.4554	8.95933e-14	2.92176e-12	1155	73	121	103	176.284	2.02531	0.312077	6.48978	8.5962e-11	1.06127e-09	632	94	132	127	102	101
ENSG00000232931	LINC00342	.	.	.	.	.	.	.	.	NO	594.673	2.85504	0.754816	3.78243	0.000155304	0.000890492	2505	227	40	239	350.595	2.13661	0.328309	6.50791	7.62051e-11	9.47837e-10	1313	294	176	185	235	180
ENSG00000152822	GRM1	glutamate metabotropic receptor 1	The specific movement from place to place of an organism in response to external or internal stimuli. Locomotion of a whole organism in a manner dependent upon some combination of that organism's internal state and external conditions. [GOC:dph];"Any process that results in a change in state or activity of a cell (in terms of movement, secretion, enzyme production, gene expression, etc.) as a res…	G-protein coupled glutamate receptor signaling pathway;Congenital Cerebellar Ataxia;Autosomal recessive congenital cerebellar ataxia due to MGLUR1 deficiency;positive regulation of cytosolic calcium ion concentration involved in phospholipase C-activating G-protein coupled signaling pathway;Chondromyxoid fibroma;integral component of plasma membrane;SPINOCEREBELLAR ATAXIA AUTOSOMAL RECESSIVE 13	.	.	.	.	.	NO	9.48266	2.85305	1.04282	2.73589	0.00622122	0.0210817	44	1	4	1	12.2847	3.75524	1.00882	3.72241	0.000197328	0.000781198	80	3	0	3	7	0
ENSG00000272250	b	.	.	.	.	.	.	.	.	NO	36.3717	2.85238	0.712228	4.00486	6.20532e-05	0.000396856	152	6	12	15	18.6635	1.4698	0.638594	2.30163	0.0213563	0.047172	55	7	17	18	16	10
ENSG00000273765	AC024257.4	.	.	.	.	.	.	.	.	NO	60.6865	2.85194	0.584602	4.87844	1.0693e-06	1.04246e-05	248	17	16	25	29.6373	1.05405	0.505555	2.08494	0.0370751	0.0750081	70	20	26	24	20	29
ENSG00000224596	ZMIZ1-AS1	.	.	.	.	.	.	.	.	NO	50.5271	2.85084	0.59171	4.81797	1.45026e-06	1.37045e-05	207	12	21	16	29.5993	0.850046	0.666521	1.27535	0.202186	0.299273	64	16	11	41	30	26
ENSG00000120907	ADRA1A	adrenoceptor alpha 1A	The reflex process in which the arrectores pilorum (hair follicle) muscles contract and cause the hair to stand erect. [GOC:BHF, http://en.wikipedia.org/wiki/Pilomotor_reflex, PMID:21335239];"Either of the lipid bilayers that surround the nucleus and form the nuclear envelope; excludes the intermembrane space." [GOC:mah, GOC:pz];"Any process that increases the frequency, rate, or extent of a seri…	.	.	.	.	.	.	NO	27.8011	2.84959	0.880467	3.23646	0.00121024	0.00527381	121	6	15	2	34.9271	2.53883	0.686517	3.69813	0.000217193	0.000850747	158	38	16	13	11	9
ENSG00000185442	FAM174B	family with sequence similarity 174 member B	The component of a membrane consisting of the gene products and protein complexes having at least some part of their peptide sequence embedded in the hydrophobic region of the membrane. [GOC:dos, GOC:go_curators]	.	.	.	.	.	.	NO	1674.26	2.84955	0.341824	8.33631	7.66466e-17	3.75443e-15	6666	597	723	427	996.203	2.16778	0.413237	5.24584	1.55568e-07	1.16043e-06	3803	540	346	702	634	732
ENSG00000106484	MEST	mesoderm specific transcript	The component of a membrane consisting of the gene products and protein complexes having at least some part of their peptide sequence embedded in the hydrophobic region of the membrane. [GOC:dos, GOC:go_curators];"The irregular network of unit membranes, visible only by electron microscopy, that occurs in the cytoplasm of many eukaryotic cells. The membranes form a complex meshwork of tubular cha…	.	ENST00000341441	1132	1145	GATTATTTAAAAT	1	YES	586.014	2.84797	0.437835	6.50467	7.78639e-11	1.6466e-09	2353	139	303	164	1354.93	5.15514	0.338513	15.2288	2.27846e-52	9.20601e-50	9455	208	133	220	154	193
ENSG00000272764	AL596094.1	.	.	.	.	.	.	.	.	NO	18.9421	2.84787	0.818865	3.47783	0.000505494	0.00249813	81	6	6	4	11.8806	2.77337	0.8515	3.25705	0.00112578	0.00367321	60	3	6	1	10	5
ENSG00000274515	AC105020.5	.	.	.	.	.	.	.	.	NO	44.9359	2.8478	0.600318	4.74383	2.09718e-06	1.89877e-05	184	15	14	14	18.5548	0.762636	0.575359	1.3255	0.185006	0.27867	38	20	14	15	19	12
ENSG00000185988	PLK5	polo like kinase 5	A small, dense body one or more of which are present in the nucleus of eukaryotic cells. It is rich in RNA and protein, is not bounded by a limiting membrane, and is not seen during mitosis. Its prime function is the transcription of the nucleolar DNA into 45S ribosomal-precursor RNA, the processing of this RNA into 5.8S, 18S, and 28S components of ribosomal RNA, and the association of these comp…	negative regulation of G1/S transition of mitotic cell cycle;G2 DNA damage checkpoint	.	.	.	.	.	NO	7.22467	2.84769	1.07343	2.65288	0.00798076	0.0258787	34	1	1	2	29.3997	0.0240186	1.26594	0.0189729	0.984863	0.989501	40	1	0	38	2	90
ENSG00000162526	TSSK3	testis specific serine kinase 3	The biological process whose specific outcome is the progression of a multicellular organism over time from an initial condition (e.g. a zygote or a young adult) to a later condition (e.g. a multicellular animal or an aged adult). [GOC:dph, GOC:ems, GOC:isa_complete, GOC:tb];"The process in which relatively unspecialized cells, e.g. embryonic or regenerative cells, acquire specialized structural …	.	.	.	.	.	.	NO	168.242	2.84728	0.469589	6.06335	1.33316e-09	2.27101e-08	677	61	42	64	72.6479	1.25019	0.350138	3.57055	0.000356226	0.00133098	187	49	61	65	56	52
ENSG00000225806	AL121917.1	.	.	.	.	.	.	.	.	NO	21.8464	2.84544	0.797949	3.56594	0.00036256	0.00186462	93	4	9	6	17.5135	2.42063	0.687569	3.52057	0.000430628	0.00157482	76	8	9	4	10	14
ENSG00000257818	C1GALT1P1	.	.	.	.	.	.	.	.	NO	18.5896	2.84342	0.854505	3.32756	0.000876104	0.00401948	80	6	3	6	5.19361	2.61955	1.06672	2.45571	0.0140607	0.0331439	27	2	1	4	0	3
ENSG00000236457	AC090617.1	.	.	.	.	.	.	.	.	NO	4.60026	2.84216	1.15913	2.45197	0.0142077	0.0415716	24	0	0	1	2.58126	2.63062	1.21936	2.15738	0.0309762	0.0645901	15	2	1	1	0	0
ENSG00000280118	AC090983.1	.	.	.	.	.	.	.	.	NO	4.60026	2.84216	1.15913	2.45197	0.0142077	0.0415716	24	0	0	1	1.98751	2.84429	1.27107	2.23771	0.0252402	NA	13	1	0	1	0	0
ENSG00000155011	DKK2	dickkopf WNT signaling pathway inhibitor 2	The series of molecular signals initiated by binding of a Wnt protein to a frizzled family receptor on the surface of the target cell and ending with a change in cell state. [GOC:dph, GOC:go_curators, PMID:11532397];"Any process that stops, prevents, or reduces the frequency, rate or extent of the Wnt signaling pathway." [GOC:dph, GOC:go_curators, GOC:tb];"The biological process whose specific ou…	negative regulation of canonical Wnt signaling pathway	.	.	.	.	.	NO	488.575	2.84142	0.583021	4.87362	1.09572e-06	1.06605e-05	1994	101	296	94	502.999	2.32426	1.08882	2.13466	0.032789	0.0676925	2407	621	285	53	96	102
ENSG00000259788	AL596325.1	.	.	.	.	.	.	.	.	NO	4.60101	2.84124	1.15913	2.45117	0.0142391	0.0416433	24	1	0	0	2.32911	2.5481	1.26894	2.00805	0.0446377	0.0875582	14	0	0	1	0	2
ENSG00000283078	AL137077.2	.	.	.	.	.	.	.	.	NO	156.403	2.84083	0.389911	7.28585	3.19637e-13	9.63811e-12	624	51	57	53	106.805	2.48498	0.387347	6.41537	1.40479e-10	1.67165e-09	454	69	74	44	47	51
ENSG00000246100	LINC00900	.	.	.	.	.	.	.	.	NO	18.0798	2.83995	0.906704	3.13216	0.00173523	0.00713535	79	2	4	8	30.3876	2.65208	0.494148	5.36698	8.00668e-08	6.25225e-07	138	20	13	14	16	12
ENSG00000181264	TMEM136	transmembrane protein 136	The component of a membrane consisting of the gene products and protein complexes having at least some part of their peptide sequence embedded in the hydrophobic region of the membrane. [GOC:dos, GOC:go_curators]	.	ENST00000375095	1851	1864	GATTATTTATTTT	1	YES	400.689	2.83908	0.332212	8.54597	1.27457e-17	6.84387e-16	1591	138	167	115	307.286	3.00854	0.350505	8.58347	9.20549e-18	2.85114e-16	1520	179	104	110	166	109
ENSG00000280103	AC007792.1	.	.	.	.	.	.	.	.	NO	71.9697	2.83778	0.599591	4.73286	2.21381e-06	1.99309e-05	294	16	20	33	27.4724	0.73494	0.511826	1.43592	0.151026	0.236281	55	23	22	30	19	24
ENSG00000228506	AL513550.1	.	.	.	.	.	.	.	.	NO	517.831	2.83777	0.512818	5.53368	3.13589e-08	4.14241e-07	2091	179	103	224	242.189	2.3238	0.363054	6.40071	1.54654e-10	1.82809e-09	973	131	146	195	119	99
ENSG00000167244	IGF2	insulin like growth factor 2	The function of interacting (directly or indirectly) with receptors such that the proportion of receptors in the active form is increased. [GOC:ceb];"Any process that activates or increases the frequency, rate or extent of cell division." [GOC:ai];"The space external to the outermost structure of a cell. For cells without external protective or external encapsulating structures this refers to spa…	insulin-like growth factor receptor binding;WILMS TUMOR 1;Isolated hemihyperplasia;Silver-Russell syndrome due to 11p15 microduplication;Chromosome 11p15.5-Related Russell-Silver Syndrome;Growth restriction severe with distinctive facies;Silver-Russell syndrome due to an imprinting defect of 11p15;Beckwith-Wiedemann syndrome due to imprinting defect of 11p15;BECKWITH-WIEDEMANN SYNDROME	.	.	.	.	.	NO	33946.4	2.83614	0.603965	4.69586	2.65483e-06	2.34614e-05	138766	7157	21433	5502	40332.8	4.88879	0.35902	13.617	3.1727e-42	7.48729e-40	275144	6733	4631	4925	7920	7473
ENSG00000273363	AL353801.3	.	.	.	.	.	.	.	.	NO	27.7413	2.83589	0.807025	3.51401	0.000441398	0.00221734	118	3	10	11	14.1228	2.90693	0.788238	3.68788	0.000226132	0.000882778	73	7	7	4	10	1
ENSG00000272008	AL139274.2	.	.	.	.	.	.	.	.	NO	104.528	2.83547	0.538263	5.26782	1.38051e-07	1.60616e-06	423	35	24	43	96.3379	2.92459	0.356435	8.20511	2.30384e-16	6.10702e-15	466	38	37	56	46	39
ENSG00000236431	AC009237.8	.	.	.	.	.	.	.	.	NO	8.2326	2.83497	1.04452	2.71414	0.00664481	0.0222267	38	2	1	2	9.48782	3.44025	1.02626	3.3522	0.000801713	0.00272695	59	4	5	0	3	0
ENSG00000272097	AL024498.1	.	.	.	.	.	.	.	.	NO	13.694	2.83433	0.96269	2.94418	0.00323809	0.0121268	61	5	4	1	9.61624	2.31322	0.851856	2.71551	0.00661745	0.017333	42	11	4	4	3	3
ENSG00000273254	AF129075.2	.	.	.	.	.	.	.	.	NO	33.1799	2.83284	0.669388	4.23199	2.31637e-05	0.00016488	137	10	10	11	19.7813	2.01932	0.582759	3.4651	0.000530027	0.00189315	73	15	15	8	12	11
ENSG00000256340	ABCC6P1	.	.	.	.	.	.	.	.	NO	8.15473	2.83226	1.05656	2.68063	0.0073483	0.0241641	38	1	3	1	2.58668	2.62725	1.21949	2.15438	0.0312101	0.0649965	15	0	0	1	2	1
ENSG00000132517	SLC52A1	solute carrier family 52 member 1	The directed movement of riboflavin into, out of or within a cell, or between cells, by means of some agent such as a transporter or pore. Riboflavin (vitamin B2) is a water-soluble B-complex vitamin, converted in the cell to FMN and FAD, cofactors required for the function of flavoproteins. [GOC:rn, PMID:16204239];"Combining with a virus component and mediating entry of the virus into the cell."…	RIBOFLAVIN DEFICIENCY;Maternal riboflavin deficiency	ENST00000512825	425	438	TTTTATTTAAAAC	1	YES	23.2107	2.83217	1.00821	2.80912	0.00496775	0.0174169	105	0	7	9	10.6088	0.825778	0.803335	1.02794	0.30398	0.413121	23	7	15	5	6	11
ENSG00000223813	AC007255.1	.	.	.	.	.	.	.	.	NO	27.1799	2.83016	0.756645	3.7404	0.000183729	0.00103542	114	7	6	11	15.1217	-0.0764933	0.674443	-0.113417	0.9097	0.938089	19	9	17	18	19	11
ENSG00000198753	PLXNB3	plexin B3	The external part of the cell wall and/or plasma membrane. [GOC:jl, GOC:mtg_sensu, GOC:sm];"The directed movement of a motile cell or organism towards a higher concentration of a chemical." [GOC:ai, GOC:bf, GOC:isa_complete];"Combining with a semaphorin, and transmitting the signal from one side of the membrane to the other to initiate a change in cell activity." [GOC:mah, GOC:signaling, PMID:152…	negative regulation of cell migration;positive regulation of endothelial cell proliferation;negative regulation of GTPase activity	ENST00000538966	197	210	TCTAATTTATAAG	1	YES	115.852	2.82945	0.430556	6.57162	4.97706e-11	1.09495e-09	463	40	44	35	75.7776	0.742477	0.474572	1.56452	0.117696	0.192407	152	68	46	89	47	74
ENSG00000280294	AC011008.2	.	.	.	.	.	.	.	.	NO	18.9013	2.82943	0.838449	3.3746	0.000739244	0.00346617	81	3	7	6	10.2599	1.46371	0.782771	1.8699	0.0614972	0.114059	31	13	5	5	9	5
ENSG00000146674	IGFBP3	insulin like growth factor binding protein 3	Interacting selectively and non-covalently with an insulin-like growth factor, any member of a group of polypeptides that are structurally homologous to insulin and share many of its biological activities, but are immunologically distinct from it. [ISBN:0198506732];"Any process that stops, prevents, or reduces the frequency, rate or extent of signal transduction." [GOC:sm];"Any process that modul…	positive regulation of apoptotic process	.	.	.	.	.	NO	4947.22	2.82909	0.648429	4.36299	1.28295e-05	9.72629e-05	20337	828	3272	818	2801.55	3.57335	0.661919	5.39847	6.72131e-08	5.34398e-07	16377	1973	357	495	716	685
ENSG00000164669	INTS4P1	.	.	.	.	.	.	.	.	NO	24.9496	2.82632	0.772141	3.66037	0.000251847	0.00136053	105	10	7	5	13.1	0.326471	0.671596	0.486113	0.626887	0.715791	21	12	10	15	10	13
ENSG00000258818	RNASE4	ribonuclease A family member 4	The space external to the outermost structure of a cell. For cells without external protective or external encapsulating structures this refers to space outside of the plasma membrane. This term covers the host cell environment outside an intracellular parasite. [GOC:go_curators];"Catalysis of the hydrolysis of phosphodiester bonds in chains of RNA." [GOC:mah, ISBN:0198547684];"Interacting select…	.	.	.	.	.	.	NO	15.0889	2.8261	1.0307	2.74192	0.00610817	0.0207749	69	0	5	5	10.8341	2.13083	0.746627	2.85394	0.00431802	0.0119374	43	7	4	4	8	8
ENSG00000272734	ADIRF-AS1	.	.	.	.	.	.	.	.	NO	1727.07	2.82607	0.495999	5.69773	1.21413e-08	1.72844e-07	6945	507	382	822	887.606	1.75278	0.423145	4.14226	3.43899e-05	0.00016266	2881	461	387	742	912	538
ENSG00000180440	SERTM1	serine rich and transmembrane domain containing 1	The component of a membrane consisting of the gene products and protein complexes having at least some part of their peptide sequence embedded in the hydrophobic region of the membrane. [GOC:dos, GOC:go_curators]	.	ENST00000315190	1330	1343	TTTAATTTAATTT	1	YES	4.38205	2.82564	1.15936	2.43724	0.0147998	0.042995	23	0	1	0	3.4534	4.26156	1.23643	3.44665	0.000567585	0.00201086	26	0	0	0	1	0
ENSG00000179528	LBX2	ladybird homeobox 2	A membrane-bounded organelle of eukaryotic cells in which chromosomes are housed and replicated. In most cells, the nucleus contains all of the cell's chromosomes except the organellar chromosomes, and is the site of RNA synthesis and processing. In some species, or in specialized cell types, RNA metabolism or DNA replication may be absent. [GOC:go_curators];"Any molecular function by which a gen…	.	.	.	.	.	.	NO	17.028	2.82546	0.886862	3.18591	0.00144299	0.0061041	74	3	8	3	9.02946	1.58572	0.809753	1.95827	0.0501978	0.0965819	29	8	3	4	9	7
ENSG00000100003	SEC14L2	SEC14 like lipid binding 2	The component of a membrane consisting of the gene products and protein complexes having at least some part of their peptide sequence embedded in the hydrophobic region of the membrane. [GOC:dos, GOC:go_curators];"The cellular synthesis of RNA on a template of DNA." [GOC:jl, GOC:txnOH];"Any process that activates or increases the frequency, rate or extent of cellular DNA-templated transcription."…	.	.	.	.	.	.	NO	104.839	2.8226	0.472962	5.96792	2.40303e-09	3.89452e-08	420	41	32	33	51.9373	1.94642	0.403106	4.82856	1.37521e-06	8.63903e-06	182	42	35	31	29	30
ENSG00000214770	AL161756.1	.	.	.	.	.	.	.	.	NO	21.8131	2.82144	0.86848	3.24871	0.00115928	0.00508591	94	2	7	9	12.158	2.43035	0.761756	3.19045	0.00142051	0.00452199	54	7	2	8	9	5
ENSG00000232057	AC093390.1	.	.	.	.	.	.	.	.	NO	5.20957	2.8191	1.1421	2.46835	0.0135738	0.0400047	26	0	1	1	2.71752	1.06892	1.21817	0.877482	0.380225	0.490406	8	6	0	1	2	1
ENSG00000269959	SPACA6P-AS	.	.	.	.	.	.	.	.	NO	19.8089	2.81904	0.811075	3.47568	0.000509554	0.00251291	84	7	5	5	21.8999	3.66413	0.598207	6.12518	9.05784e-10	9.6773e-09	129	8	7	5	5	7
ENSG00000204060	FOXO6	forkhead box O6	All of the contents of a cell excluding the plasma membrane and nucleus, but including other subcellular structures. [ISBN:0198547684];"A membrane-bounded organelle of eukaryotic cells in which chromosomes are housed and replicated. In most cells, the nucleus contains all of the cell's chromosomes except the organellar chromosomes, and is the site of RNA synthesis and processing. In some species,…	.	.	.	.	.	.	NO	755.404	2.81635	0.488346	5.76712	8.06387e-09	1.19028e-07	3030	147	404	234	591.542	2.51451	0.400703	6.27523	3.4911e-10	3.95485e-09	2543	417	398	203	334	218
ENSG00000053438	NNAT	neuronatin	All of the contents of a cell excluding the plasma membrane and nucleus, but including other subcellular structures. [ISBN:0198547684];"The process in which a relatively unspecialized cell acquires specialized features of a neuron." [GOC:mah];"Any process that activates or increases the frequency, rate or extent of the regulated release of insulin." [GOC:mah];"The directed movement of substances …	.	.	.	.	.	.	NO	1951.47	2.81448	0.586224	4.80103	1.57854e-06	1.47425e-05	7922	329	518	1052	7212.34	5.49054	0.513852	10.685	1.19592e-26	8.73739e-25	52021	303	671	748	1192	721
ENSG00000277534	AC007996.1	.	.	.	.	.	.	.	.	NO	19.5121	2.81444	0.818804	3.43726	0.000587631	0.00283846	83	5	8	4	9.45624	2.43951	0.750552	3.25029	0.00115289	0.00375064	42	6	4	5	5	4
ENSG00000121005	CRISPLD1	cysteine rich secretory protein LCCL domain containing 1	Elemental activities, such as catalysis or binding, describing the actions of a gene product at the molecular level. A given gene product may exhibit one or more molecular functions. [GOC:go_curators];"The process in which the anatomical structures of the face are generated and organized. The face is the ventral division of the head." [GOC:dph];"A membrane-bounded vesicle that is released into th…	face morphogenesis	.	.	.	.	.	NO	117.204	2.8133	0.787992	3.57022	0.000356683	0.00184031	494	12	78	19	137.666	4.3292	0.575581	7.52144	5.41747e-14	1.05915e-12	897	52	13	32	17	25
ENSG00000280987	MATR3	matrin 3	.	AMYOTROPHIC LATERAL SCLEROSIS 21	.	.	.	.	.	NO	104.406	2.81301	0.452991	6.20985	5.30361e-10	9.66569e-09	417	30	44	34	49.819	1.80171	0.474637	3.79597	0.000147064	0.000602514	166	21	47	36	36	27
ENSG00000206145	P2RX6P	.	.	.	.	.	.	.	.	NO	244.719	2.81018	0.360696	7.79098	6.64917e-15	2.55759e-13	968	90	96	72	190.767	2.13362	0.48226	4.4242	9.67986e-06	5.12677e-05	725	89	193	130	86	76
ENSG00000267291	AC008649.1	.	.	.	.	.	.	.	.	NO	30.0026	2.80956	0.73064	3.84534	0.000120384	0.000712743	125	8	14	6	22.4515	0.508619	0.610895	0.83258	0.405082	0.514494	40	31	18	24	15	13
ENSG00000270052	BX546450.2	.	.	.	.	.	.	.	.	NO	18.0128	2.80765	0.851835	3.296	0.000980727	0.00441143	77	7	4	4	8.49564	-0.485978	0.866973	-0.560545	0.575108	0.671946	8	6	10	14	5	8
ENSG00000189409	MMP23B	matrix metallopeptidase 23B	The component of a membrane consisting of the gene products and protein complexes having at least some part of their peptide sequence embedded in the hydrophobic region of the membrane. [GOC:dos, GOC:go_curators];"The living contents of a cell; the matter contained within (but not including) the plasma membrane, usually taken to exclude large vacuoles and masses of secretory or ingested material.…	.	.	.	.	.	.	NO	11.9274	2.80703	0.962888	2.91522	0.00355436	0.0131309	53	2	5	2	13.7857	3.27933	0.753141	4.3542	1.33552e-05	6.87535e-05	77	7	3	5	2	6
ENSG00000234350	AC007405.1	.	.	.	.	.	.	.	.	NO	7.57686	2.80342	1.14915	2.43957	0.0147049	0.0427386	38	0	3	0	4.02718	1.71291	1.23052	1.39202	0.163918	0.252641	17	3	0	7	1	0
[truncated: 56,790 more rows]

## Sheet: GeneL2019
Musc-up05	Muscle-down05
CALML3	KIAA1191
AL031733.2	ANKRD11
AP005205.3	STRAP
AC103591.3	MAP2K1
NHLH2	MADD
LTK	ZNF282
AC011124.2	CNBP
AL353803.4	NBR1
AP005229.1	PFDN2
[truncated: 3,566 more rows]

## Sheet: paths2019
UPDOWN	p-value	q-value	PATHWAYS	source	external_id	members_input_overlap	members_input_overlap_geneids	size	effective_size
[truncated: 542 more rows]

[truncated: 1 more sheets: GOterms2019]
