# Supplementary material for: RNA exosome mutations in pontocerebellar hypoplasia alter ribosome biogenesis and p53 levels
Source: Life Sci Alliance. 2020 Jun 11;3(8):e202000678. doi: 10.26508/lsa.202000678 (PMC7295610; doi:10.26508/lsa.202000678)
Supplement: Supplementary file 6 [file LSA-2020-00678_TableS5.xlsx]

## Sheet: SuppTab5 - iNPC nonCoding RNA
			Normalised Reads (to Average control)							Log2 vs control av of normalised reads
Type	GENEID	ENSGID	EXOSC3	EXOSC8	EXOSC9	F008	F153	F152	AvControl	EXOSC3	EXOSC8	EXOSC9	F008	F153	F152
lincRNA	C5orf66-AS1	ENSG00000249082	0.0822226	692.592	0.0587873	0.836692	6.94155	3.76696	3.66667	-5.47879	7.56139	-5.96282	-2.1317	0.920789	0.0389329
lincRNA	AC009955.2	ENSG00000267919	0.822226	8.19636	1.76362	0.0836692	0.099165	0.125565	0.1	3.03954	6.35691	4.14047	-0.257231	-0.0120971	0.328439
lincRNA	FENDRR	ENSG00000268388	0.0822226	6236.4	0.0587873	4.18346	79.332	281.267	103	-2	5.92	-2	-4.6218	-0.37667	1.44929
lincRNA	AL161752.1	ENSG00000259126	0.0822226	209.007	1.17575	0.0836692	0.099165	13.8122	3.73333	-5.50479	5.80694	-1.66689	-5.47962	-5.23449	1.88741
lincRNA	FAM99A	ENSG00000205866	0.0822226	51.2272	0.0587873	0.0836692	1.9833	5.02262	2.03333	-4.62817	4.65499	-5.1122	-4.60301	-0.0359438	1.30459
lincRNA	AL161669.3	ENSG00000278071	3.2889	82.9881	0.587873	0.0836692	0.99165	11.3009	3.36667	-0.0337136	4.62351	-2.51775	-5.33048	-1.76342	1.74704
lincRNA	AC007952.7	ENSG00000263394	7229.01	32275.2	292.173	3154.33	331.211	835.01	1589.67	2.18507	4.34363	-2.44383	0.98861	-2.2629	-0.928859
lincRNA	AC108752.1	ENSG00000240241	0.822226	1339.08	1.17575	0.836692	9.9165	234.807	66	-6.32679	4.34263	-5.81082	-6.30162	-2.73456	1.83094
lincRNA	AC003101.2	ENSG00000278546	1.64445	52.2518	2.93936	0.0836692	2.97495	6.27827	2.7	-0.715352	4.27445	0.122544	-5.01212	0.139906	1.21741
lincRNA	SNHG18	ENSG00000250786	686.559	3288.79	339.79	114.627	300.47	119.287	178.333	1.94481	4.20491	0.930069	-0.637631	0.752644	-0.580137
lincRNA	AL138900.3	ENSG00000271736	0.0822226	177.246	0.587873	0.0836692	8.92485	26.3687	10.0333	-2	4.14288	-4.09315	-2	-0.168901	1.39403
lincRNA	ERVH48-1	ENSG00000233056	83.8671	14271.9	109.344	33.4677	2588.21	199.649	936.333	-3.48085	3.93001	-3.09814	-4.80618	1.46686	-2.22956
lincRNA	AC012065.4	ENSG00000270100	37.8224	1119.83	3260.93	90.3628	67.4322	60.2714	74.6667	-0.981223	3.90667	5.44868	0.275264	-0.147027	-0.30899
lincRNA	AP006285.2	ENSG00000231487	0.822226	17.4173	0.0587873	0.0836692	0.99165	3.76696	1.36667	-0.733054	3.67178	-4.53901	-4.02982	-0.462759	1.46274
lincRNA	AL161668.3	ENSG00000258604	25.489	373.959	22.3392	4.18346	26.7745	72.828	30	-0.235087	3.63985	-0.425387	-2.84219	-0.1641	1.27953
lincRNA	AC009531.1	ENSG00000226063	0.0822226	20.4909	0.0587873	0.0836692	0.099165	6.27827	1.73333	-4.39787	3.56336	-4.8819	-4.37271	-4.12757	1.85682
lincRNA	AF064858.2	ENSG00000237609	1.64445	25.6136	5.29085	3.34677	1.9833	1.25565	2.33333	-0.504785	3.45645	1.18111	0.520377	-0.23449	-0.893953
lincRNA	LINC02531	ENSG00000220908	0.0822226	97.3318	0.0587873	0.0836692	23.7996	5.02262	9.36667	-6.83186	3.3773	-7.31589	-6.80669	1.34533	-0.899096
lincRNA	AC112715.1	ENSG00000224132	1.64445	7.17181	0.0587873	0.0836692	0.099165	2.51131	0.733333	1.16507	3.2898	-3.64089	-3.1317	-2.88657	1.7759
lincRNA	AC003101.1	ENSG00000228768	4.93336	243.842	1.76362	4.18346	37.6827	41.4366	25.3333	-2.3604	3.26684	-3.84443	-2.59827	0.572865	0.709869
lincRNA	LINC00839	ENSG00000185904	42.7558	1644.39	29.9815	10.877	331.211	246.108	181	-2.0818	3.18349	-2.59384	-4.05664	0.871761	0.443303
lincRNA	AF131215.7	ENSG00000270076	19.7334	12.2945	17.6362	0.0836692	1.9833	2.51131	1.36667	3.85191	3.16928	3.6898	-2	0.537241	0.877778
lincRNA	LINC02268	ENSG00000248174	359.313	5887.03	243.967	523.77	293.528	1450.28	692.333	-0.946226	3.088	-1.50478	-0.402535	-1.23797	1.06679
lincRNA	AP005229.2	ENSG00000273119	0.0822226	6.14727	12.3453	0.0836692	0.099165	2.51131	0.733333	-3.15686	3.0674	4.07335	-3.1317	-2.88657	1.7759
lincRNA	LINC01960	ENSG00000260868	1.64445	47.1291	1.76362	0.0836692	11.8998	6.27827	5.7	-1.79335	3.04758	-1.69242	-6.09012	1.0619	0.139406
lincRNA	AL136164.2	ENSG00000269966	5061.62	40360.9	34806.2	4742.37	4672.65	5428.19	4901	0.0465243	3.04181	2.8282	-0.047467	-0.0688337	0.147396
lincRNA	AC068756.1	ENSG00000242828	3.2889	681.322	3.52724	2.51008	105.115	179.559	84	-4.67471	3.01988	-4.57378	-5.06459	0.323506	1.09599
lincRNA	MAL2-AS1	ENSG00000253972	217.89	4030.56	100.526	125.504	974.792	465.848	501.333	-1.20217	3.00714	-2.3182	-1.99804	0.959324	-0.105911
lincRNA	AP005205.1	ENSG00000261627	0.0822226	8.19636	0.0587873	0.0836692	0.99165	2.51131	1.03333	-3.65163	2.98768	-4.13566	-3.62646	-0.0594028	1.28113
lincRNA	AC022778.1	ENSG00000254060	5.75558	78.8899	6.4666	5.02015	13.8831	12.5565	10	-0.796966	2.97984	-0.628921	-0.994196	0.47333	0.328439
lincRNA	AC108463.2	ENSG00000230499	10.6889	815.538	233.973	10.877	206.263	120.543	105.667	-3.30533	2.94823	1.14682	-3.28017	0.964966	0.190025
lincRNA	LINC02050	ENSG00000242781	3.2889	555.303	1.76362	0.836692	85.2819	165.746	73	-4.47222	2.92731	-5.37129	-6.44706	0.224343	1.18301
lincRNA	GATA6-AS1	ENSG00000266010	1.64445	606.53	21.7513	0.0836692	230.063	23.8574	83.7	-5.66955	2.85728	-1.94413	-2	1.45873	-1.81079
lincRNA	AP001476.2	ENSG00000226115	0.0822226	7.17181	1.17575	0.836692	0.099165	2.51131	1.03333	-3.65163	2.79503	0.18627	-0.304536	-3.38133	1.28113
lincRNA	AC023796.1	ENSG00000255745	7.40004	1698.7	13.5211	9.20362	14.8747	909.094	250	-5.07825	2.76443	-4.20865	-4.76358	-4.07099	1.8625
lincRNA	AL138900.2	ENSG00000237189	1.64445	20.4909	0.0587873	0.0836692	1.9833	8.78958	3.03333	-0.883297	2.75601	-5.68926	-5.18006	-0.613001	1.53489
lincRNA	LINC02326	ENSG00000257523	0.0822226	7.17181	5.29085	0.0836692	0.099165	3.76696	1.06667	-3.69743	2.74923	2.31039	-3.67227	-3.42713	1.82029
lincRNA	AC015922.4	ENSG00000276855	101.956	541.984	79.9507	77.8124	124.948	33.9027	82	0.314252	2.72455	-0.0365134	-0.0756238	0.607631	-1.27423
lincRNA	AC004080.2	ENSG00000253508	0.0822226	275.603	0.587873	1.67338	36.691	109.242	42	-2	2.71413	-6.15874	-4.64955	-0.194961	1.37907
lincRNA	AL365361.1	ENSG00000259834	3.2889	60.4481	84.6537	4.18346	0.099165	30.1357	9.7	-1.56038	2.63964	3.12552	-1.21329	-6.61201	1.63542
lincRNA	MIR22HG	ENSG00000186594	175.134	2219.16	841.834	378.185	446.242	228.529	361.333	-1.04487	2.61861	1.2202	0.0657618	0.304498	-0.660952
lincRNA	AC017002.1	ENSG00000224959	4.11113	582.966	122.278	11.7137	223.121	62.7827	96.3333	-4.55043	2.5973	0.344052	-3.03984	1.21172	-0.617667
lincRNA	AC068491.3	ENSG00000270190	0.0822226	60.4481	5.87873	0.0836692	7.9332	27.6244	10.0333	-2	2.5909	-0.771225	-2	-0.338826	1.46114
lincRNA	LINC00472	ENSG00000233237	1807.25	10828.4	35909.6	1822.32	1468.63	2346.82	1842.67	-0.0279965	2.55495	4.2845	-0.0160218	-0.327321	0.348911
lincRNA	LINC01750	ENSG00000231437	0.0822226	209.007	1.17575	0.0836692	1.9833	131.844	35.7	-2	2.54956	-4.92428	-2	-4.16995	1.88483
lincRNA	AC108463.3	ENSG00000271590	0.0822226	40.9818	8.23022	1.67338	14.8747	5.02262	7	-6.41168	2.54956	0.233576	-2.06459	1.08744	-0.478915
lincRNA	LINC01219	ENSG00000232987	4.11113	88.1108	0.587873	0.836692	35.6994	12.5565	15.6667	-1.93009	2.49162	-4.73605	-4.22686	1.1882	-0.319259
lincRNA	AC024257.3	ENSG00000269514	66.6003	201.835	4.11511	0.836692	59.499	64.0384	37.3333	0.835065	2.43464	-3.18146	-5.47962	0.672401	0.778472
lincRNA	AC111149.1	ENSG00000253235	4.93336	2.04909	0.0587873	0.0836692	0.099165	1.25565	0.4	3.6245	2.35691	-2.76642	-2.25723	-2.0121	1.65037
lincRNA	AC010735.2	ENSG00000272622	20.5557	369.861	77.0113	29.2842	66.4405	148.167	73.3333	-1.83493	2.33444	0.0706015	-1.32434	-0.142405	1.01469
lincRNA	MEG8	ENSG00000225746	37079.9	81780.2	5221.49	21246.1	5902.3	23507.1	16688.7	1.15177	2.29288	-1.67634	0.348332	-1.49952	0.494228
lincRNA	LINC01336	ENSG00000250889	29.6001	165.976	178.125	14.2238	28.7578	77.8506	36	-0.282393	2.20491	2.30682	-1.33969	-0.324041	1.11271
lincRNA	AL139327.2	ENSG00000232243	146.356	88.1108	148.144	0.0836692	1.9833	70.3166	19.3667	2.91784	2.18574	2.93535	-2	-3.2876	1.86029
lincRNA	AC103808.4	ENSG00000266014	0.822226	37.9082	0.587873	0.836692	6.94155	21.3461	8.33333	-3.34129	2.18554	-3.82532	-3.31612	-0.263636	1.35701
lincRNA	CYTOR	ENSG00000222041	94.556	8644.08	1316.83	148.095	3072.13	3071.33	1907	-4.33399	2.18041	-0.53423	-3.68671	0.687935	0.687559
lincRNA	C17orf82	ENSG00000187013	4.11113	44.0554	7.05447	6.69354	11.8998	12.5565	10	-1.28239	2.13932	-0.50339	-0.579159	0.250937	0.328439
lincRNA	MIR381HG	ENSG00000258861	337.113	1260.19	78.7749	466.038	123.956	263.687	297.333	0.18115	2.08349	-1.91627	0.648366	-1.26225	-0.173252
lincRNA	AC103808.2	ENSG00000264595	1.64445	63.5218	0.587873	0.0836692	11.8998	41.4366	15.0333	-3.19249	2.07909	-4.67652	-2	-0.337228	1.46274
lincRNA	LINC01943	ENSG00000280721	4.93336	945.655	165.78	14.2238	308.403	443.246	227	-5.52398	2.05862	-0.453421	-3.99632	0.442125	0.965415
lincRNA	AL138686.1	ENSG00000277228	215.423	923.115	134.035	148.095	223.121	330.237	221.667	-0.0412178	2.05812	-0.725782	-0.581873	0.00943606	0.57511
lincRNA	AC011453.1	ENSG00000269842	1.64445	299.167	3.52724	0.0836692	189.405	32.647	72.3667	-5.45965	2.04755	-4.35872	-2	1.38808	-1.14837
lincRNA	NEAT1	ENSG00000245532	1847.54	12542.5	7082.1	156.461	7983.77	1091.16	3035.67	-0.716406	2.04674	1.22216	-4.27813	1.39506	-1.47615
lincRNA	AC008892.1	ENSG00000249236	353.557	3913.76	228.095	356.431	908.351	2106.99	1006.67	-1.50957	1.95897	-2.14188	-1.49789	-0.148264	1.0656
lincRNA	AL117190.1	ENSG00000258399	15191.5	31844.9	2268.01	11870.2	2948.18	9820.47	8327	0.867391	1.93519	-1.87637	0.51147	-1.49797	0.237996
lincRNA	AC015912.3	ENSG00000274213	9.04449	20.4909	8.81809	0.0836692	12.8914	3.76696	5.36667	0.753013	1.93288	0.71644	-2	1.26432	-0.510624
lincRNA	LINC01198	ENSG00000231817	103.601	647.512	52.9085	55.2217	196.347	313.914	171.333	-0.725775	1.9181	-1.69523	-1.6335	0.196597	0.873562
lincRNA	MEG9	ENSG00000223403	350.268	999.956	80.5386	406.633	112.056	246.108	265	0.402468	1.91587	-1.71824	0.617733	-1.24177	-0.106699
lincRNA	BX284668.5	ENSG00000238142	74.0004	182.369	3.52724	20.0806	101.148	25.1131	48.6667	0.604598	1.90585	-3.78632	-1.27713	1.05547	-0.954494
lincRNA	AC025271.2	ENSG00000261265	13.1556	139.338	121.102	13.3871	76.357	23.8574	37.3333	-1.50479	1.90005	1.69768	-1.47962	1.0323	-0.646025
lincRNA	AC010980.2	ENSG00000267034	187.468	233.596	1321.54	53.5483	40.6576	106.731	63.3333	1.5656	1.88298	4.38311	-0.242124	-0.639438	0.752937
lincRNA	AC007952.3	ENSG00000230197	22273.3	16888.6	552.012	10185.1	740.763	1241.84	4636.33	2.26426	1.86499	-3.07021	1.1354	-2.6459	-1.9005
lincRNA	MUC20-OT1	ENSG00000242086	5482.6	17999.2	6616.51	4282.19	4473.33	6643.67	4973.33	0.140648	1.85565	0.411857	-0.215864	-0.152863	0.417767
lincRNA	AC004253.2	ENSG00000265046	0.0822226	6.14727	0.0587873	0.0836692	0.099165	6.27827	1.73333	-4.39787	1.8264	-4.8819	-4.37271	-4.12757	1.85682
lincRNA	LINC00943	ENSG00000189238	0.0822226	138.314	138.738	1.67338	0.99165	144.4	39.3333	-2	1.81412	1.81854	-4.55491	-5.30978	1.87625
lincRNA	AC131025.2	ENSG00000275871	7.40004	195.688	23.5149	2.51008	129.906	41.4366	55.6667	-2.91121	1.81367	-1.24324	-4.47101	1.22258	-0.425908
lincRNA	AC008033.3	ENSG00000273824	0.0822226	42.0063	2.35149	3.34677	7.9332	30.1357	12	-2	1.80757	-2.35139	-1.84219	-0.59706	1.32844
lincRNA	AL645608.1	ENSG00000223764	7.40004	277.652	201.052	5.85685	214.196	21.3461	80	-3.4344	1.7952	1.3295	-3.7718	1.42086	-1.90603
lincRNA	AC027449.1	ENSG00000273348	0.0822226	9.2209	0.0587873	0.0836692	5.9499	2.51131	2.7	-5.03728	1.77195	-5.52131	-5.01212	1.13991	-0.10452
lincRNA	AP000915.1	ENSG00000264514	84.6893	893.403	2222.16	124.667	557.307	92.9184	261.667	-1.62748	1.77158	3.08616	-1.06965	1.09074	-1.49369
lincRNA	AC129492.2	ENSG00000263427	0.822226	21.5154	0.587873	0.0836692	3.9666	18.8348	6.36667	-2.95293	1.75676	-3.43696	-6.2497	-0.682635	1.56479
lincRNA	AL021807.1	ENSG00000272468	4.93336	12.2945	4.70298	2.51008	2.97495	6.27827	3.66667	0.428101	1.74548	0.359107	-0.546737	-0.301604	0.775898
lincRNA	AC016831.1	ENSG00000226380	54.2669	620.874	77.5992	21.754	146.764	480.916	185.667	-1.77457	1.74159	-1.2586	-3.09336	-0.339215	1.37307
lincRNA	AP000561.1	ENSG00000226043	9.86671	2702.75	21.1634	4.18346	1444.83	1225.52	812.667	-6.36395	1.73369	-5.26302	-7.60182	0.830168	0.592657
lincRNA	AC095057.2	ENSG00000250338	0.0822226	13.3191	0.0587873	0.0836692	0.99165	13.8122	4.03333	-5.61629	1.72345	-6.10033	-5.59113	-2.02407	1.7759
lincRNA	AC079209.2	ENSG00000254177	14.8001	139.338	7.64235	20.9173	46.6075	69.061	42.3333	-1.51619	1.71872	-2.46971	-1.0171	0.13877	0.706077
lincRNA	AP003181.1	ENSG00000254998	9.86671	2561.36	8.81809	14.2238	303.445	2531.4	779.667	-6.30414	1.71598	-6.46625	-5.77648	-1.36142	1.69901
lincRNA	AC112220.3	ENSG00000271324	4.11113	16.3927	9.40596	4.18346	3.9666	7.53393	5	-0.282393	1.71305	0.911648	-0.257231	-0.334025	0.591474
lincRNA	AP000785.2	ENSG00000255362	18.9112	87.0863	21.7513	1.67338	45.6159	40.1809	26.6667	-0.495796	1.70741	-0.293937	-3.9942	0.774499	0.591474
lincRNA	AL160162.1	ENSG00000224893	3.2889	350.394	0.0587873	2.51008	79.332	302.613	108	-5.03728	1.69795	-2	-5.42716	-0.445057	1.48644
lincRNA	LINC02249	ENSG00000225930	396.313	673.126	171.071	49.3649	290.553	346.561	209.333	0.920838	1.68507	-0.291207	-2.08425	0.473002	0.727306
lincRNA	LINC02327	ENSG00000258038	3.2889	1034.79	744.247	6.69354	83.2986	1098.7	322.333	-6.6148	1.68271	1.20723	-5.58964	-1.95219	1.76917
lincRNA	AL132655.2	ENSG00000268649	7.40004	42.0063	9.99384	6.69354	28.7578	3.76696	13.3333	-0.849433	1.65557	-0.415927	-0.994196	1.10892	-1.82356
lincRNA	AC015909.1	ENSG00000249406	5.75558	94.2581	5.29085	0.836692	12.8914	96.6854	30.3333	-2.39787	1.63571	-2.51933	-5.18006	-1.23449	1.67239
lincRNA	AC007952.8	ENSG00000266311	189381	133008	218.101	88119.6	144.781	30977	43378.3	2.12624	1.61647	-7.63584	1.02249	-8.22696	-0.485777
lincRNA	AC007952.4	ENSG00000262202	200979	175555	12365.9	98853.5	17015.7	46637.5	57483	1.80584	1.61071	-2.21677	0.782157	-1.75627	-0.301644
lincRNA	MIR181A1HG	ENSG00000229989	2136.97	8674.82	3882.9	2825.51	3165.35	2486.2	2849.67	-0.415229	1.60604	0.446341	-0.0122816	0.15157	-0.196853
lincRNA	AC026250.1	ENSG00000245522	21.3779	172.124	143.441	51.8749	61.4823	57.7601	56.6667	-1.40638	1.60287	1.33988	-0.127463	0.117671	0.027573
lincRNA	AC245595.1	ENSG00000232527	817.293	3412.76	975.869	1008.21	946.034	1543.2	1129.33	-0.466546	1.59547	-0.210712	-0.163669	-0.255507	0.450453
lincRNA	AC092807.3	ENSG00000282057	259.001	1813.44	127.568	261.885	380.794	1411.36	607	-1.22874	1.57896	-2.25043	-1.21276	-0.672687	1.21731
lincRNA	AL355432.1	ENSG00000254396	3.2889	52.2518	2.35149	16.7338	3.9666	36.414	17.6667	-2.42535	1.56445	-2.90938	-0.0782605	-2.15506	1.04346
lincRNA	SEC23A-AS1	ENSG00000258651	23.8446	108.602	51.7328	16.7338	43.6326	59.0158	37	-0.633865	1.55345	0.483554	-1.14476	0.237881	0.673575
lincRNA	AC005256.1	ENSG00000267073	0.0822226	2.04909	1.17575	0.0836692	0.99165	1.25565	0.7	-3.08975	1.54956	0.748149	-3.06459	0.502476	0.843013
lincRNA	LINC01387	ENSG00000265944	359.313	3289.81	669.587	36.8145	2458.3	1110	1135.67	-1.66023	1.53447	-0.762196	-4.94712	1.11412	-0.0329817
lincRNA	AP003465.2	ENSG00000270131	9.04449	11.27	2.35149	6.69354	2.97495	1.25565	4	1.17704	1.49441	-0.766424	0.742769	-0.427135	-1.67156
lincRNA	AC010719.1	ENSG00000270933	83.0448	150.608	59.3751	30.1209	92.2234	40.1809	53.6667	0.629864	1.4887	0.145833	-0.83326	0.781107	-0.417515
lincRNA	MIR9-3HG	ENSG00000255571	38.6446	307.363	42.3268	6.69354	26.7745	377.952	112	-1.53516	1.45645	-1.40385	-4.06459	-2.06456	1.7547
lincRNA	LIN28B-AS1	ENSG00000203809	283.668	1188.47	32.333	126.341	332.203	1037.17	437.333	-0.62453	1.4423	-3.75765	-1.79142	-0.396669	1.24585
lincRNA	LINC01465	ENSG00000221949	159.512	671.077	544.37	338.86	143.789	241.086	247.333	-0.632793	1.44002	1.13813	0.454235	-0.782501	-0.0369109
lincRNA	AL645940.1	ENSG00000272217	18.089	30.7363	35.8602	13.3871	10.9081	8.78958	11.3333	0.674539	1.43937	1.66181	0.240269	-0.0551658	-0.366706
lincRNA	C5orf66-AS2	ENSG00000249647	1.64445	82.9881	0.0587873	1.67338	13.8831	95.4297	30.6667	-4.22099	1.43623	-2	-4.19583	-1.14334	1.63777
lincRNA	AC080038.2	ENSG00000277463	4.93336	21.5154	8.81809	12.5504	4.95825	5.02262	8	-0.69743	1.4273	0.140466	0.64966	-0.690169	-0.671561
lincRNA	AC005332.7	ENSG00000278730	961.182	1136.22	1720.12	254.355	621.765	426.923	423.667	1.18188	1.42324	2.0215	-0.736089	0.553439	0.0110446
lincRNA	CARMN	ENSG00000249669	54.2669	919.017	148.732	15.0605	739.771	335.26	343.667	-2.66286	1.41908	-1.2083	-4.51217	1.10607	-0.0357307
lincRNA	AC099811.3	ENSG00000267658	23.8446	52.2518	29.9815	7.53023	27.7662	27.6244	19.6667	0.277908	1.40973	0.608321	-1.38499	0.497577	0.490191
lincRNA	AL355001.2	ENSG00000275964	66.6003	97.3318	43.5026	9.20362	57.5157	51.4818	36.6667	0.86106	1.40844	0.246632	-1.9942	0.649487	0.489594
lincRNA	CYMP-AS1	ENSG00000235407	0.0822226	11.27	0.587873	0.0836692	1.9833	13.8122	4.36667	-5.73085	1.36788	-2.89296	-5.70569	-1.13863	1.66134
lincRNA	MIR4435-2HG	ENSG00000172965	1761.21	13873.4	4271.48	3519.13	5524.48	8194.4	5434.33	-1.62554	1.35214	-0.347366	-0.626885	0.0237362	0.592535
lincRNA	LINC00346	ENSG00000255874	66.6003	110.651	25.8664	29.2842	36.691	74.0836	43.6667	0.608997	1.34141	-0.755453	-0.576408	-0.251104	0.762622
lincRNA	AP001453.4	ENSG00000257086	88.8004	272.529	117.575	63.5886	175.522	87.8958	107.667	-0.277933	1.33984	0.127004	-0.759731	0.705081	-0.292705
lincRNA	AC079922.2	ENSG00000237753	56.7336	108.602	61.1388	18.4072	53.5491	66.5497	43	0.399867	1.33664	0.507751	-1.22406	0.316526	0.630095
lincRNA	AC112220.4	ENSG00000271643	40.2891	115.774	59.963	47.6915	24.7912	70.3166	46	-0.191245	1.3316	0.382439	0.0520975	-0.891803	0.612232
lincRNA	LINC00960	ENSG00000242516	220.357	198.762	106.993	7.53023	58.5073	213.461	79.3333	1.47384	1.32504	0.431515	-3.39716	-0.439309	1.42798
lincRNA	AC005150.1	ENSG00000248431	0.0822226	9.2209	0.587873	0.0836692	3.9666	8.78958	3.7	-5.49185	1.31738	-2.65395	-5.46668	0.100378	1.24827
lincRNA	AC106017.2	ENSG00000281856	41.9335	230.523	38.7996	25.9375	128.914	146.912	92.6667	-1.14395	1.31479	-1.25601	-1.83701	0.476292	0.664826
lincRNA	AC090515.2	ENSG00000245975	27.9557	129.093	59.3751	29.2842	76.357	57.7601	52.6667	-0.913748	1.29344	0.172969	-0.846766	0.535871	0.133183
lincRNA	AL049775.3	ENSG00000258945	2.46668	20.4909	11.7575	0.0836692	19.833	6.27827	8.36667	-1.76208	1.29226	0.490851	-6.64381	1.24518	-0.414285
lincRNA	AC008948.1	ENSG00000248261	0.0822226	12.2945	0.587873	0.0836692	5.9499	11.3009	5.03333	-5.93583	1.28843	-3.09794	-5.91067	0.241351	1.16685
lincRNA	AC112220.2	ENSG00000271020	18.089	70.6936	28.8058	31.7943	22.8079	32.647	29	-0.680942	1.28553	-0.00969543	0.132716	-0.346516	0.170898
lincRNA	LINC01962	ENSG00000248473	23.8446	79.9145	51.7328	22.5907	19.833	65.294	33	-0.468806	1.27599	0.648613	-0.546737	-0.734563	0.984485
lincRNA	MEG3	ENSG00000214548	7788.13	8279.35	978.22	5544.76	1027.35	3373.94	3450	1.17468	1.26292	-1.81837	0.684529	-1.74767	-0.0321605
lincRNA	AC020909.2	ENSG00000268518	3.2889	7.17181	4.11511	1.67338	0.99165	7.53393	3	0.132645	1.25738	0.455968	-0.842193	-1.59706	1.32844
lincRNA	LINC01695	ENSG00000236532	9.04449	942.581	49.3813	9.20362	285.595	1115.02	395.667	-5.4511	1.25233	-3.00225	-5.42594	-0.470314	1.49471
lincRNA	LINC01254	ENSG00000260913	26.3112	68.6445	43.5026	3.34677	1.9833	101.708	29	-0.140374	1.24309	0.585048	-3.11521	-3.87008	1.81031
lincRNA	TERC	ENSG00000270141	1061.49	1531.69	77.5992	485.282	1034.29	406.832	649	0.709806	1.23884	-3.0641	-0.419396	0.672352	-0.673785
lincRNA	EPB41L4A-DT	ENSG00000278921	24.6668	43.0309	57.0237	23.4274	8.92485	22.6018	18.3333	0.428101	1.2309	1.63709	0.353727	-1.03857	0.301967
lincRNA	AP001816.1	ENSG00000254531	97.8449	120.896	48.2056	51.0382	72.3904	27.6244	52	0.911985	1.21719	-0.109312	-0.026933	0.477288	-0.912569
lincRNA	AL162727.1	ENSG00000233817	0.0822226	30.7363	16.4604	3.34677	17.8497	22.6018	13.3333	-2	1.20491	0.303965	-1.9942	0.420862	0.761399
lincRNA	HIF1A-AS1	ENSG00000258777	216.245	1374.94	584.933	517.076	641.598	669.264	599.333	-1.47069	1.19794	-0.0350864	-0.212982	0.09831	0.159216
lincRNA	SEMA5A-AS1	ENSG00000251370	86.3338	336.051	57.0237	240.967	57.5157	119.287	147	-0.76782	1.19286	-1.36618	0.713022	-1.35379	-0.301377
lincRNA	AL353708.3	ENSG00000272906	48.5113	103.479	77.5992	51.0382	32.7244	53.9931	45.6667	0.0871807	1.18012	0.7649	0.160437	-0.480773	0.241635
lincRNA	LINC01820	ENSG00000228100	0.822226	17.4173	0.0587873	0.0836692	5.9499	21.3461	7.7	-3.22725	1.17759	-7.03321	-6.52402	-0.371993	1.47104
lincRNA	AC021422.1	ENSG00000278370	4.11113	3.07363	0.587873	0.836692	0.099165	3.76696	1.36667	1.58887	1.16928	-1.21709	-0.707892	-3.78469	1.46274
lincRNA	AL138749.1	ENSG00000226798	0.822226	3.07363	2.35149	0.836692	0.099165	3.76696	1.36667	-0.733054	1.16928	0.782914	-0.707892	-3.78469	1.46274
lincRNA	AC025271.3	ENSG00000261489	1.64445	19.4664	19.9877	1.67338	17.8497	7.53393	8.66667	-2.39787	1.16743	1.20556	-2.37271	1.04235	-0.202075
lincRNA	LINC00543	ENSG00000260704	0.0822226	11.27	2.35149	0.0836692	10.9081	5.02262	5.03333	-5.93583	1.1629	-1.09794	-5.91067	1.11582	-0.00307465
lincRNA	FOXD1-AS1	ENSG00000247993	224.468	299.167	373.887	90.3628	167.589	155.701	133.667	0.747868	1.16231	1.48396	-0.564839	0.326286	0.22014
lincRNA	GASAL1	ENSG00000253669	45.2224	77.8654	31.1573	12.5504	48.5908	51.4818	35	0.369684	1.15363	-0.167787	-1.47962	0.47333	0.556708
lincRNA	AC130352.1	ENSG00000270154	45.2224	102.454	75.2477	20.9173	30.7411	105.475	46.6667	-0.0453535	1.13452	0.689255	-1.15769	-0.602221	1.17644
lincRNA	AC006033.2	ENSG00000272908	4.11113	20.4909	0.0587873	1.67338	8.92485	21.3461	9.33333	-1.18286	1.13452	-7.31074	-2.47962	-0.0645645	1.19351
lincRNA	BX322562.1	ENSG00000273796	1.64445	5.12272	2.93936	0.836692	0.99165	6.27827	2.33333	-0.504785	1.13452	0.333111	-1.47962	-1.23449	1.42798
lincRNA	AC103706.1	ENSG00000261220	130.734	135.24	35.8602	38.4879	90.2401	61.5271	62	1.07629	1.12518	-0.789883	-0.687865	0.541501	-0.011047
lincRNA	PSMB8-AS1	ENSG00000204261	46.0447	71.7181	19.3998	8.36692	58.5073	37.6696	33	0.480568	1.11987	-0.766424	-1.9797	0.826152	0.190936
lincRNA	AC048341.2	ENSG00000275180	686.559	891.354	921.784	580.665	253.862	357.862	411.667	0.737907	1.11452	1.16295	0.496228	-0.69743	-0.202075
lincRNA	AC069503.3	ENSG00000278084	0.0822226	5.12272	1.76362	2.51008	0.099165	5.02262	2.36667	-4.84718	1.11405	-0.424318	0.0848754	-4.57688	1.08558
lincRNA	AC061992.1	ENSG00000266970	82.2226	368.836	146.968	64.4253	225.105	261.176	170.667	-1.05357	1.1118	-0.215677	-1.40548	0.399414	0.613842
lincRNA	AL354861.3	ENSG00000268926	10.6889	16.3927	2.93936	5.85685	1.9833	17.5792	7.66667	0.479448	1.09638	-1.3831	-0.388475	-1.9507	1.19719
lincRNA	LINC02384	ENSG00000251301	127.445	1045.04	168.719	57.7318	99.165	1633.61	490	-1.94291	1.0927	-1.53816	-3.08534	-2.30488	1.73721
lincRNA	AL136115.1	ENSG00000228634	15.6223	80.939	21.7513	30.9576	39.666	46.4592	38	-1.28239	1.09084	-0.804898	-0.295705	0.0619035	0.289965
lincRNA	AC005013.1	ENSG00000228421	39.4669	101.43	88.7688	14.2238	106.107	23.8574	47.6667	-0.272339	1.08943	0.897072	-1.74468	1.15446	-0.998542
lincRNA	AC245100.6	ENSG00000238107	17.2668	38.9327	28.8058	11.7137	5.9499	43.9479	18.3333	-0.0864725	1.08651	0.651888	-0.646273	-1.62353	1.26133
lincRNA	AC116351.2	ENSG00000272347	10.6889	38.9327	28.2179	8.36692	33.7161	13.8122	18.3333	-0.77835	1.08651	0.622141	-1.1317	0.878969	-0.408526
lincRNA	AL162741.1	ENSG00000260179	7.40004	33.81	12.9332	19.2439	15.8664	11.3009	16	-1.11247	1.07938	-0.306993	0.266331	-0.0120971	-0.501636
lincRNA	AC055713.1	ENSG00000247373	592.003	2093.14	1045.24	712.862	1147.34	1233.05	997	-0.751989	1.07001	0.0681656	-0.483971	0.202626	0.306569
lincRNA	LINC01150	ENSG00000229671	0.0822226	52.2518	0.0587873	0.0836692	16.858	74.0836	25.3667	-2	1.04255	-2	-2	-0.589496	1.54622
lincRNA	LINC02488	ENSG00000249362	56.7336	80.939	4.11511	3.34677	15.8664	123.054	39.3333	0.528451	1.04108	-3.25675	-3.55491	-1.30978	1.64547
lincRNA	AC090519.2	ENSG00000259499	166.912	186.467	179.301	148.931	20.8246	92.9184	91	0.875149	1.03498	0.978447	0.710708	-2.12757	0.0300982
lincRNA	AC097381.1	ENSG00000228919	2.46668	14.3436	2.93936	5.02015	8.92485	7.53393	7	-1.50479	1.03498	-1.25185	-0.479623	0.350473	0.106047
lincRNA	AC005332.6	ENSG00000277476	17.2668	52.2518	51.1449	16.7338	28.7578	35.1583	25.6667	-0.571899	1.02558	0.994695	-0.617127	0.16406	0.45397
lincRNA	AL645608.9	ENSG00000273443	2.46668	4.09818	5.87873	0.0836692	2.97495	3.76696	2.03333	0.278723	1.01114	1.53166	-4.60301	0.549019	0.889555
lincRNA	AC245100.7	ENSG00000272824	4.93336	17.4173	10.5817	9.20362	4.95825	12.5565	8.66667	-0.812907	1.00697	0.288024	0.0867238	-0.805646	0.53489
lincRNA	AC004825.2	ENSG00000274818	12.3334	50.2027	27.63	22.5907	18.8413	36.414	25	-1.01936	1.00584	0.144308	-0.146199	-0.408026	0.542564
lincRNA	AC068491.2	ENSG00000229118	1.64445	240.768	25.8664	9.20362	103.132	308.891	120.333	-6.19329	1.00061	-2.21789	-3.70869	-0.22255	1.36006
lincRNA	AL671710.1	ENSG00000273192	341.224	1033.77	680.169	558.911	649.531	292.567	518.667	-0.604089	0.99503	0.391085	0.10781	0.32459	-0.826038
lincRNA	AP005057.1	ENSG00000264080	0.0822226	13.3191	0.0587873	0.0836692	12.8914	8.78958	6.7	-6.34848	0.991262	-6.83251	-6.32332	0.944182	0.391633
lincRNA	AL512598.1	ENSG00000273107	3.2889	2.04909	4.11511	0.836692	1.9833	0.125565	1.03333	1.6703	0.987677	1.99362	-0.304536	0.940597	-3.04079
lincRNA	AC003070.2	ENSG00000267446	0.0822226	2.04909	1.17575	0.0836692	1.9833	1.25565	1.03333	-3.65163	0.987677	0.18627	-3.62646	0.940597	0.281134
lincRNA	AC008915.2	ENSG00000260136	80.5782	389.327	292.173	229.254	139.823	231.04	199.667	-1.30913	0.963389	0.549228	0.199352	-0.513995	0.210552
lincRNA	LINC00334	ENSG00000182586	288.601	553.254	539.667	198.296	282.62	414.366	284	0.0231874	0.962051	0.926179	-0.518234	-0.00702611	0.545015
lincRNA	AP001033.1	ENSG00000264964	230.223	298.143	125.217	109.607	96.19	292.567	153.667	0.58323	0.956198	-0.295375	-0.487468	-0.675845	0.928965
lincRNA	SOD2-OT1	ENSG00000285427	231.046	628.046	379.178	350.574	240.971	389.253	324	-0.487816	0.954876	0.226881	0.113726	-0.427135	0.264714
lincRNA	AC091057.3	ENSG00000269930	54.2669	37.9082	41.1511	6.69354	26.7745	30.1357	19.6667	1.46432	0.946756	1.06518	-1.55491	0.44511	0.615721
lincRNA	AC017002.3	ENSG00000240350	42.7558	999.956	194.586	36.8145	350.052	1460.33	520	-3.60432	0.943353	-1.4181	-3.82017	-0.570941	1.48971
lincRNA	AC116036.2	ENSG00000272360	22.2001	5.12272	11.1696	2.51008	2.97495	2.51131	2.66667	3.05746	0.941874	2.06647	-0.0873056	0.157828	-0.086598
lincRNA	HCG11	ENSG00000228223	375.757	832.955	262.191	330.494	593.007	389.253	434.333	-0.209001	0.939436	-0.728183	-0.394181	0.449246	-0.158095
lincRNA	DKFZP434K028	ENSG00000124915	33.7113	128.068	32.9209	12.5504	85.2819	126.821	67.3333	-0.99809	0.927518	-1.03232	-2.42359	0.340919	0.913402
lincRNA	LINC00907	ENSG00000267586	284.49	3888.15	14690.4	874.344	513.675	5747.13	2046.67	-2.84682	0.925807	2.84352	-1.227	-1.99435	1.48957
lincRNA	LIX1-AS1	ENSG00000251513	8878.4	15189.9	9219.02	7348.67	7107.16	10124.3	8004.33	0.149518	0.924259	0.203832	-0.123298	-0.171509	0.338975
lincRNA	C8orf49	ENSG00000255394	2.46668	29.7118	0.0587873	2.51008	7.9332	45.2036	15.6667	-2.66706	0.923338	-2	-2.64189	-0.981723	1.52874
lincRNA	AC020916.1	ENSG00000267519	17.2668	40.9818	21.7513	8.36692	27.7662	33.9027	21.6667	-0.327481	0.919506	0.00562377	-1.37271	0.357853	0.645922
lincRNA	SPACA6P-AS	ENSG00000269959	15.6223	127.044	99.3505	4.18346	74.3737	153.19	67.3333	-2.10771	0.91593	0.561206	-4.00855	0.143473	1.18593
lincRNA	AC005606.1	ENSG00000260107	168.556	378.057	236.325	244.314	202.297	136.866	201.667	-0.258741	0.906631	0.228799	0.276765	0.00449941	-0.559205
lincRNA	LINC00513	ENSG00000233559	141.423	723.329	98.7626	55.2217	279.645	1024.61	388	-1.45604	0.898595	-1.97402	-2.81275	-0.472459	1.40095
lincRNA	AC017002.5	ENSG00000280878	106.889	1968.15	321.566	132.197	756.629	2835.27	1059.67	-3.30942	0.89323	-1.72042	-3.00284	-0.485953	1.41987
lincRNA	AC073352.1	ENSG00000272662	27.9557	29.7118	20.5755	10.0403	18.8413	21.3461	16	0.80507	0.892964	0.362859	-0.672268	0.23583	0.415902
lincRNA	AC106771.1	ENSG00000248783	0.0822226	143.436	0.587873	0.0836692	146.764	106.731	77.7	-2	0.884423	-7.04627	-2	0.917514	0.457988
lincRNA	AC117430.1	ENSG00000240895	0.822226	9.2209	3.52724	3.34677	5.9499	6.27827	5	-2.60432	0.88298	-0.50339	-0.579159	0.250937	0.328439
lincRNA	AC084082.1	ENSG00000253190	272.157	636.242	381.529	254.355	352.036	482.171	347.667	-0.353266	0.871871	0.134089	-0.450864	0.0180172	0.471841
lincRNA	AL645608.7	ENSG00000272438	15.6223	198.762	124.041	14.2238	222.13	106.731	108.667	-2.79823	0.87113	0.190909	-2.93353	1.03149	-0.0259352
lincRNA	LINC00843	ENSG00000178440	560.758	1865.7	490.874	1169.7	1108.66	701.911	1025	-0.870173	0.86409	-1.0622	0.19051	0.113199	-0.546264
lincRNA	CU639417.3	ENSG00000280095	3.2889	13.3191	3.52724	1.67338	8.92485	13.8122	7.33333	-1.15686	0.860954	-1.05593	-2.1317	0.283359	0.913402
lincRNA	AC087203.3	ENSG00000270074	83.0448	99.3808	137.562	60.2419	42.6409	62.7827	55	0.594459	0.853536	1.32258	0.131335	-0.367192	0.190936
lincRNA	LINC01836	ENSG00000267530	10.6889	111.675	45.8541	17.5705	123.956	50.2262	62	-2.53615	0.848971	-0.435218	-1.81911	0.999491	-0.303829
lincRNA	AC040170.1	ENSG00000270058	0.0822226	10.2454	0.0587873	0.0836692	1.9833	18.8348	5.7	-6.11528	0.845949	-6.59931	-6.09012	-1.52306	1.72437
lincRNA	SNHG25	ENSG00000266402	198.157	948.728	571.412	539.667	420.46	649.173	528.667	-1.41572	0.843637	0.112174	0.0297102	-0.330391	0.296245
lincRNA	AP001527.2	ENSG00000277459	23.0223	57.3745	41.739	26.7742	32.7244	38.9253	32	-0.475038	0.842338	0.383323	-0.257231	0.032297	0.282636
lincRNA	LINC00702	ENSG00000233117	12.3334	209.007	54.0843	3.34677	15.8664	416.877	117.333	-3.24997	0.832939	-1.11733	-5.1317	-2.88657	1.82901
lincRNA	AC026412.3	ENSG00000271119	187.468	498.953	80.5386	101.24	414.51	380.463	280.667	-0.582217	0.830047	-1.80111	-1.47108	0.562548	0.4389
lincRNA	LINC00626	ENSG00000225826	0.822226	46.1045	11.7575	1.67338	6.94155	86.6402	26	-4.98283	0.826396	-1.14494	-3.95767	-1.90518	1.73652
lincRNA	AC139887.3	ENSG00000260262	0.0822226	3.07363	0.0587873	0.0836692	0.099165	6.27827	1.73333	-4.39787	0.826396	-4.8819	-4.37271	-4.12757	1.85682
lincRNA	AC018557.2	ENSG00000260558	115.112	190.565	102.878	133.871	107.098	69.061	107.667	0.0964624	0.823714	-0.065641	0.31427	-0.00763745	-0.640629
lincRNA	AC092803.2	ENSG00000260805	40.2891	38.9327	14.1089	21.754	28.7578	13.8122	22	0.872885	0.823479	-0.640893	-0.0162225	0.386452	-0.671561
lincRNA	AC007663.3	ENSG00000273139	13.9778	19.4664	18.8119	5.85685	16.858	11.3009	11	0.345638	0.823479	0.774144	-0.909307	0.615934	0.0389329
lincRNA	MIR4307HG	ENSG00000257612	33.7113	393.425	5.29085	85.3426	312.37	317.681	223.333	-2.7279	0.816891	-5.39955	-1.38786	0.484056	0.508378
lincRNA	AC110285.6	ENSG00000275966	3.2889	36.8836	28.2179	13.3871	27.7662	23.8574	21	-2.67471	0.812591	0.426221	-0.649548	0.40294	0.18405
lincRNA	AC015849.2	ENSG00000270829	6.57781	8.19636	5.87873	0.836692	5.9499	8.78958	4.66667	0.495215	0.812591	0.333111	-2.47962	0.350473	0.913402
lincRNA	AC005498.1	ENSG00000267224	1.64445	4.09818	0.0587873	0.836692	3.9666	2.51131	2.33333	-0.504785	0.812591	-5.31074	-1.47962	0.76551	0.106047
lincRNA	LINC00314	ENSG00000178457	25.489	100.405	9.40596	39.3245	33.7161	114.265	57.3333	-1.1695	0.808391	-2.60773	-0.543944	-0.765937	0.994932
lincRNA	LINC02237	ENSG00000253434	16.4445	1321.66	17.6362	26.7742	394.677	2315.43	758	-5.52652	0.802084	-5.42559	-4.82328	-0.941527	1.61101
lincRNA	AL139384.2	ENSG00000277159	63.3114	123.97	34.6845	84.5059	36.691	95.4297	71.3333	-0.172111	0.797342	-1.04029	0.244476	-0.959148	0.419863
lincRNA	AL451007.2	ENSG00000282317	0.0822226	4.09818	0.587873	0.0836692	3.9666	3.76696	2.36667	-4.84718	0.792126	-2.00928	-4.82202	0.745046	0.670545
lincRNA	AC008406.1	ENSG00000248482	0.0822226	50.2027	0.0587873	3.34677	7.9332	94.1741	29	-2	0.791712	-2	-3.11521	-1.87008	1.69928
lincRNA	AC069544.1	ENSG00000272853	55.0892	64.5463	48.2056	37.6512	30.7411	45.2036	37.3333	0.561304	0.78987	0.368735	0.0122301	-0.280293	0.275972
lincRNA	AC092919.1	ENSG00000240497	1.64445	9.2209	22.3392	1.67338	2.97495	13.8122	5.33333	-1.69743	0.78987	2.06647	-1.67227	-0.842172	1.37283
lincRNA	LINC00319	ENSG00000188660	0.822226	27.6627	7.64235	5.85685	13.8831	33.9027	16	-4.28239	0.78987	-1.06598	-1.44988	-0.204742	1.08333
lincRNA	AC092171.3	ENSG00000234432	64.1336	190.565	271.009	101.24	114.04	119.287	110.333	-0.782715	0.788417	1.29647	-0.124092	0.047668	0.11257
lincRNA	AC097487.1	ENSG00000249675	20.5557	1082.94	19.9877	79.4858	986.692	1010.8	631.667	-4.94156	0.777723	-4.98198	-2.99039	0.643436	0.678265
lincRNA	AC074183.1	ENSG00000232019	23.8446	109.626	99.9384	34.3044	94.2067	70.3166	64	-1.42441	0.77645	0.642967	-0.899679	0.557759	0.135794
lincRNA	AC009065.1	ENSG00000259780	46.0447	186.467	141.677	119.647	110.073	96.6854	110.333	-1.26076	0.757053	0.36074	0.116916	-0.00340614	-0.190499
lincRNA	AC008393.1	ENSG00000245317	113.467	114.749	73.4841	61.0786	74.3737	70.3166	68	0.738669	0.754875	0.111897	-0.154869	0.129259	0.0483316
lincRNA	AL592463.1	ENSG00000232896	9.86671	23.5645	0.0587873	3.34677	5.9499	40.1809	14	-0.504785	0.75119	-2	-2.06459	-1.23449	1.52108
lincRNA	AL021937.4	ENSG00000241954	66.6003	95.2827	49.9692	56.0584	49.5825	66.5497	56.6667	0.233029	0.749713	-0.181462	-0.0155698	-0.192669	0.231932
lincRNA	CXXC5-AS1	ENSG00000250635	0.822226	12.2945	15.2847	3.34677	9.9165	10.0452	7.33333	-3.15686	0.745476	1.05955	-1.1317	0.435362	0.45397
lincRNA	LINC00605	ENSG00000251533	0.0822226	12.2945	0.0587873	6.69354	0.099165	17.5792	7.36667	-6.48533	0.738934	-6.96936	-0.138243	-6.21504	1.25478
lincRNA	AC026401.3	ENSG00000280206	402.069	533.788	366.245	308.74	356.002	291.312	320	0.32937	0.738194	0.194736	-0.0516817	0.153815	-0.135508
lincRNA	AC103808.6	ENSG00000266743	1.64445	26.6382	4.70298	3.34677	3.9666	50.2262	16	-3.28239	0.735423	-1.76642	-2.25723	-2.0121	1.65037
lincRNA	MALAT1	ENSG00000251562	160198	235190	146326	140057	147990	134882	141350	0.180581	0.734557	0.0499106	-0.0132547	0.0662266	-0.0675698
lincRNA	AL161937.1	ENSG00000234698	7.40004	47.1291	24.6907	4.18346	17.8497	77.8506	28.3333	-1.9369	0.734117	-0.198535	-2.75973	-0.666601	1.45821
lincRNA	AC091057.4	ENSG00000269974	52.6225	76.8409	35.8602	51.8749	54.5407	27.6244	46.3333	0.183629	0.729823	-0.369666	0.162987	0.235284	-0.746107
lincRNA	AC104365.3	ENSG00000267705	175.134	388.302	544.37	215.867	326.253	148.167	235	-0.4242	0.72452	1.21193	-0.12252	0.47333	-0.665434
lincRNA	LINC02144	ENSG00000248708	18.9112	96.3072	5.87873	5.85685	29.7495	173.28	58.3333	-1.62508	0.723323	-3.31074	-3.31612	-0.971455	1.57072
lincRNA	AC092903.2	ENSG00000248787	64.9559	96.3072	80.5386	57.7318	63.4656	53.9931	58.6667	0.146919	0.715103	0.457139	-0.0231753	0.113434	-0.119765
lincRNA	AC106028.4	ENSG00000274215	8.22226	27.6627	12.9332	16.7338	12.8914	22.6018	17	-1.04793	0.702408	-0.394456	-0.0227653	-0.39912	0.410902
lincRNA	AL109659.1	ENSG00000223720	412.758	934.385	401.517	603.255	496.817	634.105	575.667	-0.479939	0.698783	-0.519772	0.067535	-0.21252	0.139489
lincRNA	SNHG19	ENSG00000260260	582.136	1447.68	1310.37	696.965	1068.01	963.087	892.333	-0.616226	0.69809	0.554318	-0.356497	0.259267	0.110083
lincRNA	LINC02476	ENSG00000225546	21.3779	773.531	17.6362	31.7943	402.61	1240.59	477.333	-4.48081	0.696463	-4.75839	-3.90816	-0.245614	1.37795
lincRNA	AC005332.4	ENSG00000274561	24.6668	20.4909	37.036	5.02015	17.8497	17.5792	12.6667	0.961533	0.693946	1.54789	-1.33523	0.494863	0.472829
lincRNA	AC106895.2	ENSG00000251216	13.9778	287.897	8.81809	29.2842	43.6326	572.578	178.333	-3.67336	0.690977	-4.33797	-2.60638	-2.0311	1.6829
lincRNA	YTHDF3-AS1	ENSG00000270673	39.4669	65.5709	73.4841	28.4475	47.5992	50.2262	40.6667	-0.0432051	0.689208	0.853585	-0.515543	0.227091	0.304593
lincRNA	AL512604.3	ENSG00000260100	3.2889	11.27	1.17575	6.69354	5.9499	8.78958	7	-1.08975	0.68706	-2.57378	-0.0645855	-0.23449	0.328439
lincRNA	AC092171.5	ENSG00000273084	17.2668	58.3991	138.15	30.1209	32.7244	50.2262	36.3333	-1.0733	0.684651	1.92687	-0.270527	-0.150925	0.467146
lincRNA	AC117402.1	ENSG00000206532	162.801	258.185	204.58	148.931	193.372	136.866	160.667	0.019037	0.684336	0.348592	-0.109424	0.267306	-0.231303
lincRNA	AL731533.2	ENSG00000273001	11.5112	26.6382	8.81809	2.51008	37.6827	11.3009	16.6667	-0.533932	0.676529	-0.918427	-2.73116	1.17694	-0.560529
lincRNA	HIF1A-AS2	ENSG00000258667	17723.1	26548	17819.6	17166.4	18546.8	13695.4	16709	0.0850044	0.667978	0.0928394	0.0389638	0.150547	-0.286932
lincRNA	AC020661.1	ENSG00000251161	40.2891	66.5954	55.26	39.3245	32.7244	57.7601	42	-0.0600003	0.665033	0.395847	-0.0949592	-0.36002	0.459684
lincRNA	AP003386.1	ENSG00000255187	0.822226	68.6445	6.4666	15.0605	56.524	69.061	43.3333	-5.7198	0.663667	-2.7444	-1.52471	0.383388	0.672394
lincRNA	AP000769.3	ENSG00000279243	12.3334	18.4418	52.9085	9.20362	7.9332	20.0905	11.6667	0.0801773	0.660587	2.18111	-0.342119	-0.556418	0.784119
lincRNA	AC090377.1	ENSG00000267462	9.86671	18.4418	2.35149	2.51008	11.8998	25.1131	11.6667	-0.241751	0.660587	-2.31074	-2.21659	0.0285449	1.10605
lincRNA	AL136295.2	ENSG00000259321	146.356	227.449	228.095	112.117	197.338	124.31	144	0.0234157	0.659474	0.663564	-0.361066	0.454603	-0.212129
lincRNA	AC008406.2	ENSG00000248753	1.64445	106.553	1.76362	9.20362	16.858	220.995	68	-5.36986	0.64796	-5.26892	-2.88526	-2.0121	1.70041
lincRNA	AC004012.1	ENSG00000233942	7.40004	26.6382	32.9209	8.36692	6.94155	42.6923	17	-1.19993	0.64796	0.953468	-1.02277	-1.29221	1.32844
lincRNA	AC009065.7	ENSG00000261532	349.446	627.021	602.57	426.713	483.925	261.176	402	-0.202125	0.641319	0.583932	0.0860711	0.267589	-0.622172
lincRNA	AC009549.1	ENSG00000270607	24.6668	53.2763	42.9147	42.6713	22.8079	36.414	34.3333	-0.47704	0.633885	0.321862	0.313657	-0.590073	0.0848825
lincRNA	AC133794.1	ENSG00000269916	15.6223	2.04909	7.05447	0.836692	1.9833	1.25565	1.33333	3.5505	0.619945	2.4035	-0.672268	0.572865	-0.086598
lincRNA	AC103740.2	ENSG00000259727	1.64445	16.3927	8.23022	0.836692	2.97495	35.1583	10.6667	-2.69743	0.619945	-0.374107	-3.67227	-1.84217	1.72076
lincRNA	AL023881.1	ENSG00000276984	7.40004	7.17181	1.76362	5.02015	4.95825	3.76696	4.66667	0.66514	0.619945	-1.40385	0.105339	0.0874386	-0.30899
lincRNA	AC106872.10	ENSG00000250887	0.822226	3.07363	0.587873	0.836692	3.9666	1.25565	2	-1.28239	0.619945	-1.76642	-1.25723	0.987903	-0.671561
lincRNA	AC026741.1	ENSG00000272103	1.64445	3.07363	0.0587873	3.34677	0.99165	1.25565	2	-0.282393	0.619945	-5.08835	0.742769	-1.0121	-0.671561
lincRNA	AL133457.1	ENSG00000261038	0.0822226	3.07363	0.0587873	0.836692	0.99165	5.02262	2	-4.60432	0.619945	-5.08835	-1.25723	-1.0121	1.32844
lincRNA	AL161937.2	ENSG00000237595	22.2001	71.7181	32.9209	23.4274	40.6576	90.4071	47	-1.08209	0.609677	-0.513658	-1.00446	-0.209134	0.943776
lincRNA	AC133480.1	ENSG00000258235	0.0822226	4.09818	0.587873	0.836692	0.099165	8.78958	2.7	-5.03728	0.602024	-2.19938	-1.69019	-4.76698	1.70284
lincRNA	LINC02114	ENSG00000249521	0.0822226	3.07363	0.0587873	0.0836692	1.9833	5.02262	2.03333	-4.62817	0.596099	-5.1122	-4.60301	-0.0359438	1.30459
lincRNA	LINC02590	ENSG00000233978	13.1556	29.7118	29.9815	1.67338	25.7829	38.9253	19.6667	-0.580073	0.595283	0.608321	-3.55491	0.390662	0.984955
lincRNA	LINC01023	ENSG00000272523	14.8001	28.6873	23.5149	9.20362	19.833	32.647	19	-0.360395	0.59441	0.307576	-1.04573	0.0619035	0.780952
lincRNA	SNHG9	ENSG00000255198	112.645	227.449	141.089	129.687	158.664	173.28	151	-0.422765	0.590994	-0.0979384	-0.219511	0.0714263	0.198559
lincRNA	LINC01993	ENSG00000204277	18.9112	170.074	56.4358	73.6289	67.4322	231.04	113.333	-2.58326	0.585594	-1.00589	-0.622227	-0.749063	1.02757
lincRNA	AC009974.1	ENSG00000272555	0.0822226	2.04909	0.0587873	0.0836692	0.99165	3.76696	1.36667	-4.05498	0.584322	-4.53901	-4.02982	-0.462759	1.46274
lincRNA	AC244453.1	ENSG00000227193	1008.05	2887.17	2011.7	918.688	1975.37	3380.22	1927.33	-0.93504	0.583048	0.0618094	-1.06896	0.0355144	0.810512
lincRNA	LINC00366	ENSG00000229437	1.64445	54.3009	79.9507	45.1814	12.8914	52.7375	36.3333	-4.46561	0.579682	1.13782	0.314435	-1.49488	0.537535
lincRNA	AC137630.4	ENSG00000273211	14.8001	30.7363	22.927	23.4274	22.8079	13.8122	20.6667	-0.481702	0.57264	0.149744	0.180891	0.142231	-0.581363
lincRNA	AC004253.1	ENSG00000263990	2911.5	4960.85	3015.2	3399.48	4067.75	2321.71	3338	-0.19722	0.571602	-0.146731	0.0263308	0.285246	-0.523799
lincRNA	SOX5-AS1	ENSG00000256120	130.734	411.867	147.556	435.08	98.1733	267.454	277.333	-1.08499	0.570557	-0.910358	0.64966	-1.49822	-0.0523281
lincRNA	AC007952.5	ENSG00000262292	41441.8	27831.8	279.827	27666.9	481.942	28543.5	18761.7	1.1433	0.568944	-6.06711	0.560374	-5.28278	0.605376
lincRNA	LINC01547	ENSG00000183250	202.268	279.701	340.966	102.913	282.62	198.393	188.667	0.100426	0.568044	0.853789	-0.874412	0.583025	0.0725245
lincRNA	GATA3-AS1	ENSG00000197308	0.0822226	66.5954	6.4666	0.836692	118.998	17.5792	45	-2	0.565498	-2.79885	-5.74908	1.40294	-1.35606
lincRNA	AL139384.1	ENSG00000274922	92.9116	93.2336	7.05447	61.9152	77.3487	46.4592	63	0.560506	0.565498	-3.15874	-0.0250572	0.296025	-0.439387
lincRNA	AC015813.4	ENSG00000278642	3.2889	12.2945	9.99384	10.877	4.95825	8.78958	8.33333	-1.34129	0.561052	0.262145	0.384315	-0.749063	0.0769007
lincRNA	LINC02319	ENSG00000258694	14.8001	135.24	6.4666	23.4274	22.8079	282.522	92	-2.63603	0.555815	-3.83055	-1.97344	-2.0121	1.61866
lincRNA	AC127024.5	ENSG00000266490	227.757	351.419	217.513	240.131	261.796	210.95	239.667	-0.073536	0.552162	-0.139928	0.00279087	0.127412	-0.184129
lincRNA	AL606519.1	ENSG00000225598	0.0822226	2.04909	0.0587873	0.0836692	0.099165	5.02262	1.4	-4.08975	0.549556	-4.57378	-4.06459	-3.81945	1.84301
lincRNA	AL157387.1	ENSG00000234918	0.0822226	2.04909	4.70298	0.0836692	0.099165	5.02262	1.4	-4.08975	0.549556	1.74815	-4.06459	-3.81945	1.84301
lincRNA	AC122108.2	ENSG00000276121	2.46668	2.04909	0.0587873	0.0836692	0.099165	5.02262	1.4	0.817143	0.549556	-4.57378	-4.06459	-3.81945	1.84301
lincRNA	AC109809.1	ENSG00000275995	0.0822226	1.02454	0.0587873	0.836692	0.099165	1.25565	0.7	-3.08975	0.549556	-3.57378	0.257343	-2.81945	0.843013
lincRNA	AC134312.3	ENSG00000260166	0.822226	1.02454	1.17575	0.836692	0.099165	1.25565	0.7	0.23218	0.549556	0.748149	0.257343	-2.81945	0.843013
lincRNA	AC090753.1	ENSG00000254000	0.0822226	1.02454	1.17575	0.0836692	0.99165	1.25565	0.7	-3.08975	0.549556	0.748149	-3.06459	0.502476	0.843013
lincRNA	MIR155HG	ENSG00000234883	92.9116	231.547	115.223	179.052	103.132	198.393	158.667	-0.772069	0.545307	-0.46157	0.174381	-0.621513	0.322365
lincRNA	LINC02104	ENSG00000271334	0.0822226	18.4418	0.587873	0.836692	2.97495	42.6923	12.6667	-2	0.541943	-4.42939	-3.9202	-2.0901	1.75294
lincRNA	AP005329.3	ENSG00000272688	72.3559	61.4727	64.0781	32.631	63.4656	30.1357	42.3333	0.773317	0.538151	0.598038	-0.375551	0.584181	-0.49032
lincRNA	AC048341.1	ENSG00000257354	3197.64	5430.09	4601.28	6292.76	1998.17	2164.75	3753.33	-0.231166	0.532803	0.293863	0.745521	-0.90949	-0.793973
lincRNA	AP005271.1	ENSG00000265554	20.5557	114.749	188.119	8.36692	23.7996	257.409	79.6667	-1.95444	0.526434	1.2396	-3.25121	-1.74304	1.69202
lincRNA	LINC02307	ENSG00000258969	1168.38	2626.93	1104.61	1014.91	1111.64	3977.91	1834	-0.65048	0.518386	-0.731453	-0.853645	-0.722304	1.11702
lincRNA	AC007405.1	ENSG00000234350	4995.02	7360.33	4010.47	3846.28	6151.2	5798.61	5139.33	-0.0410896	0.518189	-0.357811	-0.418119	0.259288	0.174126
lincRNA	AC068057.1	ENSG00000228528	26.3112	34.8345	43.5026	46.8548	1.9833	18.8348	24.3333	0.112745	0.517584	0.838167	0.945262	-3.61696	-0.369532
lincRNA	AP000769.2	ENSG00000270117	137.312	119.872	150.495	60.2419	102.14	96.6854	84	0.708994	0.51303	0.841258	-0.479623	0.282086	0.202909
lincRNA	LINC00308	ENSG00000184856	1.64445	670.052	8.23022	1.67338	1286.17	140.633	470.333	-8.15993	0.51059	-5.83661	-8.13477	1.45133	-1.74175
lincRNA	AL158152.2	ENSG00000269946	1132.21	3289.81	2202.76	2459.04	2500.94	1843.3	2309.67	-1.02855	0.510321	-0.068373	0.0904101	0.114787	-0.325393
lincRNA	AC016773.1	ENSG00000270195	21.3779	24.5891	22.3392	25.9375	9.9165	13.8122	17.3333	0.30257	0.504468	0.366026	0.581488	-0.805646	-0.327606
lincRNA	Z82243.1	ENSG00000273243	28.7779	42.0063	12.3453	33.4677	35.6994	16.3235	29.6667	-0.0438807	0.501764	-1.26488	0.173927	0.267057	-0.861892
lincRNA	FP236241.1	ENSG00000277991	12700.9	10236.2	5096.86	9995.97	5260.7	5580.13	7232	0.812467	0.501217	-0.504787	0.466951	-0.459139	-0.374096
lincRNA	AL031668.1	ENSG00000228386	24.6668	178.271	19.3998	129.687	70.4071	190.859	126	-2.35278	0.500647	-2.69931	0.0416139	-0.83963	0.599087
lincRNA	LINC01971	ENSG00000278200	16.4445	6.14727	22.3392	0.0836692	7.9332	6.27827	4.36667	1.913	0.493413	2.35497	-5.70569	0.86137	0.523835
lincRNA	AC112721.1	ENSG00000222022	0.0822226	22.54	0.0587873	0.0836692	2.97495	56.5045	16.0333	-2	0.491412	-2	-2	-2.43014	1.81729
lincRNA	AC068620.1	ENSG00000269921	44.4002	54.3009	59.963	38.4879	35.6994	42.6923	38.6667	0.199476	0.489885	0.632983	-0.00668714	-0.115191	0.142884
lincRNA	SNHG8	ENSG00000269893	3702.48	5226.2	4496.64	3242.18	3978.5	4136.13	3727	-0.00952108	0.487748	0.270832	-0.201049	0.0942097	0.150265
lincRNA	MIR4458HG	ENSG00000247516	373.291	426.211	536.728	241.804	339.144	354.095	304.333	0.294647	0.485914	0.818538	-0.331813	0.156247	0.218482
lincRNA	AL158152.1	ENSG00000269929	270.512	583.991	395.638	481.098	441.284	291.312	417.333	-0.625505	0.484745	-0.0770179	0.205131	0.0805081	-0.518636
lincRNA	BX284668.2	ENSG00000228549	217.89	207.983	26.4543	113.79	223.121	106.731	148.667	0.551518	0.484382	-2.49051	-0.385705	0.585747	-0.478107
lincRNA	AC008403.3	ENSG00000269814	1.64445	5.12272	6.4666	0.836692	1.9833	10.0452	3.66667	-1.15686	0.482442	0.818538	-2.1317	-0.886566	1.45397
lincRNA	AL353600.1	ENSG00000273012	0.0822226	1.02454	1.17575	0.0836692	1.9833	0.125565	0.733333	-3.15686	0.482442	0.681035	-3.1317	1.43536	-2.54603
lincRNA	AC068722.2	ENSG00000273972	0.0822226	1.02454	0.0587873	0.0836692	0.099165	2.51131	0.733333	-3.15686	0.482442	-3.64089	-3.1317	-2.88657	1.7759
lincRNA	AL355353.1	ENSG00000270761	21.3779	19.4664	15.2847	10.877	18.8413	12.5565	14	0.610692	0.475556	0.126661	-0.364146	0.428475	-0.156987
lincRNA	AC254562.3	ENSG00000281538	110.178	62.4972	111.108	64.4253	38.6743	23.8574	45	1.29184	0.473867	1.30397	0.517703	-0.218548	-0.915486
lincRNA	AC005808.1	ENSG00000235415	121.689	248.964	40.5632	30.1209	153.706	435.712	179.333	-0.559439	0.473296	-2.1444	-2.57381	-0.222473	1.28073
lincRNA	AL110292.1	ENSG00000258081	152.934	1769.39	45.8541	388.225	1313.94	2577.86	1280.67	-3.06591	0.466356	-4.8037	-1.72193	0.0370002	1.00928
lincRNA	AC010864.1	ENSG00000273008	78.1115	57.3745	46.4419	46.8548	39.666	36.414	41.6667	0.906641	0.461516	0.156535	0.169303	-0.0709908	-0.194401
lincRNA	AC135050.1	ENSG00000232748	129.912	379.082	389.76	292.006	234.029	307.635	276.667	-1.09062	0.454359	0.494436	0.0778476	-0.241459	0.153072
lincRNA	AC007923.4	ENSG00000266877	11.5112	306.339	13.5211	8.36692	34.7077	787.295	224	-4.28239	0.45163	-4.05022	-4.74266	-2.69017	1.81341
lincRNA	AL136115.2	ENSG00000269967	18915.3	21990.8	15466.9	14787.7	18105.5	15508.6	16094.3	0.233002	0.450349	-0.0573659	-0.122155	0.169879	-0.0534855
lincRNA	AL353803.4	ENSG00000261334	19.7334	20.4909	24.6907	5.85685	21.8163	20.0905	15	0.395679	0.45002	0.719003	-1.35677	0.540444	0.421549
lincRNA	AC090651.1	ENSG00000261219	0.822226	4.09818	4.70298	1.67338	0.99165	7.53393	3	-1.86736	0.45002	0.648613	-0.842193	-1.59706	1.32844
lincRNA	AC027702.1	ENSG00000260588	1.64445	12.2945	0.587873	1.67338	8.92485	20.0905	9	-2.45232	0.45002	-3.93635	-2.42716	-0.0120971	1.15851
lincRNA	C1orf220	ENSG00000213057	165.267	214.13	131.096	141.401	160.647	177.047	157.333	0.0709784	0.444662	-0.263205	-0.154032	0.0300724	0.17031
lincRNA	AC092757.3	ENSG00000277144	296.001	209.007	182.828	169.012	153.706	130.588	153.667	0.9458	0.443748	0.250686	0.13732	0.000366866	-0.234781
lincRNA	FP236383.1	ENSG00000280441	111533	391925	162353	169058	160114	630092	288440	-1.3708	0.442306	-0.829141	-0.770755	-0.849175	1.12729
lincRNA	AC120049.1	ENSG00000267414	147.178	131.142	181.653	130.524	32.7244	126.821	96.6667	0.606476	0.440036	0.910092	0.433225	-1.56265	0.391704
lincRNA	AC008429.3	ENSG00000254295	24.6668	30.7363	14.1089	20.9173	16.858	32.647	22.6667	0.121998	0.439373	-0.683962	-0.115875	-0.427135	0.526379
lincRNA	AC012531.1	ENSG00000260597	0.0822226	22.54	9.99384	0.836692	27.7662	26.3687	16.6667	-2	0.435521	-0.737855	-4.31612	0.736364	0.661863
lincRNA	AC130371.2	ENSG00000274370	8.22226	11.27	43.5026	8.36692	10.9081	5.02262	8.33333	-0.0193583	0.435521	2.38414	0.0058038	0.388441	-0.730454
lincRNA	LINC00896	ENSG00000236499	2.46668	11.27	6.4666	1.67338	9.9165	16.3235	8.33333	-1.75632	0.435521	-0.365886	-2.31612	0.250937	0.969986
lincRNA	AC142472.1	ENSG00000276728	105.245	133.191	146.968	87.016	110.073	101.708	98.6667	0.0931164	0.43286	0.574869	-0.181282	0.157828	0.0437986
lincRNA	AC079193.2	ENSG00000249258	87.9782	276.627	48.2056	245.988	143.789	223.506	205.667	-1.22509	0.427634	-2.09304	0.258278	-0.516352	0.120009
lincRNA	LINC00526	ENSG00000264575	714.515	579.892	418.565	433.407	444.259	413.11	431.667	0.727046	0.425867	-0.0444647	0.0058038	0.0414839	-0.0633906
lincRNA	AL691459.1	ENSG00000223814	14.8001	60.4481	77.0113	45.1814	36.691	55.2488	45	-1.60432	0.425773	0.775146	0.0058038	-0.294497	0.296018
lincRNA	AC092687.3	ENSG00000272275	139.778	94.2581	155.786	35.9778	110.073	71.5723	70.3333	0.990862	0.422408	1.14729	-0.967103	0.646182	0.0251928
lincRNA	AL138900.1	ENSG00000228239	0.0822226	14.3436	0.0587873	0.0836692	0.099165	40.1809	10.7333	-2	0.418312	-2	-2	-2	1.90441
lincRNA	LINC01588	ENSG00000214900	1546.61	3154.57	1866.5	1521.94	2302.61	3714.23	2366.33	-0.613546	0.414792	-0.342321	-0.636738	-0.0393824	0.650408
lincRNA	AL807761.3	ENSG00000226047	134.845	228.473	77.0113	86.1793	190.397	276.244	171.667	-0.348307	0.412417	-1.15647	-0.994196	0.149399	0.686333
lincRNA	FP671120.1	ENSG00000278996	107373	385637	154582	168900	159605	639539	290714	-1.43697	0.407641	-0.911225	-0.783433	-0.865094	1.13743
lincRNA	AL021937.1	ENSG00000230736	92.9116	95.2827	55.26	55.2217	50.5741	124.31	72	0.367861	0.404217	-0.38176	-0.382761	-0.509597	0.787871
lincRNA	AL512791.2	ENSG00000275198	120.867	95.2827	78.1871	40.1612	90.2401	96.6854	72	0.747355	0.404217	0.118933	-0.842193	0.325773	0.425301
lincRNA	AC079380.1	ENSG00000251388	137.312	511.248	79.3628	81.1592	383.769	848.822	386.667	-1.49364	0.402932	-2.28456	-2.25226	-0.0108539	1.13437
lincRNA	AC105383.1	ENSG00000250241	705.47	991.759	172.835	84.5059	1705.64	543.698	751.333	-0.0908682	0.400537	-2.12006	-3.15233	1.18279	-0.466647
lincRNA	AL356488.2	ENSG00000270066	6384.59	13324.2	10243.7	8703.28	9059.71	13512.1	10099.7	-0.661643	0.399742	0.0204267	-0.214677	-0.15677	0.419944
lincRNA	LINC00847	ENSG00000245060	134.023	119.872	13.5211	154.788	38.6743	61.5271	91	0.558541	0.397553	-2.75066	0.766356	-1.23449	-0.564645
lincRNA	AC113361.1	ENSG00000272255	2.46668	9.2209	9.40596	5.02015	4.95825	12.5565	7	-1.50479	0.397553	0.426221	-0.479623	-0.497524	0.843013
lincRNA	LINC02008	ENSG00000239440	75.6448	2044.99	40.5632	108.77	1661.01	3611.26	1560.33	-4.36647	0.39024	-5.26554	-3.8425	0.0902097	1.21065
lincRNA	AL358335.2	ENSG00000258751	14.8001	314.535	21.1634	40.1612	34.7077	801.108	240.333	-4.02136	0.388185	-3.50539	-2.58116	-2.79171	1.73696
lincRNA	Z97200.1	ENSG00000271811	6.57781	31.7609	33.5087	0.0836692	54.5407	22.6018	24.3667	-1.88923	0.382342	0.459629	-2	1.16243	-0.108473
lincRNA	AC008109.1	ENSG00000266602	29.6001	775.58	21.1634	49.3649	831.003	1116.28	595.333	-4.33002	0.381579	-4.81405	-3.59214	0.481155	0.906925
lincRNA	AC092368.3	ENSG00000261512	209.668	289.946	328.621	107.933	451.201	105.475	222.667	-0.0867811	0.380899	0.561538	-1.04475	1.01888	-1.07798
lincRNA	AL121658.1	ENSG00000272716	46.8669	64.5463	49.3813	30.9576	69.4155	52.7375	49.6667	-0.0837087	0.378057	-0.00831288	-0.681983	0.48298	0.0865509
lincRNA	AL360219.1	ENSG00000273264	0.0822226	3.07363	0.0587873	0.0836692	3.9666	3.76696	2.36667	-4.84718	0.377089	-5.33121	-4.82202	0.745046	0.670545
lincRNA	AP004609.3	ENSG00000278376	98.6671	82.9881	94.0596	62.7519	81.3153	43.9479	64	0.624498	0.374833	0.555504	-0.0284119	0.345455	-0.542277
lincRNA	AC092354.1	ENSG00000272354	0.822226	8.19636	4.11511	10.0403	4.95825	2.51131	6.33333	-2.94536	0.372018	-0.622034	0.664767	-0.353134	-1.33453
lincRNA	AC009269.2	ENSG00000259532	22.2001	80.939	12.3453	56.0584	43.6326	96.6854	62.6667	-1.49713	0.369137	-2.34373	-0.160768	-0.522292	0.6256
lincRNA	OSMR-AS1	ENSG00000249740	23.8446	580.917	19.9877	9.20362	122.965	1526.88	450.333	-4.23926	0.367338	-4.49381	-5.61265	-1.87275	1.76152
lincRNA	AL356056.3	ENSG00000272430	2058.85	1950.73	1469.68	1182.25	1889.09	1530.64	1512.33	0.445066	0.36724	-0.0412723	-0.355245	0.320918	0.0173615
lincRNA	AC011601.1	ENSG00000257515	6.57781	13.3191	6.4666	14.2238	4.95825	11.3009	10.3333	-0.651627	0.366189	-0.676226	0.460998	-1.0594	0.129131
lincRNA	AC087257.1	ENSG00000248100	43.578	102.454	30.5694	116.3	42.6409	71.5723	79.6667	-0.870377	0.362935	-1.38189	0.545806	-0.901737	-0.154575
lincRNA	AC009065.4	ENSG00000260778	94.556	404.695	307.457	394.919	335.178	173.28	316	-1.74068	0.356911	-0.0395379	0.321632	0.0850016	-0.866817
lincRNA	AC006238.1	ENSG00000272799	0.822226	5.12272	8.23022	2.51008	4.95825	5.02262	4	-2.28239	0.356911	1.04093	-0.672268	0.309831	0.328439
lincRNA	AC015818.2	ENSG00000260907	20.5557	30.7363	14.6968	11.7137	27.7662	37.6696	24	-0.223499	0.356911	-0.707531	-1.03484	0.210295	0.650368
lincRNA	AC006012.1	ENSG00000234215	48.5113	20.4909	18.8119	6.69354	23.7996	20.0905	16	1.60025	0.356911	0.233576	-1.25723	0.572865	0.328439
lincRNA	AP001496.2	ENSG00000265091	757.27	545.058	416.214	426.713	428.393	423.156	426.333	0.828827	0.354427	-0.0346568	0.00128479	0.00695235	-0.0107938
lincRNA	AC084026.2	ENSG00000253632	0.0822226	15.3682	1.17575	0.0836692	10.9081	31.3914	12.0333	-2	0.352909	-3.35539	-2	-0.14163	1.38333
lincRNA	AC092634.5	ENSG00000236299	1319.67	1163.88	1193.97	570.624	1273.28	964.343	911.333	0.53413	0.352895	0.389715	-0.675438	0.482497	0.081567
lincRNA	AC008443.3	ENSG00000248103	9.04449	69.669	38.2117	22.5907	110.073	32.647	54.6667	-2.59555	0.349856	-0.516646	-1.27493	1.00973	-0.74371
lincRNA	FP700111.1	ENSG00000224363	12380.3	16521.8	10369.5	12478.4	10758.4	16516.9	12972.3	-0.0673964	0.348934	-0.323094	-0.0560014	-0.269973	0.348503
lincRNA	LINC02018	ENSG00000272690	224.468	369.861	214.574	247.661	175.522	501.006	290.667	-0.372857	0.347616	-0.437893	-0.230999	-0.727713	0.785463
lincRNA	AC005479.1	ENSG00000259005	8.22226	12.2945	4.11511	8.36692	11.8998	8.78958	9.66667	-0.233483	0.346927	-1.23209	-0.208321	0.299847	-0.137224
lincRNA	AC091982.3	ENSG00000275765	86.3338	105.528	101.702	57.7318	79.332	125.565	83	0.0568133	0.346444	0.293165	-0.523746	-0.0652084	0.597256
lincRNA	AL592295.3	ENSG00000283360	3237.1	7573.43	3928.17	2834.71	4780.74	12156	5963.33	-0.881415	0.344829	-0.602263	-1.07292	-0.318884	1.02748
lincRNA	AC008897.3	ENSG00000271815	19.7334	48.1536	24.1028	41.8346	27.7662	45.2036	38	-0.945358	0.341644	-0.6568	0.138698	-0.45267	0.250437
lincRNA	AC104241.2	ENSG00000255079	11.5112	14.3436	6.4666	2.51008	16.858	17.5792	11.3333	0.0224618	0.339838	-0.809493	-2.17477	0.572865	0.633294
lincRNA	LINC01126	ENSG00000279873	128.267	117.823	101.114	103.75	113.048	52.7375	93.3333	0.458689	0.336153	0.11552	0.152645	0.276472	-0.823564
lincRNA	RMRP	ENSG00000269900	56918.6	90329	52650.5	60708.7	95334.3	57893.2	71600.3	-0.331066	0.335223	-0.44352	-0.238062	0.413028	-0.306572
lincRNA	AC079949.1	ENSG00000256001	4.93336	16.3927	4.70298	6.69354	15.8664	18.8348	13	-1.39787	0.334543	-1.46686	-0.95767	0.287463	0.53489
lincRNA	AC063948.1	ENSG00000257543	58.3781	32.7854	34.0966	20.9173	36.691	20.0905	26	1.16691	0.334543	0.391117	-0.313814	0.496917	-0.372
lincRNA	AC008063.2	ENSG00000233397	0.0822226	5.12272	0.0587873	0.0836692	0.099165	15.0679	4.06667	-5.62817	0.333064	-6.1122	-5.60301	-5.35787	1.88956
lincRNA	AC096541.1	ENSG00000225028	0.0822226	9.2209	5.87873	4.18346	5.9499	13.8122	7.33333	-6.47879	0.330439	-0.318965	-0.809772	-0.301604	0.913402
lincRNA	AC012170.3	ENSG00000259618	594.47	596.285	452.662	483.608	606.89	293.823	474.667	0.324688	0.329087	-0.0684806	0.0269242	0.35452	-0.691967
lincRNA	AC079610.2	ENSG00000270659	140.601	29.7118	51.7328	22.5907	18.8413	31.3914	23.6667	2.57068	0.328179	1.12822	-0.0671277	-0.328954	0.407511
lincRNA	AC108134.2	ENSG00000261889	81.4004	100.405	80.5386	66.0987	46.6075	143.145	80	0.0250358	0.327765	0.0096797	-0.275378	-0.779436	0.839401
lincRNA	AL121821.1	ENSG00000258636	388.091	468.217	268.658	247.661	585.073	293.823	373.333	0.0559298	0.326713	-0.474694	-0.592098	0.648154	-0.345516
lincRNA	AL442128.2	ENSG00000277767	75.6448	73.7672	71.7205	57.7318	54.5407	66.5497	59	0.358526	0.322265	0.28167	-0.0313492	-0.11338	0.173717
lincRNA	AP001505.1	ENSG00000276529	46.0447	99.3808	86.4173	53.5483	118.998	69.061	79.6667	-0.790942	0.318992	0.117344	-0.573135	0.578889	-0.206105
lincRNA	AC006449.6	ENSG00000277969	32.0668	57.3745	67.6054	14.2238	98.1733	27.6244	46	-0.520552	0.318776	0.555504	-1.69333	1.0937	-0.735691
lincRNA	AC019069.1	ENSG00000272711	272.157	457.971	472.062	276.945	517.641	313.914	367.667	-0.43396	0.316859	0.360577	-0.408798	0.493554	-0.228031
lincRNA	RN7SL832P	ENSG00000243819	26.3112	34.8345	21.1634	10.0403	32.7244	48.9705	28	-0.0897477	0.315091	-0.403854	-1.47962	0.224942	0.806487
lincRNA	MIRLET7DHG	ENSG00000230262	587.892	1355.47	984.099	1168.02	1083.87	984.433	1091	-0.892029	0.313145	-0.148776	0.0984172	-0.0094548	-0.148286
lincRNA	AP001432.1	ENSG00000242553	2885.19	2145.4	2004.06	1115.31	2627.87	1509.3	1728.33	0.739286	0.311863	0.213543	-0.631935	0.604514	-0.195505
lincRNA	AC011468.3	ENSG00000268458	20.5557	27.6627	19.3998	16.7338	28.7578	22.6018	22.3333	-0.119663	0.308744	-0.203157	-0.416429	0.364757	0.0172378
lincRNA	AFDN-DT	ENSG00000198221	573.914	148.559	118.75	143.074	115.031	91.6628	120	2.2578	0.308001	-0.0151034	0.253731	-0.0610067	-0.388627
lincRNA	AL135925.1	ENSG00000272447	471.958	563.5	734.841	445.957	365.919	586.391	456.333	0.04857	0.304327	0.687344	-0.0331831	-0.318564	0.361774
lincRNA	AL049775.1	ENSG00000205562	8.22226	39.9572	23.5149	0.0836692	49.5825	59.0158	32.3667	-1.9769	0.303948	-0.460933	-2	0.615322	0.866591
lincRNA	Z93241.1	ENSG00000270022	2334.3	2143.35	1159.28	1110.29	2092.38	2227.53	1737	0.426392	0.303268	-0.583362	-0.64566	0.268548	0.358848
lincRNA	AC008764.6	ENSG00000269399	148.001	116.798	114.635	83.6692	96.19	109.242	94.6667	0.644676	0.303088	0.276121	-0.178159	0.0230311	0.206598
lincRNA	LINC02484	ENSG00000248685	2.46668	659.807	20.5755	7.53023	860.752	919.139	536.333	-7.76442	0.298914	-4.70413	-6.15429	0.682468	0.777153
lincRNA	AC092574.1	ENSG00000272885	5.75558	6.14727	7.05447	5.02015	3.9666	6.27827	5	0.203034	0.298017	0.49661	0.0058038	-0.334025	0.328439
lincRNA	AC073869.3	ENSG00000273073	241.735	291.995	205.168	225.907	269.729	219.74	239	0.0164128	0.288934	-0.220208	-0.0812818	0.174499	-0.121216
lincRNA	AC010542.4	ENSG00000261519	56.7336	92.209	76.4235	56.0584	87.2652	90.4071	75.6667	-0.415454	0.28525	0.0143575	-0.432727	0.205749	0.256779
lincRNA	AL021920.3	ENSG00000282740	272350	328719	202175	213046	277167	346343	269986	0.0125796	0.283972	-0.41728	-0.341717	0.0378735	0.35932
lincRNA	AL137798.2	ENSG00000282143	272140	328581	202135	212904	277065	346353	269897	0.0119362	0.283837	-0.417093	-0.342208	0.0378139	0.359834
lincRNA	AC106028.5	ENSG00000275175	34.5335	19.4664	15.8726	11.7137	13.8831	25.1131	16	1.10992	0.28291	-0.0115368	-0.449876	-0.204742	0.650368
lincRNA	AC025171.5	ENSG00000272382	10.6889	15.3682	10.5817	17.5705	7.9332	11.3009	12.6667	-0.244918	0.278909	-0.259464	0.472122	-0.675062	-0.164601
lincRNA	AC090825.1	ENSG00000259363	183.356	474.364	162.253	24.2641	569.207	716.979	391.333	-1.09375	0.277597	-1.27015	-4.0115	0.540556	0.873532
lincRNA	AL132656.2	ENSG00000244733	365.891	759.188	529.085	736.289	610.856	480.916	626.333	-0.775518	0.277526	-0.24343	0.233342	-0.0360974	-0.381147
lincRNA	CU639417.4	ENSG00000280179	0.822226	22.54	5.87873	5.85685	14.8747	42.6923	18.6667	-4.50479	0.272022	-1.66689	-1.67227	-0.327599	1.19351
lincRNA	AC107952.2	ENSG00000272343	36.178	43.0309	74.072	52.7116	21.8163	27.6244	35.6667	0.0205344	0.270796	1.05435	0.563545	-0.70917	-0.368633
lincRNA	AC069209.1	ENSG00000274029	0.0822226	2.04909	1.76362	0.0836692	0.99165	5.02262	1.7	-4.36986	0.269448	0.0530035	-4.34469	-0.777632	1.5629
lincRNA	AC060766.6	ENSG00000267711	10.6889	11.27	0.0587873	0.0836692	4.95825	28.8801	9.36667	0.190511	0.266879	-7.31589	-6.80669	-0.917705	1.62447
lincRNA	AC112503.2	ENSG00000273454	6.57781	9.2209	5.29085	14.2238	2.97495	3.76696	7.66667	-0.220992	0.266309	-0.535099	0.891633	-1.36573	-1.0252
lincRNA	LINC01011	ENSG00000244041	152.934	120.896	171.659	76.9757	113.048	120.543	100.667	0.603324	0.264184	0.769958	-0.387111	0.167351	0.25996
lincRNA	PANDAR	ENSG00000281450	60.0225	74.7918	67.0175	75.3023	47.5992	61.5271	62.3333	-0.0545001	0.262876	0.104534	0.272691	-0.389067	-0.0187826
lincRNA	FAM138A	ENSG00000237613	140.601	63.5218	139.914	36.8145	30.7411	105.475	53	1.40754	0.261259	1.40047	-0.525719	-0.785821	0.992836
lincRNA	AL353803.1	ENSG00000226355	9.04449	7.17181	9.99384	2.51008	2.97495	15.0679	6	0.592076	0.257375	0.736076	-1.25723	-1.0121	1.32844
lincRNA	AC126365.1	ENSG00000264215	3.2889	12.2945	5.29085	10.0403	7.9332	13.8122	10.3333	-1.65163	0.250712	-0.965733	-0.0415019	-0.381331	0.418637
lincRNA	AC068338.2	ENSG00000260274	69.067	194.664	165.78	209.173	147.756	115.52	163.667	-1.24469	0.250222	0.0185104	0.353937	-0.147545	-0.502615
lincRNA	LINC00909	ENSG00000264247	1376.41	1469.2	1774.2	1146.27	1430.95	1122.56	1235.67	0.155617	0.249738	0.521879	-0.108344	0.211685	-0.138503
lincRNA	AC073651.1	ENSG00000255565	11.5112	17.4173	27.63	15.8972	9.9165	18.8348	14.6667	-0.349507	0.247977	0.913695	0.116228	-0.564638	0.360861
lincRNA	AC123595.1	ENSG00000234292	13.1556	10.2454	18.8119	1.67338	16.858	8.78958	8.66667	0.60213	0.241434	1.1181	-2.37271	0.959889	0.0203172
lincRNA	AC105094.1	ENSG00000267038	1.64445	2.04909	0.0587873	0.0836692	0.099165	6.27827	1.73333	-0.0759419	0.241434	-4.8819	-4.37271	-4.12757	1.85682
lincRNA	AC254562.2	ENSG00000232710	189.112	90.1599	206.931	89.5261	75.3654	57.7601	76.3333	1.30886	0.240173	1.43877	0.229995	-0.0184109	-0.40224
lincRNA	AC245014.3	ENSG00000276216	1937.99	1660.79	1092.27	922.872	2064.62	1299.6	1406.67	0.462279	0.239587	-0.364954	-0.608078	0.553592	-0.11421
lincRNA	AC015922.3	ENSG00000265519	14.8001	15.3682	9.99384	14.2238	21.8163	0.125565	13.0333	0.183398	0.237739	-0.383096	0.126098	0.7432	-2
lincRNA	AC104333.4	ENSG00000282718	20.5557	28.6873	11.1696	7.53023	52.5574	13.8122	24.3333	-0.243399	0.237476	-1.12336	-1.69217	1.11096	-0.816991
lincRNA	AL627309.3	ENSG00000239945	148.823	70.6936	149.908	61.0786	45.6159	76.5949	60	1.31056	0.236617	1.32104	0.0257034	-0.395426	0.352286
lincRNA	AC021321.1	ENSG00000271966	134.023	123.97	111.108	122.157	110.073	74.0836	105.333	0.347517	0.235028	0.0769999	0.213776	0.0635005	-0.507736
lincRNA	AL034549.1	ENSG00000285230	360.957	501.002	354.487	402.449	330.219	582.624	426	-0.239025	0.233964	-0.26512	-0.0820471	-0.367428	0.451711
lincRNA	AC025031.4	ENSG00000275481	125.801	154.706	72.8962	145.584	178.497	51.4818	131.667	-0.0657512	0.232641	-0.852974	0.144967	0.43901	-1.35475
lincRNA	AC025048.4	ENSG00000267416	97.8449	155.731	100.526	81.9959	136.848	203.416	132.667	-0.439237	0.231248	-0.400234	-0.694183	0.0447652	0.616627
lincRNA	AL133215.2	ENSG00000273162	146.356	99.3808	116.987	63.5886	106.107	89.1515	84.6667	0.789619	0.231174	0.466478	-0.413025	0.325648	0.0744644
lincRNA	AC106820.5	ENSG00000260874	2650.86	3208.87	2988.16	2490.83	3792.07	1766.71	2736	-0.0456092	0.229999	0.127188	-0.13544	0.470917	-0.631006
lincRNA	WWC2-AS2	ENSG00000251359	17.2668	59.4236	42.3268	10.877	120.981	21.3461	50.6667	-1.55304	0.229999	-0.259464	-2.21976	1.25568	-1.24706
lincRNA	AP001767.3	ENSG00000255503	4582.27	5100.18	4200.35	5020.15	4468.37	3209.45	4354	0.07372	0.228208	-0.0518317	0.20539	0.0374088	-0.440014
lincRNA	AC010999.2	ENSG00000276524	97.8449	32.7854	35.2724	10.877	38.6743	40.1809	28	1.80507	0.227628	0.333111	-1.36415	0.46595	0.521085
lincRNA	AC010654.1	ENSG00000277369	77.2893	106.553	109.932	102.913	96.19	66.5497	91	-0.235599	0.227628	0.272676	0.177489	0.0800211	-0.451435
lincRNA	AC055811.3	ENSG00000266498	22.2001	40.9818	61.1388	34.3044	43.6326	25.1131	35	-0.656788	0.227628	0.804732	-0.0289616	0.318052	-0.478915
lincRNA	NUP50-DT	ENSG00000226328	976.805	1367.77	811.264	984.787	1583.67	922.906	1169.67	-0.259955	0.225725	-0.527853	-0.248214	0.43717	-0.341842
lincRNA	RAB30-AS1	ENSG00000246067	4673.53	5197.52	4273.83	5102.99	4541.76	3353.85	4450	0.0707085	0.224017	-0.0582743	0.197537	0.0294452	-0.407986
lincRNA	AL831711.1	ENSG00000283317	18.089	38.9327	13.5211	5.02015	28.7578	81.6175	33.3333	-0.881855	0.224017	-1.30176	-2.73116	-0.21301	1.29191
lincRNA	PCF11-AS1	ENSG00000269939	268.046	334.002	263.955	288.659	262.787	311.402	286	-0.0935359	0.22384	-0.115724	0.0133506	-0.12212	0.122764
lincRNA	LINC02021	ENSG00000249846	623.247	638.291	810.676	586.521	624.739	387.997	546.667	0.189144	0.223554	0.568465	0.101522	0.192593	-0.494615
lincRNA	AC010542.2	ENSG00000260755	37.0002	53.2763	89.9445	58.5685	51.5658	18.8348	45.6667	-0.303609	0.222353	0.977894	0.358983	0.175273	-1.27774
lincRNA	AJ006995.1	ENSG00000234083	28.7779	164.952	20.5755	56.8951	87.2652	337.771	141.667	-2.29947	0.219543	-2.7835	-1.31612	-0.699022	1.25355
lincRNA	AC026367.1	ENSG00000270482	17.2668	14.3436	11.7575	7.53023	12.8914	18.8348	12.3333	0.485434	0.217847	-0.0689871	-0.711796	0.0638518	0.610839
lincRNA	LINC00667	ENSG00000263753	5365.03	4195.51	3113.96	3969.27	3559.03	3159.23	3616.33	0.569057	0.214319	-0.215776	0.134346	-0.0230428	-0.194956
lincRNA	AC023137.1	ENSG00000228950	71.5337	44.0554	65.8417	44.3447	26.7745	42.6923	38	0.912623	0.21332	0.793003	0.222762	-0.505137	0.167975
lincRNA	LINC00668	ENSG00000265933	2.46668	42.0063	5.87873	5.02015	26.7745	95.4297	36.3333	-3.88065	0.209313	-2.62772	-2.85549	-0.440431	1.39315
lincRNA	AC010997.3	ENSG00000270087	878.138	1725.33	2433.79	1044.19	1478.55	2183.58	1492.67	-0.765373	0.208983	0.705314	-0.515505	-0.0137089	0.548805
lincRNA	AC012615.5	ENSG00000267232	295.179	152.657	185.18	130.524	116.023	155.701	132.333	1.15741	0.206119	0.484751	-0.0198611	-0.189765	0.234603
lincRNA	BX284668.6	ENSG00000272426	86.3338	49.1781	29.9815	40.9979	37.6827	51.4818	42.6667	1.01682	0.204908	-0.509036	-0.0575583	-0.179207	0.270954
lincRNA	AC097066.1	ENSG00000238242	20.5557	116.798	136.974	7.53023	22.8079	341.538	101.333	-2.3015	0.204908	0.434797	-3.75027	-2.1515	1.75294
lincRNA	AC090541.1	ENSG00000253270	2.46668	33.81	3.52724	3.34677	11.8998	90.4071	29.3333	-3.5719	0.204908	-3.05593	-3.1317	-1.3016	1.6239
lincRNA	LINC02116	ENSG00000250417	0.0822226	3.07363	1.17575	0.836692	0.99165	7.53393	2.66667	-5.01936	0.204908	-1.18146	-1.67227	-1.42713	1.49836
lincRNA	AL445228.2	ENSG00000271387	54.2669	34.8345	31.1573	29.2842	25.7829	37.6696	30.3333	0.839169	0.199614	0.038664	-0.0507797	-0.23449	0.312498
lincRNA	AC107871.2	ENSG00000260657	165.267	196.713	149.908	141.401	149.739	243.597	171.333	-0.0520031	0.199283	-0.192733	-0.277013	-0.194354	0.50769
lincRNA	AL391244.3	ENSG00000272455	458.802	353.468	316.863	235.947	479.959	199.649	308.333	0.573382	0.197088	0.0393701	-0.386026	0.638419	-0.627025
lincRNA	AL137802.1	ENSG00000224174	9.86671	37.9082	21.7513	31.7943	48.5908	16.3235	33.3333	-1.75632	0.185543	-0.615865	-0.0681968	0.543719	-1.03001
lincRNA	AP001172.1	ENSG00000270071	311.624	545.058	904.148	313.76	660.439	498.495	479.333	-0.621224	0.18538	0.91553	-0.611369	0.462396	0.0565492
lincRNA	AC104365.2	ENSG00000267501	7.40004	27.6627	19.3998	15.0605	29.7495	31.3914	24.3333	-1.71733	0.185008	-0.326892	-0.692168	0.289931	0.367434
lincRNA	AC099499.2	ENSG00000285042	380.691	547.107	590.224	500.342	540.449	377.952	481.333	-0.338417	0.184786	0.294227	0.0558785	0.167123	-0.348833
lincRNA	AL035446.1	ENSG00000234147	224.468	227.449	105.229	45.1814	369.885	218.484	200.333	0.164106	0.18314	-0.928867	-2.1486	0.884676	0.125124
lincRNA	AC087761.1	ENSG00000259967	41.9335	63.5218	48.7934	25.1008	92.2234	56.5045	56	-0.417322	0.181824	-0.19874	-1.15769	0.719707	0.0129377
lincRNA	AC012306.2	ENSG00000272667	328.89	354.492	463.244	304.556	247.912	406.832	312.667	0.0729818	0.18113	0.567146	-0.0379176	-0.334794	0.379808
lincRNA	AC010680.5	ENSG00000271401	19.7334	21.5154	31.7451	25.1008	18.8413	10.0452	19	0.0546422	0.179373	0.740536	0.401732	-0.0120971	-0.919488
lincRNA	AP003096.1	ENSG00000260808	6074.61	5933.14	6115.05	4827.72	6907.83	3808.4	5256.33	0.208734	0.174739	0.218308	-0.122716	0.394177	-0.464872
lincRNA	AC007823.1	ENSG00000260743	50.1558	63.5218	47.6177	62.7519	53.5491	50.2262	56.3333	-0.167572	0.173262	-0.242491	0.155671	-0.0731265	-0.165549
lincRNA	AC012615.1	ENSG00000261526	312.446	165.976	198.701	147.258	131.889	167.002	147.333	1.08452	0.171893	0.431515	-0.000739042	-0.159755	0.180782
lincRNA	AL356272.1	ENSG00000227240	205.557	633.169	286.294	265.232	354.019	1273.23	562.667	-1.45275	0.170309	-0.974783	-1.08503	-0.668454	1.17814
lincRNA	AL121899.1	ENSG00000226644	32.889	47.1291	27.63	10.0403	53.5491	75.3393	42	-0.352782	0.166228	-0.604153	-2.06459	0.350473	0.843013
lincRNA	LINC00235	ENSG00000277142	145.534	196.713	215.749	208.336	180.48	120.543	175.667	-0.271484	0.163249	0.296515	0.246075	0.0390009	-0.543295
lincRNA	AL627171.2	ENSG00000282885	4.9425e+06	4.5822e+06	6.4877e+06	4.45558e+06	4.2331e+06	3.36762e+06	4.09198e+06	0.272442	0.163241	0.664908	0.122814	0.048916	-0.281069
lincRNA	LZTS1-AS1	ENSG00000253733	9.04449	97.3318	49.3813	70.2822	42.6409	168.258	87	-3.2659	0.161895	-0.81705	-0.307857	-1.02878	0.951585
lincRNA	AP006621.3	ENSG00000255284	455.513	778.654	732.489	642.58	1083.87	290.056	697.333	-0.614355	0.159134	0.0709594	-0.117973	0.636276	-1.26552
lincRNA	LINC02041	ENSG00000228952	11.5112	25.6136	10.5817	36.8145	14.8747	12.5565	23	-0.9986	0.155277	-1.12006	0.678639	-0.628768	-0.873194
lincRNA	AC240565.2	ENSG00000280279	87.156	160.854	112.284	99.5664	173.539	175.792	144.667	-0.731061	0.153015	-0.365584	-0.539002	0.262525	0.281134
lincRNA	AC080013.4	ENSG00000272087	63.3114	76.8409	54.0843	77.8124	62.4739	65.294	69.3333	-0.131083	0.148324	-0.35834	0.166451	-0.150294	-0.086598
lincRNA	AC090114.2	ENSG00000273270	421.802	467.192	785.398	394.082	409.551	478.404	421.667	0.000463104	0.147914	0.897321	-0.0976065	-0.0420583	0.182128
lincRNA	AC122136.1	ENSG00000227824	0.0822226	4.09818	0.0587873	0.0836692	0.99165	12.5565	3.7	-5.49185	0.147458	-5.97588	-5.46668	-1.89962	1.76284
lincRNA	LINC00421	ENSG00000236834	718.626	659.807	820.67	844.223	762.579	12.5565	596	0.269928	0.146731	0.46149	0.502311	0.355574	-5.5688
lincRNA	TRAM2-AS1	ENSG00000225791	553.358	404.695	548.485	330.494	351.044	436.968	365.667	0.597685	0.146307	0.584924	-0.145907	-0.0588769	0.256998
lincRNA	AL627422.2	ENSG00000285159	0.0822226	46.1045	2.35149	0.0836692	10.9081	143.145	41.7	-2	0.144861	-4.1484	-2	-1.93464	1.77935
lincRNA	AL118558.3	ENSG00000271780	105.245	121.921	135.799	92.8729	156.681	77.8506	110.333	-0.0681176	0.144076	0.2996	-0.24854	0.505959	-0.503089
lincRNA	STK4-AS1	ENSG00000227477	13.9778	23.5645	14.1089	13.3871	14.8747	41.4366	21.3333	-0.609967	0.143507	-0.596499	-0.672268	-0.520244	0.957796
lincRNA	AC110285.2	ENSG00000262877	180.89	130.117	417.977	131.361	149.739	57.7601	118	0.616324	0.141025	1.82464	0.154747	0.343665	-1.03064
lincRNA	AC004449.1	ENSG00000261204	17.2668	19.4664	29.9815	25.9375	12.8914	11.3009	17.6667	-0.0330333	0.139953	0.763043	0.554008	-0.454615	-0.644593
lincRNA	AL132711.1	ENSG00000258717	4.11113	14.3436	0.0587873	0.0836692	0.99165	47.7149	13.0333	-1.6646	0.138204	-2	-2	-3.71623	1.87223
lincRNA	AL136038.5	ENSG00000274015	37.8224	34.8345	44.6783	25.9375	40.6576	28.8801	31.6667	0.256276	0.137553	0.49661	-0.287927	0.360562	-0.132892
lincRNA	NORAD	ENSG00000260032	32436	37879.5	44236.2	36391.1	40099.4	24382.3	34449.7	-0.086894	0.136926	0.360739	0.0790958	0.219089	-0.498656
lincRNA	AL136379.1	ENSG00000276255	4.93336	25.6136	22.927	29.2842	17.8497	21.3461	23.3333	-2.24175	0.134519	-0.0253426	0.327732	-0.386493	-0.128418
lincRNA	AL358472.2	ENSG00000272654	244.201	133.191	168.132	112.953	99.165	161.979	121.333	1.00909	0.134519	0.470615	-0.103247	-0.291073	0.416835
lincRNA	AL353719.1	ENSG00000260475	25.489	20.4909	20.5755	11.7137	22.8079	23.8574	18.6667	0.449411	0.134519	0.140466	-0.672268	0.289072	0.353975
lincRNA	AC100835.2	ENSG00000275527	4.11113	10.2454	11.1696	12.5504	6.94155	7.53393	9.33333	-1.18286	0.134519	0.259111	0.427268	-0.427135	-0.30899
lincRNA	BX649601.1	ENSG00000273473	32.0668	16.3927	12.9332	7.53023	14.8747	26.3687	15	1.09612	0.128092	-0.213883	-0.994196	-0.0120971	0.813866
lincRNA	AL391069.4	ENSG00000273481	19.7334	11.27	15.2847	5.02015	10.9081	17.5792	10.3333	0.933336	0.125181	0.564782	-1.0415	0.0781007	0.766561
lincRNA	LINC02286	ENSG00000258098	0.0822226	5.12272	0.587873	0.836692	0.099165	16.3235	4.7	-5.83698	0.12425	-2.99909	-2.48989	-5.56669	1.79622
lincRNA	AC007423.1	ENSG00000271239	0.0822226	5.12272	0.587873	5.85685	0.099165	8.78958	4.7	-5.83698	0.12425	-2.99909	0.317464	-5.56669	0.903134
lincRNA	LINC01783	ENSG00000233421	271.335	236.67	94.0596	173.195	320.303	153.19	217.333	0.320164	0.122966	-1.20826	-0.327509	0.559528	-0.504589
lincRNA	LINC00900	ENSG00000246100	47.6891	34.8345	4.11511	0.836692	17.8497	96.6854	32	0.575588	0.122446	-2.95907	-5.25723	-0.842172	1.59523
lincRNA	AL390728.6	ENSG00000259865	252.423	311.462	194.586	295.352	373.852	161.979	286.333	-0.18185	0.121359	-0.557289	0.044742	0.384772	-0.821885
lincRNA	AC006480.2	ENSG00000273448	75.6448	59.4236	49.3813	66.0987	39.666	56.5045	54.6667	0.46858	0.120374	-0.146696	0.273961	-0.462759	0.0477031
lincRNA	AL390957.1	ENSG00000285280	5546.74	8281.4	3737.69	6440.02	6328.71	11052.3	7627	-0.459476	0.118758	-1.02897	-0.24405	-0.269204	0.535155
lincRNA	AC073389.3	ENSG00000272791	44.4002	30.7363	46.4419	25.9375	37.6827	20.0905	28.3333	0.648066	0.117445	0.712928	-0.127463	0.411402	-0.495989
lincRNA	AC004542.2	ENSG00000269987	6345.94	5333.78	5996.89	6029.21	5070.31	3065.05	4920	0.367176	0.1165	0.285556	0.29331	0.0434146	-0.682747
lincRNA	AC092958.1	ENSG00000239922	152.934	334.002	716.617	272.762	77.3487	654.196	308.333	-1.01158	0.115364	1.21671	-0.17685	-1.99504	1.08523
lincRNA	AL355922.1	ENSG00000136315	0.0822226	5.12272	0.0587873	0.0836692	0.099165	17.5792	4.73333	-5.84718	0.114055	-6.33121	-5.82202	-5.57688	1.89294
lincRNA	AC117395.1	ENSG00000242791	83.8671	45.08	106.405	43.508	44.6242	35.1583	41.6667	1.00921	0.113593	1.3526	0.0623873	0.0989342	-0.245027
lincRNA	AC107214.2	ENSG00000272744	14.8001	19.4664	32.9209	22.5907	14.8747	15.0679	18	-0.282393	0.112985	0.871006	0.327732	-0.275132	-0.256523
lincRNA	AL645728.1	ENSG00000215014	74.0004	102.454	87.0052	72.7922	102.14	119.287	95	-0.360395	0.108984	-0.126827	-0.384143	0.104548	0.328439
lincRNA	AL359397.1	ENSG00000258857	9.04449	20.4909	17.0483	20.0806	7.9332	31.3914	19	-1.07089	0.108984	-0.156371	0.0798044	-1.26002	0.724368
lincRNA	AL157373.2	ENSG00000229896	24.6668	20.4909	51.1449	7.53023	33.7161	17.5792	19	0.37657	0.108984	1.42859	-1.33523	0.827438	-0.112133
lincRNA	LINC00470	ENSG00000132204	32.0668	2852.33	241.028	1183.08	5304.34	1472.88	2645.33	-6.36622	0.108693	-3.45618	-1.1609	1.00372	-0.844807
lincRNA	AC022400.6	ENSG00000272140	319.024	443.628	281.591	441.774	383.769	409.343	413.667	-0.374805	0.100881	-0.554867	0.0948386	-0.108232	-0.0151572
lincRNA	C21orf91-OT1	ENSG00000240770	2102.43	1592.14	4376.12	1074.31	1444.83	2150.94	1484.67	0.50192	0.10083	1.55951	-0.466724	-0.0392353	0.534826
lincRNA	AL078581.2	ENSG00000235168	4.11113	15.3682	5.87873	5.85685	6.94155	36.414	14.3333	-1.80177	0.100571	-1.2858	-1.29118	-1.04604	1.34512
lincRNA	AC007336.1	ENSG00000261997	63.3114	54.3009	23.5149	30.1209	73.3821	52.7375	50.6667	0.321429	0.0999384	-1.10746	-0.750271	0.534391	0.0577919
lincRNA	LINC02004	ENSG00000240006	2.46668	31.7609	11.7575	1.67338	12.8914	92.9184	29.6667	-3.5882	0.0984084	-1.33527	-4.148	-1.20243	1.64712
lincRNA	AC010680.4	ENSG00000271141	54.2669	96.3072	113.459	76.139	132.881	56.5045	90	-0.729852	0.0977187	0.33418	-0.241289	0.562139	-0.671561
lincRNA	AC093627.5	ENSG00000242474	696.426	611.653	1023.49	646.763	395.668	681.82	571.667	0.284795	0.0975397	0.840246	0.178064	-0.530883	0.254218
lincRNA	AC007383.2	ENSG00000227946	219.534	167.001	245.143	176.542	151.722	131.844	156.333	0.489822	0.0952295	0.648998	0.175387	-0.0431909	-0.245797
lincRNA	LINC01775	ENSG00000267201	18.9112	33.81	11.1696	6.69354	25.7829	76.5949	31.6667	-0.743724	0.094484	-1.50339	-2.24212	-0.29655	1.27428
lincRNA	AC021483.2	ENSG00000261229	2.46668	17.4173	8.23022	23.4274	12.8914	10.0452	16.3333	-2.72718	0.0926985	-0.988817	0.520377	-0.341405	-0.701308
lincRNA	AC080013.6	ENSG00000272440	7.40004	9.2209	4.70298	8.36692	8.92485	8.78958	8.66667	-0.227945	0.0894308	-0.881902	-0.0507797	0.0423507	0.0203172
lincRNA	AC073569.2	ENSG00000258048	3811.02	3782.62	3261.52	3258.92	4084.61	3360.13	3563.33	0.0969491	0.0861581	-0.127684	-0.128835	0.19697	-0.0847098
lincRNA	AL355304.1	ENSG00000232618	107.712	29.7118	15.2847	11.7137	10.9081	74.0836	28	1.94368	0.0856091	-0.873339	-1.25723	-1.36002	1.40373
lincRNA	AC019183.1	ENSG00000266450	17.2668	523.542	21.1634	45.1814	706.055	901.56	494.667	-4.84039	0.0818496	-4.54681	-3.45266	0.513323	0.865967
lincRNA	LINC01351	ENSG00000237457	122.512	21.5154	21.1634	32.631	1.9833	25.1131	20.3333	2.591	0.0815256	0.0577259	0.682397	-3.35787	0.304593
lincRNA	AC092171.4	ENSG00000272953	44.4002	55.3254	115.223	54.385	38.6743	66.5497	52.3333	-0.237163	0.0802122	1.13863	0.055479	-0.436353	0.346702
lincRNA	AC144652.1	ENSG00000273117	383.98	144.461	164.016	146.421	160.647	91.6628	136.667	1.49037	0.0800167	0.263179	0.0994629	0.233235	-0.576254
lincRNA	AC087392.3	ENSG00000262228	259.001	213.105	217.513	200.806	231.054	165.746	201.667	0.360986	0.0795939	0.109128	-0.00616884	0.19626	-0.282995
lincRNA	AL662844.3	ENSG00000271821	30.4224	22.54	11.7575	9.20362	40.6576	15.0679	21.3333	0.512023	0.0793771	-0.859534	-1.21284	0.930417	-0.501636
lincRNA	C9orf163	ENSG00000196366	40.2891	49.1781	72.8962	62.7519	27.7662	46.4592	46.6667	-0.212003	0.075625	0.643452	0.427268	-0.749063	-0.00642765
lincRNA	AC146944.4	ENSG00000269983	598.581	803.243	594.339	697.802	959.917	610.248	762.667	-0.349507	0.074784	-0.359766	-0.128236	0.331857	-0.321657
lincRNA	LINC00324	ENSG00000178977	115.112	126.019	175.186	71.1189	133.873	174.536	119.667	-0.0559873	0.07462	0.549867	-0.750717	0.161841	0.544503
lincRNA	AL031281.2	ENSG00000271840	20.5557	40.9818	12.9332	59.4052	34.7077	13.8122	39	-0.923939	0.0715089	-1.59239	0.607114	-0.168216	-1.49753
lincRNA	AC092117.1	ENSG00000276791	324.779	195.688	328.621	147.258	249.896	164.491	186.333	0.801574	0.0706698	0.818538	-0.339541	0.423441	-0.179879
lincRNA	AC010997.5	ENSG00000273248	8.22226	14.3436	13.5211	15.8972	12.8914	11.3009	13.6667	-0.733054	0.0697484	-0.0154518	0.218107	-0.0842469	-0.274225
lincRNA	AC091198.1	ENSG00000267642	71.5337	139.338	348.609	54.385	103.132	288.801	133	-0.894732	0.0671634	1.39018	-1.29015	-0.36694	1.11865
lincRNA	AL117379.1	ENSG00000273759	60.8447	47.1291	17.0483	55.2217	45.6159	28.8801	45	0.435208	0.0666918	-1.4003	0.29531	0.0196118	-0.639852
lincRNA	AC132872.1	ENSG00000260563	51.8003	31.7609	35.8602	29.2842	28.7578	33.9027	30.3333	0.772055	0.0663472	0.241481	-0.0507797	-0.0769482	0.160495
lincRNA	AC067968.2	ENSG00000267144	41.9335	32.7854	28.8058	22.5907	33.7161	41.4366	31.3333	0.420406	0.0653566	-0.121341	-0.471969	0.105739	0.403207
lincRNA	AL118556.1	ENSG00000259113	809.893	934.385	511.449	1175.55	832.986	551.232	894.667	-0.143619	0.0626665	-0.806759	0.393917	-0.103058	-0.69869
lincRNA	AC117500.2	ENSG00000255933	28.7779	56.35	41.739	57.7318	56.524	45.2036	54	-0.907997	0.0614552	-0.371565	0.0964064	0.0659054	-0.256523
lincRNA	AC025287.2	ENSG00000276408	70.7115	21.5154	19.9877	14.2238	21.8163	28.8801	20.6667	1.77464	0.0580666	-0.0481953	-0.539002	0.0781007	0.482768
lincRNA	AP000569.1	ENSG00000273102	42.7558	25.6136	35.2724	15.0605	30.7411	31.3914	24.6667	0.793556	0.0543483	0.515975	-0.711796	0.317608	0.347805
lincRNA	DLX2-DT	ENSG00000236651	2.46668	31.7609	3.52724	0.0836692	20.8246	89.1515	30.7	-3.6376	0.0490125	-3.12163	-2	-0.559946	1.53802
lincRNA	AL078587.1	ENSG00000231081	74.0004	144.461	91.7081	138.891	140.814	139.378	139.667	-0.916384	0.0486904	-0.606866	-0.0080351	0.0118061	-0.00298857
lincRNA	AC117503.1	ENSG00000255839	101.956	100.405	106.993	128.014	86.2735	65.294	97.3333	0.0669415	0.0448308	0.136508	0.395295	-0.174016	-0.575983
lincRNA	AC092966.1	ENSG00000232130	371.646	355.517	289.233	300.373	213.205	577.601	344.667	0.108728	0.0447169	-0.252968	-0.198449	-0.692962	0.744872
lincRNA	DUBR	ENSG00000243701	1446.3	1538.87	780.695	1798.05	806.211	1909.85	1494.33	-0.0471393	0.0423658	-0.936671	0.266933	-0.890272	0.353958
lincRNA	BX323043.1	ENSG00000284652	28.7779	10.2454	14.1089	5.02015	9.9165	17.5792	10	1.52496	0.034983	0.49661	-0.994196	-0.0120971	0.813866
lincRNA	LINC00920	ENSG00000246898	3.2889	16.3927	25.8664	0.836692	15.8664	38.9253	16	-2.28239	0.034983	0.693007	-4.25723	-0.0120971	1.28264
lincRNA	LINC02125	ENSG00000250514	3.2889	43.0309	0.587873	0.836692	27.7662	121.798	42	-3.67471	0.034983	-6.15874	-5.64955	-0.59706	1.53603
lincRNA	AC009159.2	ENSG00000277214	0.822226	4.09818	15.2847	4.18346	0.99165	7.53393	4	-2.28239	0.034983	1.93402	0.0646975	-2.0121	0.913402
lincRNA	AC011445.2	ENSG00000269246	26.3112	18.4418	27.63	20.9173	14.8747	17.5792	18	0.547682	0.034983	0.61824	0.216701	-0.275132	-0.0341306
lincRNA	AC005498.2	ENSG00000267421	41.9335	23.5645	32.333	21.754	18.8413	30.1357	23	0.866471	0.034983	0.491373	-0.0803528	-0.287732	0.38984
lincRNA	AL450270.1	ENSG00000272428	0.0822226	1.02454	13.5211	0.836692	0.99165	1.25565	1	-3.60432	0.034983	3.75714	-0.257231	-0.0120971	0.328439
lincRNA	AC087623.3	ENSG00000272092	45.2224	33.81	35.8602	19.2439	36.691	48.9705	33	0.454573	0.034983	0.119919	-0.778063	0.152962	0.569448
lincRNA	AL670729.3	ENSG00000270104	9.86671	9.2209	4.11511	6.69354	10.9081	10.0452	9	0.132645	0.034983	-1.12899	-0.427156	0.27741	0.158514
lincRNA	LINC00345	ENSG00000235660	3.2889	4.09818	0.587873	2.51008	3.9666	6.27827	4	-0.282393	0.034983	-2.76642	-0.672268	-0.0120971	0.650368
lincRNA	AC005546.1	ENSG00000266897	4.11113	16.3927	7.64235	17.5705	7.9332	23.8574	16	-1.96046	0.034983	-1.06598	0.135087	-1.0121	0.576367
lincRNA	AC110792.3	ENSG00000272650	1.64445	8.19636	5.29085	9.20362	8.92485	5.02262	8	-2.28239	0.034983	-0.596499	0.202201	0.157828	-0.671561
lincRNA	AC093788.1	ENSG00000273449	75.6448	114.749	51.7328	141.401	92.2234	92.9184	112	-0.566186	0.034983	-1.11435	0.336294	-0.280293	-0.269462
lincRNA	AL358933.1	ENSG00000261839	92.9116	57.3745	74.072	49.3649	38.6743	87.8958	56	0.730431	0.034983	0.403501	-0.181942	-0.53405	0.650368
lincRNA	AC078776.1	ENSG00000257932	0.0822226	0.102454	0.0587873	0.0836692	0.099165	0.125565	0.1	-0.282393	0.034983	-0.766424	-0.257231	-0.0120971	0.328439
lincRNA	LINC02534	ENSG00000228777	0.0822226	0.102454	0.0587873	0.0836692	0.099165	0.125565	0.1	-0.282393	0.034983	-0.766424	-0.257231	-0.0120971	0.328439
lincRNA	SERPINB9P1	ENSG00000230438	24.6668	97.3318	33.5087	25.9375	36.691	273.733	95.3333	-1.95041	0.0299298	-1.50844	-1.87794	-1.37755	1.52171
lincRNA	LINC00664	ENSG00000268658	95.3782	272.529	15.8726	29.2842	596.973	205.927	267	-1.48511	0.0295695	-4.07223	-3.18864	1.16083	-0.374704
lincRNA	AC090409.1	ENSG00000267279	14.8001	89.1354	4.70298	9.20362	8.92485	303.868	87.3333	-2.56093	0.029466	-4.21488	-3.24626	-3.29063	1.79884
lincRNA	AC087521.1	ENSG00000244953	96.2005	72.7427	29.3936	91.1995	56.524	60.2714	71.3333	0.431467	0.0282256	-1.27907	0.354449	-0.335712	-0.243102
lincRNA	AL133551.1	ENSG00000272892	57.5558	46.1045	82.8901	39.3245	43.6326	56.5045	45.3333	0.34439	0.0243357	0.870627	-0.205142	-0.0551658	0.317792
lincRNA	CU633906.1	ENSG00000275496	22080.9	17476.7	9310.14	24029	14043.7	10902.8	17188	0.361396	0.0240298	-0.884527	0.483373	-0.291474	-0.656697
lincRNA	AC245041.2	ENSG00000276850	461.269	746.893	389.76	338.86	442.276	1701.41	735.333	-0.67279	0.0225034	-0.915814	-1.11771	-0.733452	1.21026
lincRNA	C18orf65	ENSG00000275763	140.601	73.7672	75.8356	41.8346	96.19	89.1515	72.6667	0.952238	0.0216862	0.0615811	-0.796596	0.404594	0.294965
lincRNA	LINC01271	ENSG00000233077	40.2891	61.4727	7.05447	10.0403	68.4238	126.821	60.6667	-0.590515	0.0190414	-3.10429	-2.5951	0.173595	1.06382
lincRNA	AC021549.1	ENSG00000266521	0.822226	3.07363	1.17575	0.0836692	0.99165	10.0452	3.03333	-1.8833	0.0190414	-1.36733	-5.18006	-1.613	1.72754
lincRNA	AL844170.1	ENSG00000285361	37.0002	29.7118	29.3936	20.0806	25.7829	47.7149	29.3333	0.334991	0.0184949	0.00296279	-0.546737	-0.186126	0.701898
lincRNA	LINC01731	ENSG00000234283	25.489	57.3745	15.8726	20.0806	21.8163	155.701	56.6667	-1.15262	0.0179095	-1.83597	-1.4967	-1.37709	1.45821
lincRNA	LINC01220	ENSG00000259687	68.2448	48.1536	27.63	25.9375	83.2986	35.1583	47.6667	0.517738	0.014663	-0.786744	-0.877943	0.805311	-0.439114
lincRNA	LINC00467	ENSG00000153363	1265.41	1044.01	1114.61	635.05	1306.99	1285.79	1033.67	0.291829	0.014366	0.108764	-0.70283	0.338482	0.314884
lincRNA	LINC02393	ENSG00000256597	0.822226	40.9818	0.0587873	0.836692	7.9332	141.889	40.6667	-5.62817	0.0111362	-2	-5.60301	-2.35787	1.80284
lincRNA	AL118511.2	ENSG00000225656	0.0822226	2.04909	2.93936	0.836692	0.099165	6.27827	2.03333	-4.62817	0.0111362	0.531657	-1.28108	-4.35787	1.62652
lincRNA	AC009093.6	ENSG00000277999	0.0822226	2.04909	0.587873	0.0836692	1.9833	5.02262	2.03333	-4.62817	0.0111362	-1.79027	-4.60301	-0.0359438	1.30459
lincRNA	AC013731.1	ENSG00000270557	17.2668	20.4909	17.0483	7.53023	43.6326	10.0452	20.3333	-0.23585	0.0111362	-0.254218	-1.43308	1.10156	-1.01734
lincRNA	PPP4R1-AS1	ENSG00000263627	90.4449	60.4481	68.1932	48.5282	59.499	77.8506	60	0.592076	0.0107354	0.184666	-0.30614	-0.0120971	0.375745
lincRNA	AC015813.1	ENSG00000264112	899.515	2304.2	1422.06	3655.51	1678.86	1019.59	2291.33	-1.34897	0.00807929	-0.688201	0.673885	-0.448702	-1.1682
lincRNA	LINC01786	ENSG00000230415	123.334	89.1354	107.581	83.6692	74.3737	114.265	88.6667	0.476106	0.00760654	0.278956	-0.0836943	-0.253598	0.365914
lincRNA	AL392172.1	ENSG00000228106	817.293	919.017	549.073	1017.42	979.75	680.565	915.333	-0.163444	0.00579375	-0.737299	0.152544	0.0981167	-0.427565
lincRNA	AP000704.1	ENSG00000224790	197.334	161.878	188.707	125.504	147.756	232.296	161.333	0.290597	0.00486299	0.226104	-0.362313	-0.126829	0.52592
lincRNA	AC087645.4	ENSG00000283914	8.22226	15.3682	9.99384	9.20362	18.8413	20.0905	15.3333	-0.899064	0.00327412	-0.617561	-0.736398	0.297231	0.38984
lincRNA	AC004542.1	ENSG00000269972	1013.8	790.949	1038.18	951.319	831.994	492.217	789.333	0.361073	0.00294916	0.395354	0.269295	0.075939	-0.681342
lincRNA	AL445686.2	ENSG00000264443	177.601	177.246	80.5386	87.8527	197.338	285.034	177	0.00488921	0.00200566	-1.136	-1.01059	0.156922	0.687382
lincRNA	AC108693.2	ENSG00000242659	36.178	52.2518	42.3268	33.4677	53.5491	79.1062	52.3333	-0.532619	-0.00224992	-0.306158	-0.644961	0.0331322	0.596061
lincRNA	AC012322.1	ENSG00000261028	59.2003	374.983	69.369	53.5483	74.3737	1241.84	376	-2.66706	-0.00390603	-2.43837	-2.81182	-2.33787	1.72368
lincRNA	AC034232.2	ENSG00000250583	4.11113	12.2945	2.35149	5.02015	0.99165	37.6696	12.3333	-1.58496	-0.00454538	-2.39092	-1.29676	-3.63659	1.61084
lincRNA	AC090617.5	ENSG00000263050	132.378	146.51	194.586	179.052	124.948	126.821	147	-0.151148	-0.00481802	0.404591	0.284564	-0.23449	-0.213021
lincRNA	AL359513.1	ENSG00000278238	155.401	58.3991	100.526	41.8346	75.3654	62.7827	58.6667	1.40538	-0.00659612	0.776959	-0.487844	0.361361	0.0978266
lincRNA	AC069185.1	ENSG00000255046	145.534	124.994	148.144	67.7721	197.338	121.798	125.667	0.211755	-0.00773789	0.237397	-0.890839	0.651069	-0.0451059
lincRNA	AC092167.1	ENSG00000226965	121.689	474.364	488.522	309.576	224.113	1048.47	477	-1.97078	-0.00799409	0.0344349	-0.623695	-1.08976	1.13623
lincRNA	CU633904.1	ENSG00000276077	21414.9	16864	8998.57	23601.4	13988.2	10895.3	16997	0.333334	-0.0113328	-0.917513	0.473594	-0.281068	-0.641572
lincRNA	AP001554.1	ENSG00000270403	0.0822226	1.02454	1.17575	0.0836692	1.9833	1.25565	1.03333	-3.65163	-0.0123227	0.18627	-3.62646	0.940597	0.281134
lincRNA	LINC01809	ENSG00000232548	0.0822226	1.02454	0.0587873	0.0836692	1.9833	1.25565	1.03333	-3.65163	-0.0123227	-4.13566	-3.62646	0.940597	0.281134
lincRNA	AL157371.1	ENSG00000223469	0.0822226	2.04909	0.0587873	0.0836692	0.099165	7.53393	2.06667	-4.65163	-0.0123227	-5.13566	-4.62646	-4.38133	1.8661
lincRNA	AC006482.1	ENSG00000228675	0.0822226	1.02454	0.587873	0.0836692	0.99165	2.51131	1.03333	-3.65163	-0.0123227	-0.81373	-3.62646	-0.0594028	1.28113
lincRNA	AC131009.1	ENSG00000255992	21.3779	60.4481	25.2785	35.9778	63.4656	95.4297	61	-1.51269	-0.0131113	-1.2709	-0.761703	0.0571656	0.64563
lincRNA	AC007365.1	ENSG00000226756	44.4002	39.9572	51.7328	38.4879	39.666	43.9479	40.3333	0.138594	-0.0135155	0.359107	-0.0675694	-0.0240697	0.123822
lincRNA	CU634019.1	ENSG00000277067	22639.2	17371.2	9434.77	24478.3	14393.8	11172.8	17556.3	0.36683	-0.0152978	-0.895932	0.47951	-0.286544	-0.651999
lincRNA	AC004949.1	ENSG00000283117	1485.76	3576.69	1845.33	2562.79	2742.9	6313.43	3619	-1.28439	-0.0169678	-0.97171	-0.497876	-0.399887	0.802833
lincRNA	LINC02404	ENSG00000257893	0.0822226	9.2209	1.76362	1.67338	0.99165	31.3914	9.33333	-6.82671	-0.0174844	-2.40385	-2.47962	-3.23449	1.7499
lincRNA	AL139246.3	ENSG00000228037	41.1113	49.1781	49.3813	32.631	60.4906	62.7827	50	-0.282393	-0.0239107	-0.0179631	-0.615685	0.274784	0.328439
lincRNA	AC116667.1	ENSG00000271009	37.0002	32.7854	43.5026	29.2842	23.7996	51.4818	33.3333	0.150567	-0.0239107	0.384135	-0.186841	-0.486028	0.627098
lincRNA	AC123768.2	ENSG00000244952	266.401	137.289	185.18	107.933	181.472	134.355	139.667	0.931613	-0.0247718	0.40694	-0.371847	0.377759	-0.0559374
lincRNA	AC012360.3	ENSG00000272994	1186.47	856.519	1084.04	939.606	924.218	706.933	872.667	0.443176	-0.0269448	0.312912	0.106625	0.0828022	-0.303856
lincRNA	AC112491.1	ENSG00000269888	38601.9	28196.5	35792.6	23058.4	38014.9	25511.1	28737	0.425761	-0.0273936	0.316753	-0.317617	0.403656	-0.171783
lincRNA	AC025031.1	ENSG00000257496	168.556	114.749	72.8962	102.076	147.756	100.452	117	0.526723	-0.0280268	-0.682593	-0.196858	0.336707	-0.219997
lincRNA	AL139089.1	ENSG00000273723	286.135	136.264	192.234	140.564	148.747	124.31	139	1.04161	-0.0286757	0.467781	0.0161457	0.0977805	-0.161145
lincRNA	AP006621.2	ENSG00000255142	31.2446	51.2272	31.1573	41.8346	98.1733	10.0452	52.3333	-0.744123	-0.0308191	-0.748162	-0.323033	0.907601	-2.38122
lincRNA	AC245100.1	ENSG00000224481	781.115	350.394	228.095	189.929	421.451	529.886	358	1.12558	-0.0309803	-0.650327	-0.914498	0.235406	0.565723
lincRNA	LINC02067	ENSG00000240567	38610.9	28202.6	35812	23066.8	38017.9	25791.1	28815.7	0.422156	-0.031023	0.313591	-0.321037	0.399825	-0.159978
lincRNA	AL078601.2	ENSG00000231533	12.3334	7.17181	34.0966	10.0403	4.95825	6.27827	7.33333	0.750029	-0.0321312	2.21709	0.453263	-0.564638	-0.224102
lincRNA	AL645608.5	ENSG00000241180	3.2889	7.17181	6.4666	2.51008	12.8914	7.53393	7.33333	-1.15686	-0.0321312	-0.181462	-1.54674	0.813874	0.0389329
lincRNA	AC025165.5	ENSG00000270039	30.4224	35.8591	32.333	47.6915	22.8079	37.6696	36.6667	-0.269337	-0.0321312	-0.181462	0.379262	-0.684932	0.0389329
lincRNA	AC025181.2	ENSG00000272086	69.8892	53.2763	107.581	50.2015	56.524	59.0158	54.6667	0.354409	-0.0371668	0.976686	-0.12293	0.0482034	0.110439
lincRNA	AL035563.1	ENSG00000273148	293.535	90.1599	150.495	96.2196	96.19	82.8732	92.6667	1.66341	-0.039564	0.699597	0.0542809	0.0538372	-0.161145
lincRNA	AL157400.4	ENSG00000240996	191.579	113.724	109.344	110.443	117.015	128.077	117.333	0.707324	-0.0450703	-0.101735	-0.0873056	-0.00392317	0.126396
lincRNA	LINC01312	ENSG00000223586	4.11113	82.9881	2.93936	2.51008	24.7912	287.545	85.6667	-4.38113	-0.0458291	-4.86516	-5.09293	-1.7889	1.74698
lincRNA	AC064836.3	ENSG00000273456	63.3114	34.8345	42.9147	25.9375	49.5825	33.9027	36	0.814469	-0.0474792	0.253475	-0.472959	0.461834	-0.086598
lincRNA	AC008608.2	ENSG00000271737	37.0002	34.8345	35.8602	22.5907	44.6242	45.2036	36	0.0395354	-0.0474792	-0.00561195	-0.672268	0.309831	0.328439
lincRNA	LINC00638	ENSG00000258701	18.089	17.4173	38.2117	8.36692	16.858	33.9027	18	0.00711387	-0.0474792	1.08602	-1.10523	-0.0945593	0.913402
lincRNA	AC005180.2	ENSG00000267505	11.5112	46.1045	20.5755	46.0181	53.5491	42.6923	47.6667	-2.04995	-0.0480728	-1.21205	-0.0507797	0.167882	-0.159006
lincRNA	AL117328.2	ENSG00000279494	18.089	11.27	11.1696	2.51008	14.8747	21.3461	11.6667	0.632718	-0.0499059	-0.0628173	-2.21659	0.350473	0.871582
lincRNA	TP53TG1	ENSG00000182165	1146.18	704.887	1084.04	825.815	554.332	808.641	730	0.650869	-0.0505049	0.570446	0.177923	-0.397145	0.147604
lincRNA	AL357153.3	ENSG00000259115	1150.29	1180.28	1127.54	1209.86	1118.58	1372.43	1222.33	-0.0876345	-0.0505141	-0.116459	-0.0148008	-0.127968	0.167095
lincRNA	AC107976.1	ENSG00000270017	50.1558	72.7427	92.296	60.2419	75.3654	99.1967	75.6667	-0.593241	-0.0568559	0.28661	-0.328892	-0.00575557	0.390634
lincRNA	AL136985.2	ENSG00000272226	0.822226	1.02454	1.76362	0.0836692	0.099165	3.76696	1.06667	-0.375502	-0.0581264	0.725429	-3.67227	-3.42713	1.82029
lincRNA	AL365434.2	ENSG00000273124	0.822226	1.02454	0.587873	0.0836692	0.099165	3.76696	1.06667	-0.375502	-0.0581264	-0.859534	-3.67227	-3.42713	1.82029
lincRNA	AL157832.1	ENSG00000227374	1.64445	1.02454	1.17575	0.0836692	0.099165	3.76696	1.06667	0.624498	-0.0581264	0.140466	-3.67227	-3.42713	1.82029
lincRNA	EBLN3P	ENSG00000281649	4457.29	3426.08	3088.1	4098.12	3886.28	2400.81	3576.33	0.317685	-0.0619234	-0.211764	0.196481	0.119907	-0.574959
lincRNA	AL157871.1	ENSG00000258504	2199.46	2353.38	2543.73	2636.42	2789.51	1769.22	2457.67	-0.160143	-0.0625554	0.0496536	0.10129	0.182723	-0.474178
lincRNA	BAIAP2-DT	ENSG00000226137	2131.21	1199.74	2667.18	1402.3	1128.5	1186.59	1253	0.766287	-0.0626624	1.08993	0.162405	-0.150983	-0.0785607
lincRNA	AL512310.9	ENSG00000259069	30.4224	33.81	16.4604	34.3044	26.7745	47.7149	35.3333	-0.215897	-0.0635809	-1.10203	-0.0426366	-0.400168	0.433409
lincRNA	AC027698.1	ENSG00000253116	55.0892	183.394	310.397	148.931	235.021	200.905	191.667	-1.79876	-0.0636569	0.695514	-0.363953	0.294191	0.0679119
lincRNA	AL356056.1	ENSG00000229227	382.335	518.42	273.361	521.259	497.808	634.105	543.333	-0.507	-0.0677172	-0.991031	-0.059836	-0.126247	0.222885
lincRNA	AP001065.1	ENSG00000274225	15.6223	18.4418	37.6239	1.67338	38.6743	21.3461	19.3333	-0.307484	-0.0681105	0.960557	-3.53025	1.00029	0.142884
lincRNA	CCAT2	ENSG00000280997	6.57781	9.2209	31.7451	1.67338	9.9165	21.3461	9.66667	-0.555411	-0.0681105	1.71544	-2.53025	0.0368125	1.14288
lincRNA	AC136443.3	ENSG00000257264	8.22226	22.54	17.6362	32.631	18.8413	16.3235	23.6667	-1.52525	-0.07037	-0.424318	0.463387	-0.328954	-0.535905
lincRNA	AC139718.1	ENSG00000248432	1.64445	22.54	8.23022	0.836692	34.7077	43.9479	23.6667	-3.84718	-0.07037	-1.52385	-4.82202	0.552401	0.892938
lincRNA	GTSE1-DT	ENSG00000277232	54.2669	35.8591	36.4481	29.2842	33.7161	55.2488	37.6667	0.526785	-0.0709505	-0.0474444	-0.363164	-0.159851	0.552655
lincRNA	NAGPA-AS1	ENSG00000267072	527.047	728.451	708.974	760.553	741.754	802.363	765.333	-0.538157	-0.0712557	-0.110355	-0.00903854	-0.0451471	0.0681672
lincRNA	AL023806.2	ENSG00000270828	34.5335	13.3191	24.1028	13.3871	13.8831	15.0679	14	1.30257	-0.0719322	0.783773	-0.0645855	-0.0120971	0.106047
lincRNA	AC022784.1	ENSG00000248538	0.822226	44.0554	2.93936	9.20362	32.7244	119.287	46.3333	-5.81637	-0.0727308	-3.97847	-2.33178	-0.501682	1.36432
lincRNA	AP000845.1	ENSG00000263884	94.556	61.4727	98.1747	40.1612	107.098	47.7149	64.6667	0.548147	-0.0730768	0.60233	-0.687218	0.72784	-0.438583
lincRNA	AC114810.1	ENSG00000271868	2.46668	17.4173	16.4604	25.9375	10.9081	16.3235	18.3333	-2.89383	-0.0739514	-0.155467	0.500568	-0.749063	-0.167518
lincRNA	AC002470.1	ENSG00000272829	38.6446	17.4173	18.2241	20.9173	15.8664	17.5792	18.3333	1.0758	-0.0739514	-0.00862519	0.190228	-0.208494	-0.0606028
lincRNA	AC090772.3	ENSG00000265750	208.023	170.074	180.477	137.218	270.72	126.821	179.333	0.214101	-0.0764774	0.0091707	-0.386178	0.59416	-0.499849
lincRNA	FAM87B	ENSG00000177757	28.7779	29.7118	20.5755	40.9979	17.8497	33.9027	31.3333	-0.122736	-0.0766624	-0.606768	0.387853	-0.811798	0.113701
lincRNA	AL513548.3	ENSG00000275846	11.5112	29.7118	30.5694	13.3871	30.7411	59.0158	31.3333	-1.44466	-0.0766624	-0.0356109	-1.22686	-0.0275271	0.913402
lincRNA	AP003419.3	ENSG00000275484	6.57781	8.19636	9.40596	6.69354	13.8831	5.02262	8.66667	-0.39787	-0.0804942	0.118098	-0.372708	0.679781	-0.787038
lincRNA	ILF3-DT	ENSG00000267100	1113.29	719.23	988.214	813.265	674.322	791.062	760.667	0.549499	-0.0808104	0.377559	0.0964613	-0.173827	0.0565269
lincRNA	AC114737.1	ENSG00000225703	21.3779	60.4481	27.0421	48.5282	65.4489	85.3845	64	-1.58195	-0.082374	-1.24286	-0.39925	0.032297	0.415902
lincRNA	AL139286.2	ENSG00000271914	8.22226	27.6627	17.0483	28.4475	29.7495	30.1357	29.3333	-1.83493	-0.0845986	-0.782912	-0.0442369	0.0203244	0.0389329
lincRNA	AC073284.1	ENSG00000237571	0.822226	8.19636	0.0587873	0.0836692	0.99165	31.3914	8.7	-3.40341	-0.0860324	-7.20937	-6.70017	-3.13311	1.85128
lincRNA	AP002754.2	ENSG00000255947	4.93336	30.7363	28.2179	15.8972	62.4739	20.0905	32.6667	-2.72718	-0.0878738	-0.211209	-1.03905	0.935435	-0.701308
lincRNA	AL596094.1	ENSG00000272764	157.867	126.019	156.962	109.607	167.589	128.077	134	0.236481	-0.0885917	0.228182	-0.289897	0.322693	-0.0652244
lincRNA	LINC01635	ENSG00000228397	54.2669	26.6382	40.5632	15.0605	44.6242	27.6244	28.3333	0.937573	-0.0890057	0.517672	-0.911734	0.655328	-0.0365573
lincRNA	DSCR9	ENSG00000230366	145.534	136.264	121.69	117.137	96.19	248.62	145	0.00530372	-0.0896437	-0.252846	-0.307857	-0.592093	0.777887
lincRNA	AC092119.2	ENSG00000274460	61.667	45.08	54.6722	51.0382	43.6326	48.9705	48	0.361463	-0.0905479	0.187772	0.0885442	-0.137628	0.0288792
lincRNA	AC083843.3	ENSG00000259820	551.714	393.425	365.069	580.665	306.42	320.192	419.333	0.395823	-0.0920082	-0.199929	0.469608	-0.452588	-0.389161
lincRNA	AC091185.1	ENSG00000253476	51.8003	66.5954	61.1388	79.4858	63.4656	67.8053	71	-0.45486	-0.0923963	-0.215732	0.162878	-0.161844	-0.0664201
lincRNA	AC032011.1	ENSG00000274340	50.978	36.8836	35.2724	21.754	52.5574	48.9705	39.3333	0.374123	-0.0927726	-0.157214	-0.854471	0.418143	0.316161
lincRNA	SCAMP1-AS1	ENSG00000245556	887.182	512.272	1420.89	594.888	450.209	595.18	546.333	0.699449	-0.0928704	1.37894	0.122838	-0.279186	0.123545
lincRNA	AC022784.2	ENSG00000253252	0.822226	175.197	20.5755	5.85685	523.591	32.647	187	-7.82929	-0.094059	-3.18404	-4.99677	1.4854	-2.51802
lincRNA	LINC01273	ENSG00000231742	37.0002	54.3009	54.0843	22.5907	41.6493	131.844	58	-0.648521	-0.0950776	-0.100843	-1.36032	-0.477761	1.1847
lincRNA	AC009053.2	ENSG00000261079	41.1113	61.4727	54.6722	51.0382	56.524	99.1967	65.6667	-0.675626	-0.0952157	-0.264355	-0.363583	-0.216296	0.595131
lincRNA	AC016747.2	ENSG00000271889	78.1115	216.179	125.805	121.32	320.303	282.522	231	-1.56429	-0.0956669	-0.876706	-0.929071	0.471544	0.290472
lincRNA	AC005606.2	ENSG00000261790	1161.81	1138.27	1878.25	1204.84	1363.52	1048.47	1216.67	-0.0665652	-0.0960922	0.626458	-0.0140958	0.164401	-0.214646
lincRNA	AP006545.2	ENSG00000272128	3.2889	7.17181	6.4666	9.20362	8.92485	3.76696	7.66667	-1.22099	-0.0962616	-0.245592	0.263602	0.219228	-1.0252
lincRNA	AC004477.3	ENSG00000278765	52.6225	60.4481	69.369	83.6692	58.5073	43.9479	64.6667	-0.297343	-0.0973243	0.101268	0.371675	-0.144404	-0.557228
lincRNA	LINC01709	ENSG00000226715	20535.1	14151	17195.3	12354.6	19877.6	13345.1	15146.3	0.439123	-0.0980634	0.183044	-0.29392	0.392177	-0.182659
lincRNA	AC067838.1	ENSG00000272338	73.1781	59.4236	58.1994	56.8951	77.3487	56.5045	63.6667	0.200874	-0.0995023	-0.129534	-0.162234	0.280839	-0.172174
lincRNA	PCAT14	ENSG00000280623	772.893	40027.9	11822.1	4182.63	120530	2839.03	42935	-5.79574	-0.101147	-1.86067	-3.35967	1.48917	-3.91868
lincRNA	PKIA-AS1	ENSG00000254266	1193.05	1594.19	763.647	2444.82	827.036	1726.52	1710.33	-0.519623	-0.101452	-1.1633	0.515448	-1.04826	0.0135936
lincRNA	LINC02277	ENSG00000258487	4.93336	94.2581	2.93936	15.8972	8.92485	346.561	101.333	-4.3604	-0.10442	-5.10746	-2.67227	-3.50514	1.774
lincRNA	AL357500.1	ENSG00000225750	22.2001	63.5218	49.3813	72.7922	65.4489	65.294	68.3333	-1.62202	-0.105338	-0.468624	0.0911953	-0.0622206	-0.0656384
lincRNA	AC040977.1	ENSG00000262089	27.9557	13.3191	19.9877	11.7137	13.8831	18.8348	14.3333	0.963768	-0.10588	0.479736	-0.291178	-0.0460444	0.394028
lincRNA	AC027601.3	ENSG00000275542	9.04449	13.3191	27.0421	13.3871	19.833	8.78958	14.3333	-0.664263	-0.10588	0.915835	-0.0985329	0.468529	-0.705508
lincRNA	AC026979.2	ENSG00000271869	52.6225	26.6382	59.963	20.0806	34.7077	33.9027	28.6667	0.876305	-0.10588	1.0647	-0.51357	0.275884	0.242025
lincRNA	AC112250.2	ENSG00000272856	4.11113	13.3191	4.70298	13.3871	8.92485	22.6018	14.3333	-1.80177	-0.10588	-1.60773	-0.0985329	-0.683474	0.657062
lincRNA	CU633967.1	ENSG00000274333	22294.7	17847.6	10362.4	26773.3	15152.4	13171.8	19256.3	0.211365	-0.109605	-0.89397	0.475463	-0.345786	-0.547879
lincRNA	AC093484.4	ENSG00000266651	2460.1	1847.25	2751.83	1966.23	2721.09	1113.77	1993.67	0.303293	-0.110042	0.464968	-0.0199941	0.448759	-0.839979
lincRNA	LINC00461	ENSG00000245526	1530.99	914.918	410.335	220.887	87.2652	3279.77	988	0.631877	-0.110868	-1.26771	-2.1612	-3.50103	1.73101
lincRNA	TBC1D8-AS1	ENSG00000272902	33.7113	25.6136	8.81809	12.5504	40.6576	33.9027	27.6667	0.285082	-0.111238	-1.64961	-1.14042	0.555378	0.29325
lincRNA	AC011477.4	ENSG00000267581	3562.71	3918.88	3562.51	4881.26	4228.4	3278.51	4236.33	-0.249843	-0.112373	-0.249923	0.204439	-0.00270577	-0.369774
lincRNA	U73166.1	ENSG00000230454	70.7115	86.0618	95.8233	111.28	105.115	51.4818	93.3333	-0.400449	-0.11702	0.0379834	0.253731	0.171503	-0.858329
lincRNA	AC087633.1	ENSG00000258433	5.75558	9.2209	1.76362	3.34677	8.92485	21.3461	10	-0.796966	-0.11702	-2.50339	-1.57916	-0.1641	1.09397
lincRNA	AC114341.1	ENSG00000278075	5.75558	6.14727	5.87873	5.02015	9.9165	5.02262	6.66667	-0.212003	-0.11702	-0.181462	-0.409234	0.572865	-0.408526
lincRNA	AP000924.1	ENSG00000254416	394.669	633.169	345.669	387.389	423.435	1472.88	687.667	-0.801068	-0.11912	-0.992318	-0.827928	-0.69957	1.09886
lincRNA	AC019209.3	ENSG00000256686	474.425	648.537	668.411	545.524	653.497	1008.29	704.667	-0.570762	-0.119752	-0.0762049	-0.3693	-0.10876	0.516899
lincRNA	AL355075.3	ENSG00000258908	3176.26	3406.61	4895.8	3093.25	5423.33	2461.08	3708.67	-0.223572	-0.122563	0.400645	-0.261776	0.548279	-0.591607
lincRNA	AC093152.1	ENSG00000278610	2483.12	3385.1	2100.47	4079.71	3783.14	2997.25	3692.67	-0.572507	-0.125466	-0.813951	0.143804	0.0349229	-0.301025
lincRNA	AC138393.3	ENSG00000278467	200.623	323.756	232.798	414.999	424.426	170.769	353.333	-0.816541	-0.126122	-0.601954	0.23208	0.264484	-1.04898
lincRNA	AL365203.2	ENSG00000273038	22.2001	78.8899	46.4419	134.707	57.5157	50.2262	86.3333	-1.95935	-0.130076	-0.894489	0.64184	-0.585962	-0.781478
lincRNA	AC027287.2	ENSG00000257870	86.3338	22.54	65.2539	15.0605	10.9081	56.5045	24.6667	1.80736	-0.130076	1.4035	-0.711796	-1.17716	1.1958
lincRNA	AC024614.2	ENSG00000265689	0.0822226	3.07363	0.0587873	1.67338	0.099165	10.0452	3.36667	-5.35564	-0.131375	-5.83967	-1.00855	-5.08535	1.57712
lincRNA	AC084018.2	ENSG00000274292	1034.36	635.218	664.296	731.269	764.562	557.511	696.333	0.570889	-0.132527	-0.0679515	0.0706246	0.134856	-0.320779
lincRNA	AL132989.2	ENSG00000279636	144.712	168.025	182.828	207.5	149.739	193.371	184.333	-0.349134	-0.133638	-0.0118267	0.170793	-0.299866	0.0690529
lincRNA	AC127002.1	ENSG00000275265	7.40004	8.19636	9.99384	8.36692	6.94155	12.5565	9	-0.282393	-0.134942	0.151114	-0.105228	-0.374667	0.480443
lincRNA	LINC02267	ENSG00000248510	38.6446	1078.85	42.3268	72.7922	395.668	3862.39	1187.33	-4.94131	-0.138237	-4.81001	-4.0278	-1.58536	1.70177
lincRNA	AC099522.2	ENSG00000272525	202.268	88.1108	129.332	66.0987	123.956	109.242	97	1.06021	-0.138665	0.415023	-0.553363	0.353774	0.17147
lincRNA	LINC01998	ENSG00000243321	4.93336	13.3191	67.0175	2.51008	2.97495	47.7149	14.6667	-1.5719	-0.139046	2.192	-2.54674	-2.3016	1.7019
lincRNA	LINC01687	ENSG00000233215	10.6889	684.396	35.8602	6.69354	1711.59	661.73	753.667	-6.13974	-0.139096	-4.39347	-6.81501	1.18334	-0.187684
lincRNA	AC011247.1	ENSG00000231367	53541.7	31933	46631.2	30431.3	45060.6	29799.2	35181	0.605867	-0.139748	0.4065	-0.209239	0.357069	-0.239523
lincRNA	AC023906.3	ENSG00000259327	308.335	209.007	248.082	269.415	156.681	264.943	230.333	0.420775	-0.140171	0.107096	0.226107	-0.555896	0.201959
lincRNA	LIVAR	ENSG00000266304	9.86671	28.6873	27.0421	49.3649	17.8497	22.6018	31.6667	-1.68232	-0.142555	-0.227755	0.640519	-0.827065	-0.486529
lincRNA	AC110048.2	ENSG00000277152	1.64445	20.4909	4.70298	0.836692	5.9499	76.5949	22.6667	-3.78489	-0.145589	-2.26892	-4.75973	-1.92963	1.75668
lincRNA	AP003392.5	ENSG00000271751	10.6889	10.2454	9.99384	13.3871	15.8664	2.51131	11.3333	-0.0844534	-0.145589	-0.181462	0.240269	0.485403	-2.17406
lincRNA	AL353743.2	ENSG00000230303	149.645	180.32	145.792	225.907	169.572	198.393	199.667	-0.416048	-0.147035	-0.453678	0.178135	-0.235694	-0.00922945
lincRNA	AC004080.1	ENSG00000253308	1.64445	55.3254	0.587873	4.18346	158.664	23.8574	61.3333	-5.22099	-0.148729	-6.70502	-3.8739	1.37123	-1.36223
lincRNA	AC012557.1	ENSG00000271843	42.7558	39.9572	29.9815	61.0786	44.6242	18.8348	44.3333	-0.052273	-0.149935	-0.564319	0.462274	0.00943606	-1.23499
lincRNA	AC016588.2	ENSG00000282393	453.869	601.408	627.848	972.237	382.777	570.067	667.333	-0.556132	-0.150064	-0.0879921	0.5429	-0.801904	-0.227276
lincRNA	AL359397.2	ENSG00000259071	371.646	321.707	364.481	404.959	332.203	316.425	357	0.058006	-0.150177	0.0299199	0.181852	-0.10386	-0.174061
lincRNA	AC087392.5	ENSG00000277491	10.6889	17.4173	21.1634	26.7742	17.8497	10.0452	19.3333	-0.854972	-0.150573	0.130482	0.469751	-0.115191	-0.944579
lincRNA	LINC01123	ENSG00000204588	25.489	87.0863	25.2785	15.0605	51.5658	276.244	96.6667	-1.92314	-0.150573	-1.93511	-2.68225	-0.906604	1.51485
lincRNA	AL391121.1	ENSG00000272933	22.2001	29.7118	20.5755	32.631	22.8079	46.4592	33	-0.571899	-0.15143	-0.681535	-0.0162225	-0.532929	0.493499
lincRNA	AL133325.3	ENSG00000278041	29.6001	24.5891	45.8541	20.0806	48.5908	11.3009	27.3333	0.114943	-0.152644	0.746388	-0.444858	0.830023	-1.27423
lincRNA	AL031767.1	ENSG00000227089	0.0822226	5.12272	0.0587873	0.0836692	1.9833	18.8348	5.7	-6.11528	-0.154051	-6.59931	-6.09012	-1.52306	1.72437
lincRNA	AL354694.1	ENSG00000273056	14.8001	19.4664	32.333	28.4475	9.9165	26.3687	21.6667	-0.549873	-0.154495	0.57753	0.392827	-1.12757	0.283352
lincRNA	LINC01896	ENSG00000263146	204.734	55.3254	34.0966	52.7116	64.4572	71.5723	61.6667	1.73119	-0.156548	-0.854862	-0.22637	0.0638518	0.214911
lincRNA	AL360012.1	ENSG00000270103	1853.3	1144.42	707.799	768.084	1083.87	2282.78	1276.33	0.53809	-0.157393	-0.850594	-0.73267	-0.235809	0.838787
lincRNA	LINC00115	ENSG00000225880	27.9557	21.5154	14.1089	23.4274	15.8664	35.1583	24	0.220108	-0.157662	-0.766424	-0.0348382	-0.59706	0.550832
lincRNA	AC005786.2	ENSG00000267231	6.57781	7.17181	4.70298	4.18346	1.9833	21.3461	8	-0.282393	-0.157662	-0.766424	-0.935303	-2.0121	1.4159
lincRNA	AL109610.1	ENSG00000225785	0.822226	14.3436	0.0587873	10.877	9.9165	31.3914	16	-4.28239	-0.157662	-2	-0.556791	-0.690169	0.972296
lincRNA	LINC00607	ENSG00000235770	28.7779	720.255	80.5386	32.631	308.403	2590.42	804.333	-4.80476	-0.159286	-3.32004	-4.62348	-1.38298	1.68732
lincRNA	LINC01602	ENSG00000205293	2.46668	44.0554	17.0483	3.34677	93.2151	62.7827	49.3333	-4.32192	-0.163243	-1.53293	-3.88172	0.918001	0.347805
lincRNA	AC015818.8	ENSG00000266925	0.822226	16.3927	0.587873	0.0836692	20.8246	42.6923	18.3667	-4.48141	-0.164035	-4.96544	-2	0.181202	1.21688
lincRNA	AC104653.2	ENSG00000244063	13.1556	9.2209	13.5211	5.85685	4.95825	23.8574	10.3333	0.348373	-0.164326	0.387904	-0.819109	-1.0594	1.20713
lincRNA	AC079949.2	ENSG00000278266	2.46668	77.8654	18.8119	118.81	86.2735	41.4366	87.3333	-5.14589	-0.16555	-2.21488	0.444056	-0.0176141	-1.07563
lincRNA	AL590867.1	ENSG00000213121	13606.2	10861.2	12102.5	8824.6	13371.4	15842.6	12216	0.155492	-0.169589	-0.0134626	-0.46917	0.130379	0.375036
lincRNA	AC090229.1	ENSG00000267397	22.2001	35.8591	46.4419	58.5685	25.7829	31.3914	40.3333	-0.861406	-0.169635	0.203456	0.538152	-0.645558	-0.361605
lincRNA	AL358072.1	ENSG00000271427	38.6446	13.3191	21.1634	9.20362	18.8413	18.8348	15	1.36531	-0.171468	0.49661	-0.70469	0.32894	0.328439
lincRNA	LINC01315	ENSG00000229891	333.002	161.878	346.257	165.665	113.048	295.079	182.333	0.868951	-0.171671	0.925265	-0.138309	-0.689642	0.694522
lincRNA	LINC01816	ENSG00000231327	18.9112	28.6873	14.6968	15.8972	20.8246	71.5723	32.3333	-0.773781	-0.172612	-1.13752	-1.02425	-0.63473	1.14638
lincRNA	AC040162.3	ENSG00000263126	295.179	461.045	591.4	698.638	488.883	291.312	520	-0.816921	-0.173604	0.185622	0.426034	-0.0890211	-0.835947
lincRNA	AL512625.1	ENSG00000170161	450.58	490.757	977.632	766.41	355.011	487.194	554	-0.298103	-0.174877	0.819406	0.468231	-0.642023	-0.18539
lincRNA	AC108488.1	ENSG00000242282	84.6893	110.651	139.914	143.074	119.99	104.219	125	-0.561676	-0.175914	0.162609	0.194838	-0.0590181	-0.262305
lincRNA	LINC01686	ENSG00000261504	57.5558	21.5154	25.8664	4.18346	24.7912	53.9931	24.3333	1.24203	-0.177562	0.0881453	-2.54016	0.026897	1.14984
lincRNA	LINC00842	ENSG00000285294	550.069	562.475	470.298	426.713	479.959	1148.92	636.333	-0.210169	-0.177994	-0.436207	-0.576516	-0.406873	0.852429
lincRNA	AL590705.3	ENSG00000242375	3652.33	2054.21	3489.02	2381.23	2314.51	2251.39	2324.33	0.652	-0.178232	0.586007	0.0348881	-0.00610952	-0.046002
lincRNA	AC090771.2	ENSG00000267686	1167.56	698.74	831.252	615.806	708.038	1160.22	791.333	0.561141	-0.179531	0.0710004	-0.36181	-0.160459	0.552047
lincRNA	LINC02454	ENSG00000256268	9.04449	27.6627	0.0587873	0.0836692	3.9666	113.009	31.3667	-1.79412	-0.18129	-2	-2	-2.98326	1.84913
lincRNA	LINC00968	ENSG00000246430	27.1335	175.197	643.133	19.2439	15.8664	700.655	199	-2.87462	-0.183789	1.69235	-3.37029	-3.64872	1.81594
lincRNA	AC010969.2	ENSG00000269973	375.757	312.486	443.844	337.187	439.301	276.244	355.333	0.0806284	-0.185381	0.320879	-0.0756238	0.306037	-0.36323
lincRNA	AC006213.2	ENSG00000267058	402.891	258.185	332.148	255.191	315.345	323.959	293.667	0.456209	-0.185773	0.177647	-0.202601	0.10275	0.141631
lincRNA	AL353747.4	ENSG00000280707	41.9335	267.406	52.9085	209.173	557.307	126.821	304.333	-2.85948	-0.18662	-2.52408	-0.540955	0.872821	-1.26286
lincRNA	AP000894.4	ENSG00000273355	108.534	34.8345	60.5509	35.1411	28.7578	60.2714	39.6667	1.45215	-0.187409	0.610221	-0.174768	-0.463971	0.603547
lincRNA	NTM-AS1	ENSG00000224795	20.5557	20.4909	15.8726	15.0605	31.7328	25.1131	23.3333	-0.182857	-0.187409	-0.555857	-0.631626	0.443582	0.106047
lincRNA	FLVCR1-DT	ENSG00000198468	476.069	331.952	249.258	266.068	664.405	183.326	378	0.332784	-0.187409	-0.600746	-0.50659	0.813678	-1.04398
lincRNA	TGFB3-AS1	ENSG00000258876	1.64445	6.14727	7.64235	2.51008	13.8831	5.02262	7	-2.08975	-0.187409	0.126661	-1.47962	0.987903	-0.478915
lincRNA	AC092653.1	ENSG00000273245	4.93336	6.14727	0.587873	7.53023	8.92485	3.76696	7	-0.504785	-0.187409	-3.57378	0.105339	0.350473	-0.893953
lincRNA	AL031768.1	ENSG00000272465	10.6889	4.09818	6.4666	4.18346	1.9833	8.78958	4.66667	1.19565	-0.187409	0.470615	-0.157695	-1.23449	0.913402
lincRNA	AL138963.1	ENSG00000228886	17.2668	36.8836	35.8602	55.2217	31.7328	35.1583	42	-1.28239	-0.187409	-0.228004	0.394846	-0.404415	-0.256523
lincRNA	AL160313.2	ENSG00000258672	15.6223	24.5891	47.0298	35.1411	5.9499	45.2036	28	-0.84182	-0.187409	0.748149	0.327732	-2.23449	0.69101
lincRNA	AC008124.1	ENSG00000273015	2028.43	1020.45	1261.57	1333.69	964.875	1180.32	1169	0.79509	-0.196074	0.109951	0.190146	-0.27686	0.0138972
lincRNA	LINC00471	ENSG00000181798	293.535	150.608	63.4903	89.5261	227.088	228.529	172.667	0.765542	-0.19719	-1.44338	-0.947609	0.395261	0.404388
lincRNA	AC011815.1	ENSG00000268573	287.779	304.29	264.543	382.368	382.777	256.154	349	-0.278265	-0.197781	-0.399726	0.131737	0.133277	-0.446218
lincRNA	AC074050.4	ENSG00000276867	19.7334	19.4664	34.6845	21.754	20.8246	25.1131	22.3333	-0.178557	-0.198216	0.635092	-0.0379176	-0.100906	0.169241
lincRNA	LINC02478	ENSG00000285373	120.867	134.215	150.495	83.6692	219.155	177.047	154	-0.349507	-0.198381	-0.0332108	-0.880161	0.509019	0.201204
lincRNA	AP005432.2	ENSG00000273335	19.7334	15.3682	17.6362	12.5504	19.833	22.6018	17.6667	0.159612	-0.201084	-0.00249164	-0.493298	0.166873	0.355407
lincRNA	AC073115.1	ENSG00000229628	1.64445	30.7363	8.23022	3.34677	6.94155	119.287	35.3333	-4.42535	-0.201084	-2.10203	-3.40019	-2.3477	1.75534
lincRNA	AL356259.1	ENSG00000229791	111.823	88.1108	152.259	121.32	141.806	20.0905	101.333	0.142105	-0.201717	0.587419	0.259713	0.484809	-2.33453
lincRNA	LINC01089	ENSG00000212694	2025.14	1082.94	1438.52	1384.73	1413.1	837.522	1249	0.69725	-0.205815	0.203816	0.148827	0.178091	-0.576575
lincRNA	AL024498.1	ENSG00000272097	264.757	193.639	228.682	245.988	210.23	205.927	223.333	0.245469	-0.205829	0.0341473	0.139387	-0.0872314	-0.117063
lincRNA	AC053513.1	ENSG00000256973	194.045	257.161	208.107	382.368	288.57	179.559	297	-0.614069	-0.207793	-0.513138	0.364501	-0.0415409	-0.726008
lincRNA	LINC02103	ENSG00000249785	0.0822226	2.04909	1.17575	0.836692	0.099165	7.53393	2.36667	-4.84718	-0.207874	-1.00928	-1.50009	-4.57688	1.67055
lincRNA	LINC01848	ENSG00000254106	1.64445	2.04909	0.587873	0.0836692	0.99165	7.53393	2.36667	-0.525249	-0.207874	-2.00928	-4.82202	-1.25495	1.67055
lincRNA	AC009806.1	ENSG00000254847	0.0822226	9.2209	1.17575	2.51008	0.99165	35.1583	10.6667	-2	-0.21013	-3.18146	-2.08731	-3.42713	1.72076
lincRNA	AL133371.3	ENSG00000259130	0.822226	18.4418	3.52724	0.0836692	1.9833	77.8506	21.3667	-4.69968	-0.212382	-2.59875	-2	-3.42939	1.86535
lincRNA	AC087222.1	ENSG00000262663	138.134	64.5463	110.52	160.645	19.833	16.3235	75	0.881106	-0.216556	0.559346	1.09891	-1.91899	-2.19994
lincRNA	LINC01759	ENSG00000234546	335.468	365.762	513.213	455.161	340.136	487.194	425	-0.341286	-0.216556	0.272095	0.0989132	-0.321351	0.197033
lincRNA	CR382287.2	ENSG00000279851	41.9335	53.2763	43.5026	28.4475	26.7745	156.957	62	-0.564164	-0.218774	-0.511167	-1.12396	-1.21141	1.34003
lincRNA	AC084018.1	ENSG00000272849	719.448	485.634	574.94	676.048	575.157	387.997	565.667	0.346938	-0.220082	0.023458	0.257173	0.0240036	-0.543906
lincRNA	AC073195.1	ENSG00000271855	46.0447	31.7609	44.6783	34.3044	34.7077	43.9479	37	0.315509	-0.220274	0.27205	-0.109132	-0.0922674	0.248269
lincRNA	AC016205.1	ENSG00000267374	10802.4	13195.1	8742.26	9277.25	23141.1	14750.2	15390.3	-0.510672	-0.222021	-0.815947	-0.730256	0.588436	-0.0612926
lincRNA	AC022167.3	ENSG00000260979	34.5335	89.1354	47.0298	54.385	74.3737	215.973	104	-1.59052	-0.222513	-1.14494	-0.935303	-0.483718	1.05426
lincRNA	AL023803.2	ENSG00000274825	32.889	22.54	32.9209	23.4274	29.7495	26.3687	26.3333	0.320717	-0.224404	0.322112	-0.168694	0.175975	0.00193867
lincRNA	AC021851.1	ENSG00000272800	46.0447	43.0309	54.6722	69.4455	30.7411	46.4592	50.3333	-0.12848	-0.226142	0.119292	0.464367	-0.711343	-0.115549
lincRNA	LINC01770	ENSG00000225285	48.5113	63.5218	55.8479	68.6088	72.3904	85.3845	74.3333	-0.615687	-0.226758	-0.412506	-0.115616	-0.0382099	0.199965
lincRNA	AC116407.2	ENSG00000277511	23.8446	10.2454	8.81809	5.02015	17.8497	15.0679	12	0.990626	-0.228051	-0.444496	-1.25723	0.572865	0.328439
lincRNA	SNHG4	ENSG00000281398	10960.3	15002.4	9201.97	22079.5	18250.3	10035.2	17595	-0.682881	-0.229971	-0.935151	0.327541	0.0527567	-0.810098
lincRNA	LINC01521	ENSG00000213888	157.045	165.976	262.191	207.5	186.43	185.837	194.667	-0.309826	-0.230029	0.429614	0.0921037	-0.0623703	-0.0669692
lincRNA	AP003392.4	ENSG00000255121	180.068	160.854	151.671	227.58	187.422	133.099	189	-0.0698481	-0.232639	-0.317439	0.26799	-0.0120971	-0.505882
lincRNA	CDC37L1-DT	ENSG00000273061	160.334	68.6445	138.15	74.4656	75.3654	96.6854	80.6667	0.991037	-0.232829	0.776192	-0.115398	-0.0980703	0.261325
lincRNA	AL627309.4	ENSG00000241599	178.423	68.6445	277.476	0.0836692	176.514	80.3619	80.7	1.14466	-0.233425	1.78172	-2	1.12914	-0.00605727
lincRNA	AC010618.3	ENSG00000269439	395.491	414.941	386.232	391.572	484.917	636.617	488	-0.303237	-0.233976	-0.337412	-0.317603	-0.00914378	0.383544
lincRNA	AC100810.3	ENSG00000282021	16.4445	13.3191	3.52724	6.69354	10.9081	35.1583	15.6667	0.069909	-0.234204	-2.15109	-1.22686	-0.522292	1.16617
lincRNA	RASAL2-AS1	ENSG00000224687	50.978	34.8345	34.0966	52.7116	16.858	53.9931	41	0.314252	-0.235106	-0.265995	0.362497	-1.28219	0.397152
lincRNA	LINC01625	ENSG00000238099	88.8004	51.2272	82.8901	32.631	40.6576	126.821	60.3333	0.557611	-0.236044	0.458244	-0.886712	-0.569428	1.07177
lincRNA	AC106785.2	ENSG00000260611	5.75558	5.12272	5.29085	10.0403	0.099165	7.53393	6.03333	-0.0679931	-0.236044	-0.189455	0.734777	-5.92698	0.320447
lincRNA	CR383656.12	ENSG00000258364	25.489	29.7118	26.4543	35.1411	34.7077	35.1583	35	-0.457479	-0.236319	-0.403854	0.0058038	-0.0120971	0.0065114
lincRNA	LINC01090	ENSG00000231689	1359.14	5518.2	2499.05	4133.26	9212.43	6644.92	6507.33	-2.25937	-0.237869	-1.38069	-0.654786	0.501515	0.0301861
lincRNA	AC001226.1	ENSG00000274898	13.9778	8.19636	5.29085	2.51008	10.9081	18.8348	9.66667	0.532052	-0.238036	-0.869518	-1.94529	0.174316	0.962312
lincRNA	AC093627.4	ENSG00000240859	23.0223	22.54	22.927	8.36692	27.7662	52.7375	26.6667	-0.212003	-0.242551	-0.217988	-1.67227	0.0582922	0.983791
lincRNA	AP002360.1	ENSG00000255135	1493.99	731.525	1189.27	745.493	982.725	897.793	865.667	0.787282	-0.242905	0.458189	-0.215617	0.182976	0.0525711
lincRNA	AF038458.3	ENSG00000267786	86.3338	132.166	82.3022	92.0362	66.4405	367.907	156.667	-0.859702	-0.245344	-0.928696	-0.767425	-1.23756	1.23164
lincRNA	AC087311.2	ENSG00000257435	0.0822226	8.19636	4.11511	0.0836692	0.099165	36.414	9.73333	-6.88725	-0.247951	-1.242	-6.86209	-6.61696	1.90349
lincRNA	AC007249.2	ENSG00000257135	232.69	76.8409	72.8962	78.6491	87.2652	115.52	91.3333	1.3492	-0.249268	-0.325298	-0.215711	-0.0657351	0.338932
lincRNA	AC004702.1	ENSG00000263494	11039.2	5425.99	6443.67	7249.94	6354.49	5416.89	6462.33	0.77251	-0.252169	-0.00417193	0.165914	-0.0242781	-0.254589
lincRNA	AL133467.1	ENSG00000258572	0.0822226	3.07363	2.35149	0.836692	0.99165	11.3009	3.66667	-5.47879	-0.254524	-0.640893	-2.1317	-1.88657	1.6239
lincRNA	AC012307.1	ENSG00000228873	0.822226	3.07363	0.0587873	0.836692	0.99165	11.3009	3.66667	-2.15686	-0.254524	-5.96282	-2.1317	-1.88657	1.6239
lincRNA	AF127936.1	ENSG00000226751	4.11113	3.07363	4.11511	4.18346	1.9833	5.02262	3.66667	0.165066	-0.254524	0.166462	0.190228	-0.886566	0.45397
lincRNA	AC063979.2	ENSG00000251613	467.847	522.518	512.037	355.594	537.474	1135.11	623.667	-0.414739	-0.255295	-0.284527	-0.810543	-0.214579	0.863987
lincRNA	AC139769.2	ENSG00000267924	61051.9	38426.6	51773.9	39568.9	64327.3	32066.9	45899.7	0.411553	-0.256379	0.173743	-0.214118	0.486948	-0.517399
lincRNA	AC005776.2	ENSG00000273218	40.2891	79.9145	76.4235	91.1995	84.2902	116.776	95.6667	-1.24763	-0.259559	-0.324001	-0.0689907	-0.182651	0.287654
lincRNA	AL645608.8	ENSG00000272512	27.9557	19.4664	34.6845	31.7943	8.92485	28.8801	23.3333	0.26075	-0.26141	0.571898	0.446376	-1.38649	0.307681
lincRNA	AC073573.1	ENSG00000257808	46.0447	35.8591	54.6722	26.7742	55.5324	51.4818	43	0.0986974	-0.261999	0.34647	-0.683495	0.368993	0.259727
lincRNA	BX255923.1	ENSG00000225655	0.822226	13.3191	0.0587873	0.836692	0.99165	57.7601	16	-4.28239	-0.264577	-2	-4.25723	-4.0121	1.852
lincRNA	AC126755.3	ENSG00000257527	16.4445	26.6382	21.7513	45.1814	20.8246	26.3687	32	-0.960465	-0.264577	-0.556971	0.497657	-0.61978	-0.279243
lincRNA	LINC01043	ENSG00000260343	10.6889	79.9145	643.133	158.972	0.099165	123.054	96.0333	-3.16742	-0.265078	2.74351	0.727162	-2	0.357686
lincRNA	AC093752.2	ENSG00000250950	208.845	308.388	268.07	399.939	468.059	204.672	371	-0.828983	-0.266673	-0.46881	0.108361	0.335271	-0.858108
lincRNA	LINC00563	ENSG00000261097	0.0822226	3.07363	0.587873	0.0836692	2.97495	10.0452	3.7	-5.49185	-0.26758	-2.65395	-5.46668	-0.31466	1.44091
lincRNA	AC005363.2	ENSG00000277602	4.93336	10.2454	8.81809	10.0403	13.8831	13.8122	12.3333	-1.32192	-0.26758	-0.484025	-0.296759	0.170767	0.16338
lincRNA	AC008267.5	ENSG00000237310	162.801	81.9636	87.593	80.3225	73.3821	158.212	98.6667	0.722473	-0.26758	-0.171747	-0.296759	-0.427135	0.681229
lincRNA	FAM215B	ENSG00000232300	1279.38	940.532	1259.22	1691.79	847.861	654.196	1132.67	0.175726	-0.268174	0.152811	0.578829	-0.417824	-0.791929
lincRNA	AC008764.2	ENSG00000268087	1237.45	929.262	1243.94	1182.25	1132.46	1009.55	1119.67	0.144301	-0.268912	0.151846	0.0784616	0.0163963	-0.149362
lincRNA	AL023806.1	ENSG00000270638	214.601	87.0863	123.453	99.5664	80.3236	144.4	105	1.03127	-0.269872	0.233576	-0.0766584	-0.386493	0.459684
lincRNA	AL355338.1	ENSG00000274605	362.602	458.996	980.572	509.546	710.021	421.9	553.667	-0.610632	-0.270536	0.824605	-0.119806	0.358845	-0.392117
lincRNA	AC010997.4	ENSG00000272692	41.1113	35.8591	23.5149	46.0181	32.7244	52.7375	43.3333	-0.0759419	-0.273139	-0.881902	0.0867238	-0.405108	0.283352
lincRNA	AC009961.1	ENSG00000226266	157.045	223.351	206.343	163.155	183.455	539.931	270	-0.78178	-0.273648	-0.387913	-0.726716	-0.557531	0.999817
lincRNA	AC068620.2	ENSG00000270147	1091.09	829.881	831.84	861.793	1154.28	1024.61	1003.33	0.120975	-0.273824	-0.270423	-0.219387	0.202193	0.0302796
lincRNA	AC079150.1	ENSG00000224612	0.0822226	61.4727	22.3392	5.85685	17.8497	248.62	74.3333	-2	-0.274064	-1.73443	-3.66581	-2.05811	1.74186
lincRNA	LINC01889	ENSG00000235491	17.2668	117.823	40.5632	30.9576	12.8914	474.637	142.667	-3.04658	-0.276031	-1.8144	-2.20428	-3.46816	1.73418
lincRNA	AC005014.2	ENSG00000272361	6.57781	11.27	12.3453	12.5504	16.858	11.3009	13.6667	-1.05498	-0.278175	-0.146696	-0.12293	0.302776	-0.274225
lincRNA	AP003696.1	ENSG00000253385	215.423	214.13	212.222	302.046	273.695	178.303	259.667	-0.269487	-0.278175	-0.291086	0.218107	0.0759103	-0.54233
lincRNA	AC012368.2	ENSG00000228079	13.9778	37.9082	29.9815	44.3447	40.6576	55.2488	46	-1.71849	-0.279126	-0.617561	-0.0528721	-0.178107	0.264309
lincRNA	LINC01894	ENSG00000264345	161.979	232.572	369.184	164.828	86.2735	708.189	282.667	-0.803299	-0.281426	0.385239	-0.778137	-1.71211	1.32503
lincRNA	C5orf17	ENSG00000248874	2835.86	951.802	280.415	212.52	586.065	3297.35	1157	1.2934	-0.281655	-2.04475	-2.44472	-0.981256	1.51092
lincRNA	LINC02001	ENSG00000267321	1207.03	1425.14	1183.39	1441.62	2621.92	1043.45	1732.67	-0.521535	-0.281889	-0.550071	-0.265302	0.597631	-0.731634
lincRNA	ATP2B1-AS1	ENSG00000271614	248.312	163.927	186.356	120.484	293.528	198.393	199.333	0.316973	-0.282128	-0.0971244	-0.726345	0.558317	-0.00681893
lincRNA	LINC01001	ENSG00000230724	159.512	206.958	145.792	172.359	300.47	308.891	251.667	-0.65785	-0.282176	-0.787598	-0.5461	0.255707	0.295584
lincRNA	AC021683.2	ENSG00000267506	641.336	431.333	638.43	387.389	762.579	429.434	524.667	0.28968	-0.282598	0.283127	-0.43762	0.539485	-0.288965
lincRNA	AC093151.3	ENSG00000235358	68.2448	165.976	58.7873	39.3245	153.706	507.284	202	-1.56556	-0.283378	-1.78078	-2.36085	-0.394184	1.32844
lincRNA	AC104986.2	ENSG00000253948	703.003	529.69	522.619	696.128	659.447	549.977	645	0.124233	-0.284152	-0.30354	0.110054	0.0319581	-0.229929
lincRNA	AC004448.2	ENSG00000235979	38484.3	26346.2	35521.6	26501.4	39875.2	30641.7	32096	0.261876	-0.2848	0.146304	-0.276325	0.3131	-0.0668955
lincRNA	CU634019.4	ENSG00000279313	1950.32	1191.55	951.766	1796.38	1354.59	1057.26	1451.67	0.426001	-0.284876	-0.609032	0.307381	-0.0998498	-0.457379
lincRNA	EPB41L4A-AS1	ENSG00000224032	3692.62	2763.2	3707.13	3327.53	4021.14	2606.74	3369.33	0.132181	-0.286125	0.137838	-0.0180132	0.255142	-0.370217
lincRNA	AC034236.3	ENSG00000272265	3.2889	4.09818	1.17575	2.51008	2.97495	11.3009	5	-0.604321	-0.286945	-2.08835	-0.994196	-0.749063	1.17644
lincRNA	AC007029.1	ENSG00000271185	11.5112	4.09818	10.5817	3.34677	4.95825	7.53393	5	1.20303	-0.286945	1.08157	-0.579159	-0.0120971	0.591474
lincRNA	RNFT1-DT	ENSG00000267302	2450.23	1702.79	2402.64	1962.88	2011.07	2338.03	2078.67	0.237261	-0.287755	0.20896	-0.082686	-0.0476979	0.169634
lincRNA	AC097468.3	ENSG00000272644	67.4225	29.7118	44.6783	55.2217	20.8246	27.6244	36.3333	0.891937	-0.290258	0.298281	0.603942	-0.803002	-0.395351
lincRNA	LINC01106	ENSG00000175772	27.1335	90.1599	28.8058	16.7338	61.4823	312.658	110.333	-2.02372	-0.29131	-1.93744	-2.72103	-0.843626	1.50272
lincRNA	AC004982.1	ENSG00000272732	39.4669	17.4173	17.6362	27.6109	10.9081	25.1131	21.3333	0.887532	-0.292592	-0.274571	0.372126	-0.967703	0.23533
lincRNA	AC084782.1	ENSG00000259941	154.579	87.0863	249.258	91.1995	111.065	124.31	106.667	0.535231	-0.292592	1.22453	-0.226012	0.0582922	0.220831
lincRNA	AC010636.2	ENSG00000269110	2705.12	3298.01	2623.68	3500.72	5057.41	3573.59	4043.33	-0.57985	-0.29395	-0.623956	-0.207893	0.322855	-0.17817
lincRNA	CU638689.1	ENSG00000278878	1870.56	1159.78	927.663	1772.95	1343.69	1000.76	1423.67	0.393862	-0.295754	-0.617938	0.316542	-0.0834156	-0.50852
lincRNA	AC017104.3	ENSG00000233538	26.3112	72.7427	60.5509	77.8124	118.006	70.3166	89.3333	-1.76352	-0.296397	-0.56105	-0.199198	0.401594	-0.345332
lincRNA	LINC01534	ENSG00000225975	195.69	109.626	142.265	165.665	101.148	130.588	134.667	0.539176	-0.296799	0.07919	0.298877	-0.412921	-0.0443698
lincRNA	AC026979.3	ENSG00000272375	8.22226	9.2209	14.1089	16.7338	7.9332	7.53393	11.3333	-0.462965	-0.297592	0.316038	0.562197	-0.514597	-0.589098
lincRNA	URB1-AS1	ENSG00000256073	314.09	124.994	249.846	55.2217	242.954	188.348	153.667	1.03138	-0.29794	0.701234	-1.4765	0.66088	0.293598
lincRNA	AC009414.2	ENSG00000260025	155.401	79.9145	197.525	83.6692	128.914	81.6175	98.3333	0.660241	-0.299223	1.00628	-0.232983	0.390662	-0.268801
lincRNA	AL669831.5	ENSG00000237491	877.315	1273.51	887.688	1441.62	1394.26	1978.91	1568.33	-0.838065	-0.300423	-0.821108	-0.12154	-0.169733	0.335475
lincRNA	AC135012.3	ENSG00000268505	0.0822226	14.3436	0.587873	3.34677	0.99165	60.2714	17.6667	-2	-0.30062	-4.90938	-2.40019	-4.15506	1.77044
lincRNA	ZNF295-AS1	ENSG00000237232	92.9116	81.9636	75.2477	36.8145	47.5992	264.943	101	-0.120425	-0.3013	-0.424636	-1.45601	-1.08535	1.39133
lincRNA	AL136038.2	ENSG00000258800	1191.41	721.279	796.568	860.12	998.592	803.619	891.667	0.418088	-0.305946	-0.162708	-0.0519667	0.16339	-0.149993
lincRNA	EIF3J-DT	ENSG00000179523	1692.96	864.716	1113.43	969.727	1004.54	1299.6	1069	0.663289	-0.305964	0.0587502	-0.140612	-0.0897248	0.281808
lincRNA	AL078605.1	ENSG00000271234	9.86671	5.12272	4.70298	5.85685	5.9499	7.53393	6.33333	0.639605	-0.306054	-0.429389	-0.112841	-0.0900996	0.250437
lincRNA	AC104785.1	ENSG00000270720	24.6668	15.3682	23.5149	23.4274	14.8747	17.5792	19	0.37657	-0.306054	0.307576	0.302197	-0.353134	-0.112133
lincRNA	RNF139-AS1	ENSG00000245149	359.313	256.136	289.821	338.86	292.537	313.914	316.667	0.182276	-0.306054	-0.127802	0.0977263	-0.114347	-0.0125974
lincRNA	LINC01446	ENSG00000205628	6.57781	718.206	5.87873	14.2238	1823.64	1014.57	888	-7.07681	-0.306162	-7.23891	-5.96418	1.03819	0.192235
lincRNA	AL359706.1	ENSG00000223732	5098.62	3271.37	4218.57	3421.24	4326.57	4664.76	4055.67	0.330169	-0.310044	0.0568165	-0.245422	0.0932843	0.201863
lincRNA	AC239868.3	ENSG00000272993	176.779	67.62	119.338	99.5664	60.4906	90.4071	84	1.07348	-0.31294	0.506594	0.24527	-0.473677	0.106047
lincRNA	AC012377.1	ENSG00000246863	15.6223	11.27	3.52724	0.836692	4.95825	45.2036	14	0.15818	-0.31294	-1.98882	-4.06459	-1.49752	1.69101
lincRNA	AC108673.3	ENSG00000273437	9.04449	11.27	10.5817	17.5705	13.8831	8.78958	14	-0.630316	-0.31294	-0.403854	0.327732	-0.0120971	-0.671561
lincRNA	U91328.1	ENSG00000272462	134.023	98.3563	71.1326	30.9576	234.029	118.032	122.333	0.131662	-0.314728	-0.782235	-1.98245	0.935872	-0.0516454
lincRNA	AF233439.1	ENSG00000245857	181.712	224.375	121.69	44.3447	202.297	729.535	279.333	-0.620334	-0.316074	-1.19878	-2.65515	-0.465516	1.38499
lincRNA	AC004069.1	ENSG00000251259	3870.22	2824.67	3212.14	3188.64	3087.01	4569.33	3521	0.13643	-0.317903	-0.132452	-0.143046	-0.189777	0.375996
lincRNA	LINC01772	ENSG00000226029	171.023	182.369	203.992	253.518	206.263	214.717	227.333	-0.410618	-0.317949	-0.156298	0.157278	-0.140323	-0.0823734
lincRNA	AC110285.5	ENSG00000274833	3.2889	6.14727	2.93936	6.69354	9.9165	6.27827	7.66667	-1.22099	-0.318654	-1.3831	-0.19583	0.371232	-0.288232
lincRNA	AL138781.1	ENSG00000260193	13.1556	25.6136	35.8602	31.7943	27.7662	37.6696	32	-1.28239	-0.321161	0.164313	-0.00930309	-0.204742	0.23533
lincRNA	AC137767.1	ENSG00000256092	178.423	147.534	185.18	162.318	212.213	182.07	184.333	-0.0470147	-0.321265	0.00661057	-0.183491	0.203197	-0.0178246
lincRNA	LINC00113	ENSG00000225298	9.86671	66.5954	6.4666	7.53023	39.666	252.387	83.3333	-3.07825	-0.323471	-3.68781	-3.46813	-1.07099	1.59867
lincRNA	AC012508.2	ENSG00000260634	24.6668	6.14727	0.0587873	0.0836692	7.9332	18.8348	7.7	1.67964	-0.324913	-7.03321	-6.52402	0.0430445	1.29047
lincRNA	AC104118.1	ENSG00000271862	67.4225	85.0372	67.0175	130.524	107.098	70.3166	106.667	-0.661806	-0.326943	-0.6705	0.291206	0.00582481	-0.601171
lincRNA	Z98200.1	ENSG00000271734	13.9778	7.17181	11.1696	5.02015	10.9081	12.5565	9	0.635145	-0.327587	0.311578	-0.842193	0.27741	0.480443
lincRNA	AC092614.1	ENSG00000227542	75.6448	180.32	152.259	230.09	120.981	354.095	226.333	-1.58114	-0.327891	-0.571921	0.0237519	-0.903665	0.645686
lincRNA	ARRDC3-AS1	ENSG00000281357	6124.76	2518.33	3175.69	3135.92	3070.15	3326.23	3164.33	0.952752	-0.329434	0.00516777	-0.0130112	-0.0435932	0.0719858
lincRNA	APTR	ENSG00000214293	1040.12	1088.07	1089.92	1388.07	1402.19	1297.09	1368.67	-0.396026	-0.331004	-0.328554	0.0203122	0.0349139	-0.0774914
lincRNA	AC092910.3	ENSG00000242622	1095.21	900.575	1129.89	1169.7	887.527	1393.78	1134.33	-0.0506433	-0.332927	-0.0056606	0.0442891	-0.353982	0.297155
lincRNA	AC125807.2	ENSG00000250899	155.401	232.572	279.24	145.584	565.24	169.513	293	-0.914907	-0.333225	-0.0693974	-1.00904	0.947964	-0.789502
lincRNA	AC008741.2	ENSG00000274925	316.557	293.02	343.318	424.203	394.677	254.898	369.333	-0.222458	-0.333925	-0.105379	0.199832	0.0957479	-0.535004
lincRNA	AL359317.1	ENSG00000258520	1699.54	850.372	1203.38	1245.84	875.627	1059.77	1072	0.664841	-0.334139	0.166782	0.216808	-0.291917	-0.0165505
lincRNA	AC012555.1	ENSG00000257327	25.489	16.3927	13.5211	8.36692	21.8163	37.6696	20.6667	0.30257	-0.334251	-0.612096	-1.30454	0.0781007	0.866096
lincRNA	LINC01239	ENSG00000234840	230.223	526.616	218.101	226.744	287.578	1800.61	665	-1.53032	-0.336603	-1.60836	-1.55229	-1.2094	1.43706
lincRNA	LINC00167	ENSG00000233220	38.6446	34.8345	62.3145	45.1814	44.6242	41.4366	44	-0.187236	-0.336986	0.502065	0.0382253	0.0203244	-0.086598
lincRNA	AL513283.1	ENSG00000228536	179.245	248.964	83.4779	272.762	135.856	603.97	314.667	-0.811889	-0.337885	-1.91436	-0.206183	-1.21175	0.940652
lincRNA	AC132938.1	ENSG00000260011	25.489	35.8591	26.4543	45.1814	44.6242	46.4592	45.3333	-0.830697	-0.338234	-0.777072	-0.00484344	-0.0227443	0.0353925
lincRNA	USP46-AS1	ENSG00000248866	143.067	117.823	135.799	214.193	99.165	114.265	149	-0.0586178	-0.338695	-0.133844	0.523601	-0.587409	-0.382934
lincRNA	AC008543.1	ENSG00000197332	64768.4	35116.3	51069.7	45497.7	50987.7	34615.9	44454.3	0.542966	-0.340184	0.200143	0.0334684	0.197824	-0.36089
lincRNA	AC078909.2	ENSG00000274444	33.7113	19.4664	15.8726	18.4072	28.7578	28.8801	24.6667	0.450668	-0.34158	-0.636028	-0.42229	0.221393	0.227511
lincRNA	AC092747.1	ENSG00000256226	91.2671	237.694	96.999	183.236	122.965	704.422	301.333	-1.72319	-0.342252	-1.63532	-0.71766	-1.29312	1.22508
lincRNA	AC019155.3	ENSG00000224899	9.04449	10.2454	8.23022	15.0605	7.9332	16.3235	13	-0.523401	-0.343529	-0.659509	0.212255	-0.712537	0.328439
lincRNA	AC034229.2	ENSG00000260515	13.9778	21.5154	9.99384	40.1612	12.8914	26.3687	27.3333	-0.967519	-0.345289	-1.45155	0.555142	-1.08425	-0.0518326
lincRNA	AC005224.4	ENSG00000266709	293.535	285.848	164.016	547.197	212.213	278.755	363.333	-0.307762	-0.346046	-1.14745	0.590766	-0.77578	-0.382295
lincRNA	AC092546.1	ENSG00000249988	145.534	1457.93	66.4296	1356.28	2189.56	2178.56	1854.67	-3.67173	-0.347241	-4.80319	-0.451506	0.239483	0.232215
lincRNA	AC026304.1	ENSG00000268129	143.89	59.4236	114.047	57.7318	98.1733	74.0836	75.6667	0.927232	-0.348622	0.591903	-0.390292	0.375674	-0.0305034
lincRNA	AC130650.2	ENSG00000276564	104.423	65.5709	61.7266	107.097	74.3737	60.2714	83.6667	0.319711	-0.351598	-0.43876	0.356188	-0.169859	-0.473179
lincRNA	AC027031.2	ENSG00000254615	365.891	245.891	410.923	155.625	537.474	269.966	314.333	0.219117	-0.354278	0.386573	-1.01422	0.7739	-0.219519
lincRNA	AL157882.1	ENSG00000229454	21.3779	74.7918	27.0421	86.1793	42.6409	177.047	95.6667	-2.1619	-0.355137	-1.82281	-0.150675	-1.16578	0.888046
lincRNA	AL451085.1	ENSG00000270361	56.7336	15.3682	32.333	20.9173	18.8413	18.8348	19.6667	1.52845	-0.355807	0.717255	0.088945	-0.0618501	-0.0623505
lincRNA	LINC01144	ENSG00000281912	41.9335	16.3927	21.1634	17.5705	17.8497	30.1357	21	0.997715	-0.357334	0.0111833	-0.257231	-0.23449	0.521085
lincRNA	LINC01852	ENSG00000236914	133.201	66.5954	83.4779	72.7922	66.4405	128.077	85.3333	0.64242	-0.357687	-0.0317147	-0.229325	-0.361045	0.585827
lincRNA	CU634019.6	ENSG00000280018	11723.3	5520.25	4182.71	9281.43	6539.93	4491.48	7088.33	0.725861	-0.360714	-0.761007	0.388901	-0.116171	-0.658257
lincRNA	LINC01893	ENSG00000264260	3.2889	17.4173	0.587873	0.0836692	5.9499	76.5949	22.3667	-2.76567	-0.360833	-5.2497	-2	-1.91041	1.7759
lincRNA	AC026333.4	ENSG00000274191	11.5112	19.4664	17.0483	35.9778	12.8914	23.8574	25	-1.11889	-0.360946	-0.552299	0.525178	-0.955514	-0.0674892
lincRNA	LINC02076	ENSG00000220161	87.156	69.669	37.036	41.8346	75.3654	179.559	89.6667	-0.0409721	-0.364054	-1.27564	-1.09987	-0.250669	1.00181
lincRNA	AC016957.2	ENSG00000276136	32.0668	49.1781	25.2785	71.9556	70.4071	41.4366	63.3333	-0.981884	-0.364948	-1.32505	0.184141	0.152757	-0.612059
lincRNA	AC068473.5	ENSG00000274828	1080.41	355.517	392.111	507.036	372.86	493.472	458.333	1.2371	-0.366479	-0.225135	0.14569	-0.297762	0.106572
lincRNA	AC124045.1	ENSG00000272077	168.556	204.909	183.416	455.161	141.806	133.099	264.333	-0.649127	-0.367375	-0.527237	0.784018	-0.89844	-0.989855
lincRNA	AC233280.1	ENSG00000229178	49.3336	35.8591	43.5026	26.7742	20.8246	107.986	46.3333	0.0905193	-0.369713	-0.0909495	-0.791209	-1.15376	1.22073
lincRNA	AC104461.1	ENSG00000230623	10365	7058.09	7965.68	8747.62	9825.27	8822.23	9129.67	0.183084	-0.371285	-0.196766	-0.0616716	0.105935	-0.0494191
lincRNA	AC084033.3	ENSG00000257698	1183.18	327.854	709.562	322.963	427.401	573.834	424.667	1.47827	-0.373276	0.740599	-0.394961	0.0092599	0.434303
lincRNA	AL590399.1	ENSG00000204802	525.403	618.825	1115.78	1037.5	585.073	722.001	801.667	-0.609579	-0.373471	0.476981	0.372035	-0.454385	-0.151001
lincRNA	AF127577.4	ENSG00000235609	32700.8	22297.2	56217.1	26547.4	34540.2	25429.5	28937.3	0.176392	-0.376072	0.958077	-0.124361	0.255343	-0.186428
lincRNA	AC010271.2	ENSG00000277453	73.1781	34.8345	85.8294	35.1411	42.6409	64.0384	45.3333	0.69084	-0.380055	0.9209	-0.367414	-0.0883327	0.498364
lincRNA	AC103724.4	ENSG00000271938	22.2001	15.3682	17.6362	20.0806	2.97495	41.4366	20	0.150567	-0.380055	-0.181462	0.0058038	-2.74906	1.05091
lincRNA	AC009902.3	ENSG00000272425	20.5557	14.3436	15.8726	15.8972	11.8998	31.3914	18.6667	0.139071	-0.380055	-0.233929	-0.231696	-0.649527	0.749903
lincRNA	AL162426.1	ENSG00000279571	36.178	14.3436	23.5149	19.2439	15.8664	21.3461	18.6667	0.954646	-0.380055	0.333111	0.0439389	-0.23449	0.19351
lincRNA	AC239803.2	ENSG00000273059	9.04449	4.09818	2.35149	6.69354	2.97495	6.27827	5.33333	0.762001	-0.380055	-1.18146	0.327732	-0.842172	0.23533
lincRNA	AL132657.2	ENSG00000260137	3.2889	2.04909	2.35149	2.51008	3.9666	1.25565	2.66667	0.30257	-0.380055	-0.181462	-0.0873056	0.572865	-1.0866
lincRNA	AL360181.4	ENSG00000274685	3.2889	2.04909	2.93936	0.836692	4.95825	2.51131	2.66667	0.30257	-0.380055	0.140466	-1.67227	0.894793	-0.086598
lincRNA	AC084819.1	ENSG00000256923	0.0822226	1.02454	0.0587873	0.836692	1.9833	1.25565	1.33333	-4.01936	-0.380055	-4.50339	-0.672268	0.572865	-0.086598
lincRNA	AC078850.1	ENSG00000248187	0.0822226	8.19636	4.11511	5.02015	0.99165	31.3914	10.6667	-2	-0.380055	-1.37411	-1.08731	-3.42713	1.55726
lincRNA	AL031963.2	ENSG00000229282	3.2889	5.12272	1.76362	2.51008	4.95825	15.0679	6.66667	-1.01936	-0.380055	-1.91843	-1.40923	-0.427135	1.17644
lincRNA	LINC00533	ENSG00000235570	15.6223	5.12272	7.64235	4.18346	2.97495	15.0679	6.66667	1.22857	-0.380055	0.19705	-0.672268	-1.1641	1.17644
lincRNA	AL359182.2	ENSG00000230013	1.64445	3.07363	0.0587873	1.67338	0.99165	11.3009	4	-1.28239	-0.380055	-6.08835	-1.25723	-2.0121	1.49836
lincRNA	AC147067.1	ENSG00000244459	12.3334	12.2945	3.52724	0.0836692	10.9081	46.4592	16.0333	-0.378505	-0.383057	-2.18446	-2	-0.555668	1.53489
lincRNA	AL035071.1	ENSG00000260257	350.268	384.204	335.675	733.779	401.618	278.755	501.333	-0.517309	-0.383897	-0.578704	0.549576	-0.319945	-0.846771
lincRNA	AC006273.1	ENSG00000272473	0.0822226	5.12272	2.35149	0.0836692	6.94155	16.3235	6.7	-6.34848	-0.38725	-1.51059	-6.32332	0.0510967	1.28472
lincRNA	AC073657.1	ENSG00000260814	149.645	188.516	142.265	356.431	215.188	121.798	246.667	-0.721017	-0.387874	-0.79398	0.53106	-0.196965	-1.01807
lincRNA	MIR4300HG	ENSG00000245832	6317.99	5685.2	5679.44	6670.11	5415.4	11191.6	7448.67	-0.237517	-0.389771	-0.391234	-0.159271	-0.459914	0.587368
lincRNA	LINC01206	ENSG00000242512	35.3557	254.087	19.3998	97.893	182.464	877.702	333.333	-3.23695	-0.391642	-4.10285	-1.76769	-0.869357	1.39677
lincRNA	LINC01034	ENSG00000224933	0.0822226	3.07363	0.0587873	0.0836692	0.99165	13.8122	4.03333	-5.61629	-0.392027	-6.10033	-5.59113	-2.02407	1.7759
lincRNA	PAXIP1-AS1	ENSG00000273344	712.87	347.321	584.933	397.429	485.908	506.029	456	0.644605	-0.392766	0.359238	-0.198337	0.0916508	0.150186
lincRNA	AC007207.2	ENSG00000256969	7.40004	116.798	27.63	5.85685	323.278	160.724	153.667	-4.37613	-0.395787	-2.4755	-4.71354	1.07297	0.0647791
lincRNA	MIR210HG	ENSG00000247095	308.335	134.215	119.338	135.544	260.804	131.844	176.667	0.803468	-0.39648	-0.565974	-0.382267	0.561936	-0.422201
lincRNA	AC022306.2	ENSG00000275580	19.7334	21.5154	9.40596	35.9778	32.7244	11.3009	28.3333	-0.521859	-0.397128	-1.59085	0.344606	0.207869	-1.32606
lincRNA	TRERNA1	ENSG00000231265	0.0822226	2.04909	0.587873	0.836692	0.099165	8.78958	2.7	-5.03728	-0.397976	-2.19938	-1.69019	-4.76698	1.70284
lincRNA	AC068944.1	ENSG00000249228	0.0822226	2.04909	0.0587873	0.836692	0.099165	8.78958	2.7	-5.03728	-0.397976	-5.52131	-1.69019	-4.76698	1.70284
lincRNA	AC009404.1	ENSG00000236255	198.979	283.799	303.93	475.241	366.91	231.04	374	-0.910424	-0.398169	-0.299298	0.345622	-0.0276101	-0.694893
lincRNA	AL031705.1	ENSG00000260646	19.7334	19.4664	27.0421	27.6109	21.8163	27.6244	25.6667	-0.379254	-0.398914	0.0753136	0.105339	-0.23449	0.106047
lincRNA	AL049794.1	ENSG00000273998	20.5557	19.4664	11.1696	0.836692	26.7745	61.5271	25.6667	-0.320361	-0.398914	-1.20032	-4.93905	0.0609664	1.26133
lincRNA	AC010536.1	ENSG00000226180	27.1335	52.2518	71.7205	77.8124	61.4823	65.294	69	-1.34652	-0.401116	0.0557886	0.173404	-0.166425	-0.0796452
lincRNA	MAPKAPK5-AS1	ENSG00000234608	1989.79	981.514	1213.96	966.38	1789.93	1172.78	1298	0.616324	-0.40321	-0.0965729	-0.425628	0.463611	-0.146356
lincRNA	AC024257.1	ENSG00000258234	23.0223	122.945	18.8119	13.3871	32.7244	552.488	163	-2.82377	-0.406855	-3.11515	-3.60596	-2.31643	1.76107
lincRNA	AL355478.1	ENSG00000235221	0.0822226	93.2336	1.76362	5.02015	319.311	53.9931	123.667	-2	-0.407535	-6.13177	-4.62258	1.36851	-1.19561
lincRNA	SNHG15	ENSG00000232956	3019.21	3062.36	3424.36	3673.92	5336.07	3037.43	4063.67	-0.428609	-0.408136	-0.246948	-0.145463	0.392995	-0.419932
lincRNA	AC102953.2	ENSG00000273230	17.2668	51.2272	35.2724	81.1592	54.5407	65.294	68	-1.97754	-0.408624	-0.946997	0.255219	-0.3182	-0.0585836
lincRNA	AC244021.1	ENSG00000227082	145.534	318.633	298.639	373.165	125.94	873.935	423	-1.5393	-0.40876	-0.502253	-0.180845	-1.74793	1.04687
lincRNA	AC092681.3	ENSG00000273011	95.3782	70.6936	74.072	121.32	61.4823	94.1741	94	0.0209994	-0.411081	-0.343733	0.36809	-0.61249	0.00266934
lincRNA	AC138035.1	ENSG00000238035	266.401	406.744	282.179	443.447	646.556	554.999	541.333	-1.02292	-0.412395	-0.939907	-0.287755	0.256258	0.0359686
lincRNA	AC239859.3	ENSG00000235887	124.156	33.81	29.3936	48.5282	16.858	75.3393	45	1.46416	-0.412476	-0.614421	0.108897	-1.41649	0.743477
lincRNA	AC010983.1	ENSG00000235056	27.9557	45.08	8.23022	8.36692	33.7161	170.769	60	-1.10182	-0.412476	-2.86596	-2.84219	-0.831525	1.50901
lincRNA	LINC01290	ENSG00000260468	27.1335	62.4972	19.9877	65.262	34.7077	172.025	83.3333	-1.61882	-0.415101	-2.05978	-0.35265	-1.26364	1.04565
lincRNA	AC131097.4	ENSG00000235151	0.0822226	1.02454	0.587873	0.0836692	0.99165	3.76696	1.36667	-4.05498	-0.415678	-1.21709	-4.02982	-0.462759	1.46274
lincRNA	LINC02379	ENSG00000251649	0.0822226	2.04909	0.0587873	0.0836692	0.099165	10.0452	2.73333	-5.05498	-0.415678	-5.53901	-5.02982	-4.78469	1.87778
lincRNA	AC022915.3	ENSG00000253892	2.46668	2.04909	0.0587873	0.0836692	0.099165	10.0452	2.73333	-0.148092	-0.415678	-5.53901	-5.02982	-4.78469	1.87778
lincRNA	AC007405.3	ENSG00000239467	35.3557	40.9818	84.0658	22.5907	79.332	71.5723	54.6667	-0.628717	-0.415678	0.620858	-1.27493	0.537241	0.38874
lincRNA	LINC01270	ENSG00000203999	42.7558	79.9145	4.70298	5.85685	71.3988	302.613	106.667	-1.31892	-0.41658	-4.50339	-4.18684	-0.579138	1.50436
lincRNA	AC123768.4	ENSG00000276724	9.04449	9.2209	24.6907	5.85685	21.8163	10.0452	12.3333	-0.447452	-0.419583	1.0014	-1.07437	0.822844	-0.296051
lincRNA	AC144831.1	ENSG00000261888	9.86671	9.2209	59.3751	10.0403	14.8747	12.5565	12.3333	-0.321921	-0.419583	2.2673	-0.296759	0.270303	0.0258767
lincRNA	AC093635.1	ENSG00000272663	37.8224	18.4418	32.333	25.1008	15.8664	35.1583	24.6667	0.616678	-0.419583	0.390445	0.0251691	-0.636588	0.511304
lincRNA	AL021068.1	ENSG00000213062	176.779	60.4481	90.5324	104.587	64.4572	66.5497	81	1.12595	-0.422224	0.160512	0.368704	-0.329579	-0.28349
lincRNA	AC021224.1	ENSG00000262477	64808.7	31313.2	50685.8	43494.6	49910.7	29630.9	41971	0.626794	-0.422624	0.272189	0.0514442	0.249957	-0.502289
lincRNA	AC092139.1	ENSG00000272923	720.27	451.824	442.08	729.596	599.948	434.456	607.667	0.245258	-0.427519	-0.458972	0.263817	-0.0184421	-0.484069
lincRNA	BX323046.1	ENSG00000273175	63.3114	36.8836	44.0905	48.5282	32.7244	72.828	49.6667	0.350188	-0.429298	-0.171812	-0.0334556	-0.601909	0.552214
lincRNA	Z83851.2	ENSG00000273366	6.57781	14.3436	21.1634	25.9375	17.8497	11.3009	19.3333	-1.55541	-0.430681	0.130482	0.423947	-0.115191	-0.774654
lincRNA	AC083806.3	ENSG00000275467	1.64445	7.17181	1.76362	11.7137	10.9081	5.02262	9.66667	-2.55541	-0.430681	-2.45448	0.277106	0.174316	-0.944579
lincRNA	AC244021.2	ENSG00000231429	17.2668	87.0863	61.7266	133.871	10.9081	228.529	117.667	-2.76864	-0.434188	-0.930741	0.186136	-3.43123	0.957672
lincRNA	AP001107.1	ENSG00000245156	1105.07	737.672	1394.43	1270.94	1112.63	439.479	997	0.148475	-0.434614	0.484014	0.350226	0.15831	-1.1818
lincRNA	AC022762.2	ENSG00000267940	39.4669	38.9327	33.5087	67.7721	29.7495	59.0158	52.6667	-0.416248	-0.435908	-0.652353	0.363801	-0.824025	0.16421
lincRNA	AC027020.2	ENSG00000270127	32.889	61.4727	65.2539	107.933	61.4823	74.0836	83.3333	-1.34129	-0.438948	-0.35283	0.373175	-0.438723	-0.169739
lincRNA	AC008074.3	ENSG00000260101	102.778	43.0309	70.5447	47.6915	48.5908	86.6402	58.3333	0.817143	-0.438948	0.274218	-0.290589	-0.263636	0.570715
lincRNA	LINC00987	ENSG00000237248	47.6891	34.8345	32.333	34.3044	38.6743	77.8506	47.3333	0.0108036	-0.442339	-0.549849	-0.464463	-0.291479	0.717851
lincRNA	BSN-DT	ENSG00000226913	62.4892	28.6873	47.6177	25.9375	25.7829	75.3393	39	0.680133	-0.443064	0.288024	-0.588437	-0.59706	0.949928
lincRNA	AC139718.2	ENSG00000250855	2.46668	119.872	68.1932	9.20362	234.029	303.868	163	-6.04616	-0.44338	-1.25717	-4.14653	0.521818	0.898575
lincRNA	AC015813.3	ENSG00000266290	97.0227	39.9572	55.26	37.6512	29.7495	110.498	54.3333	0.836485	-0.44338	0.0243989	-0.529143	-0.868972	1.02411
lincRNA	AC090061.1	ENSG00000247363	250.779	231.547	183.416	183.236	307.411	523.608	315.333	-0.330461	-0.445572	-0.781756	-0.783177	-0.0367066	0.731609
lincRNA	AL627171.1	ENSG00000278002	33.7113	16.3927	9.40596	10.0403	21.8163	41.4366	22.3333	0.594033	-0.446144	-1.24755	-1.15339	-0.0337922	0.891707
lincRNA	AC100812.1	ENSG00000272192	50.978	21.5154	44.6783	32.631	23.7996	31.3914	29.3333	0.797334	-0.447169	0.607034	0.153702	-0.301604	0.0978266
lincRNA	AL359504.2	ENSG00000271576	809.893	182.369	260.428	223.397	270.72	258.665	248.667	1.70352	-0.447353	0.0666693	-0.154604	0.122591	0.0568707
lincRNA	AC009137.1	ENSG00000260999	511.425	465.143	423.268	645.927	566.232	704.422	634.667	-0.311477	-0.448324	-0.584426	0.0253712	-0.164605	0.150441
lincRNA	AC126283.1	ENSG00000272795	32.0668	10.2454	12.9332	10.877	15.8664	16.3235	14	1.19565	-0.450444	-0.114348	-0.364146	0.180548	0.221524
lincRNA	AC010205.1	ENSG00000274560	1.64445	1.02454	1.17575	0.0836692	0.099165	5.02262	1.4	0.23218	-0.450444	-0.251851	-4.06459	-3.81945	1.84301
lincRNA	AC069360.1	ENSG00000250041	16.4445	45.08	8.81809	20.0806	17.8497	179.559	61.6667	-1.90688	-0.452004	-2.80595	-1.61869	-1.78859	1.54189
lincRNA	AC145207.5	ENSG00000263731	626.536	600.383	667.236	903.628	878.602	626.572	821.667	-0.391155	-0.45267	-0.300357	0.137176	0.0966564	-0.391074
lincRNA	LINC02228	ENSG00000251273	4379.18	4655.53	5894.01	7820.56	6102.61	4558.03	6377	-0.542218	-0.453932	-0.113628	0.294395	-0.0634505	-0.484469
lincRNA	AC145207.6	ENSG00000263859	296.824	278.676	295.7	432.57	415.501	263.687	382	-0.363967	-0.454983	-0.369439	0.179361	0.121281	-0.534744
lincRNA	AL445123.1	ENSG00000234675	1.64445	32.7854	34.6845	51.8749	47.5992	31.3914	45	-4.77425	-0.45687	-0.375634	0.205113	0.0810123	-0.519557
lincRNA	AC008753.2	ENSG00000269564	1.64445	77.8654	6.4666	9.20362	301.462	7.53393	107	-6.02386	-0.458556	-4.04846	-3.53927	1.49436	-3.82806
lincRNA	AC005261.1	ENSG00000268205	1562.23	1622.88	1352.7	3238	1849.43	1204.17	2231.33	-0.514299	-0.459351	-0.722069	0.537197	-0.270828	-0.889864
lincRNA	AC016831.7	ENSG00000285106	536.914	1064.5	263.367	230.927	888.518	4044.46	1464.33	-1.44748	-0.460065	-2.4751	-2.66473	-0.72077	1.4657
lincRNA	AC104350.1	ENSG00000253523	6.57781	13.3191	41.739	12.5504	13.8831	32.647	18.3333	-1.47879	-0.460975	1.18693	-0.546737	-0.401139	0.832482
lincRNA	AC133919.2	ENSG00000261172	694.781	1064.5	763.647	951.319	961.9	2884.24	1468	-1.07922	-0.463673	-0.942875	-0.62585	-0.609892	0.974338
lincRNA	LINC02175	ENSG00000262155	82.2226	25.6136	31.7451	38.4879	33.7161	32.647	35.3333	1.21851	-0.464119	-0.154495	0.123373	-0.0675922	-0.114079
lincRNA	AC124016.2	ENSG00000273156	22.2001	25.6136	20.5755	61.0786	16.858	20.0905	35.3333	-0.670463	-0.464119	-0.780099	0.789636	-1.06759	-0.814518
lincRNA	AC098487.1	ENSG00000248161	152.112	126.019	121.102	78.6491	109.081	399.298	174	-0.193955	-0.465446	-0.522867	-1.14559	-0.673681	1.19838
lincRNA	AP000350.6	ENSG00000273295	64.1336	46.1045	47.6177	67.7721	68.4238	51.4818	63.6667	0.0105431	-0.46563	-0.419041	0.0901531	0.103961	-0.306475
lincRNA	AC108515.1	ENSG00000253170	4.11113	62.4972	42.3268	76.9757	76.357	113.009	86.3333	-4.39231	-0.466125	-1.02835	-0.165514	-0.177156	0.388447
lincRNA	AL445363.1	ENSG00000259002	79.7559	78.8899	71.7205	53.5483	75.3654	234.807	109	-0.450664	-0.466415	-0.603871	-1.02541	-0.532354	1.10715
lincRNA	AL137145.1	ENSG00000212743	29.6001	12.2945	1.76362	4.18346	22.8079	28.8801	17	0.800069	-0.467517	-3.26892	-2.02277	0.424002	0.764539
lincRNA	AC174065.1	ENSG00000262075	4.93336	8.19636	11.1696	3.34677	10.9081	23.8574	11.3333	-1.19993	-0.467517	-0.0209971	-1.75973	-0.0551658	1.07387
lincRNA	LINC01763	ENSG00000225446	11.5112	12.2945	17.6362	7.53023	19.833	27.6244	17	-0.562501	-0.467517	0.0530035	-1.17477	0.222368	0.700408
lincRNA	AC019131.2	ENSG00000272777	92.0893	113.724	108.169	199.97	132.881	124.31	157.333	-0.772718	-0.468282	-0.540543	0.345956	-0.243688	-0.339884
lincRNA	AC113349.1	ENSG00000249621	5.75558	15.3682	37.6239	23.4274	11.8998	30.1357	21.3333	-1.89008	-0.473164	0.818538	0.135087	-0.842172	0.498364
lincRNA	AC019155.2	ENSG00000219445	29.6001	440.554	66.4296	131.361	1356.58	391.764	612.333	-4.37064	-0.474998	-3.20442	-2.22078	1.14758	-0.644332
lincRNA	AC074135.2	ENSG00000269543	7.40004	11.27	0.0587873	8.36692	2.97495	42.6923	15.6667	-1.08209	-0.475212	-2	-0.904929	-2.39676	1.44628
lincRNA	AL080250.1	ENSG00000225793	1082.05	267.406	249.846	401.612	332.203	377.952	372	1.54039	-0.47627	-0.574264	0.110501	-0.163239	0.0229004
lincRNA	FAM157C	ENSG00000260528	728.492	1183.35	824.198	1034.99	1078.92	3284.79	1647	-1.17685	-0.476965	-0.998778	-0.670226	-0.610259	0.995961
lincRNA	AC078846.1	ENSG00000273329	411.113	272.529	363.893	491.138	291.545	322.703	379.333	0.116069	-0.477057	-0.059951	0.372664	-0.379747	-0.233258
lincRNA	AC093515.1	ENSG00000260289	1.64445	11.27	0.0587873	0.0836692	3.9666	53.9931	15.7	-3.25509	-0.478278	-2	-2	-1.98479	1.78201
lincRNA	AL357078.1	ENSG00000231485	10.6889	7.17181	1.76362	11.7137	3.9666	15.0679	10	0.0961189	-0.47959	-2.50339	0.228196	-1.33403	0.591474
lincRNA	LINC02344	ENSG00000227911	0.822226	7.17181	0.0587873	1.67338	6.94155	26.3687	10	-3.60432	-0.47959	-2	-2.57916	-0.52667	1.39883
lincRNA	AL034374.1	ENSG00000271367	2.46668	7.17181	10.5817	7.53023	10.9081	12.5565	10	-2.01936	-0.47959	0.0815726	-0.409234	0.125406	0.328439
lincRNA	AL136368.1	ENSG00000232470	81.4004	46.1045	58.7873	78.6491	62.4739	45.2036	64.3333	0.339469	-0.480658	-0.130063	0.289864	-0.0423117	-0.50913
lincRNA	LINC02449	ENSG00000215241	347.802	180.32	275.124	337.187	159.656	241.086	252	0.464841	-0.482865	0.126661	0.420126	-0.65846	-0.0638779
lincRNA	AC011481.1	ENSG00000267114	65.7781	50.2027	58.1994	56.0584	91.2318	65.294	70.3333	-0.0966013	-0.486444	-0.273204	-0.327278	0.375328	-0.107257
lincRNA	LINC01715	ENSG00000229388	161.979	96.3072	135.799	84.5059	141.806	202.16	135	0.262843	-0.487244	0.00850916	-0.675835	0.0709586	0.582541
lincRNA	ZNF582-AS1	ENSG00000267454	373.291	323.756	362.717	527.116	462.109	337.771	455	-0.285567	-0.490959	-0.32702	0.212255	0.0223663	-0.429821
lincRNA	ERVK9-11	ENSG00000269486	63.3114	60.4481	75.2477	79.4858	92.2234	84.1288	85	-0.424997	-0.491765	-0.175815	-0.0967659	0.117671	-0.0148622
lincRNA	AC005972.1	ENSG00000266411	49.3336	37.9082	39.3875	47.6915	56.524	57.7601	53.3333	-0.112468	-0.492529	-0.437301	-0.161306	0.0838273	0.115036
lincRNA	PTPRD-AS1	ENSG00000225706	183.356	81.9636	164.016	122.994	72.3904	158.212	115.333	0.668841	-0.492755	0.508031	0.092776	-0.671938	0.456054
lincRNA	AL445989.1	ENSG00000237378	0.822226	15.3682	0.587873	5.02015	3.9666	69.061	21.6667	-4.7198	-0.495532	-5.20383	-2.10967	-2.4495	1.67239
lincRNA	AL136964.1	ENSG00000274718	18.089	15.3682	15.2847	32.631	7.9332	22.6018	21.6667	-0.260366	-0.495532	-0.50339	0.590766	-1.4495	0.0609592
lincRNA	AC019254.2	ENSG00000259365	2.46668	3.07363	0.587873	2.51008	2.97495	8.78958	4.33333	-0.812907	-0.495532	-2.8819	-0.787745	-0.542612	1.02032
lincRNA	AC138894.2	ENSG00000270118	5.75558	3.07363	0.0587873	2.51008	0.99165	11.3009	4.33333	0.409485	-0.495532	-6.20383	-0.787745	-2.12757	1.38289
lincRNA	LINC00294	ENSG00000280798	358.491	181.344	190.471	365.635	222.13	133.099	255.667	0.487671	-0.495532	-0.424695	0.516139	-0.202862	-0.94176
lincRNA	LINC02269	ENSG00000250708	22.2001	79.9145	4.70298	17.5705	31.7328	357.862	112.667	-2.34342	-0.495532	-4.58234	-2.68083	-1.82801	1.66734
lincRNA	FALEC	ENSG00000228126	74.8226	42.0063	30.5694	32.631	78.3403	75.3393	59.3333	0.334631	-0.498236	-0.956755	-0.862599	0.400913	0.344559
lincRNA	AC074138.1	ENSG00000276071	62.4892	62.4972	39.9753	91.1995	102.14	66.5497	88.3333	-0.499351	-0.499166	-1.14385	0.0460677	0.209517	-0.408526
lincRNA	LINC00383	ENSG00000237534	3.2889	234.621	13.5211	7.53023	701.097	350.328	331.667	-6.65598	-0.499403	-4.61645	-5.4609	1.07988	0.0789706
lincRNA	AC104964.4	ENSG00000272505	27.9557	50.2027	45.2662	116.3	48.5908	31.3914	71	-1.34468	-0.500054	-0.649385	0.711963	-0.547134	-1.17745
lincRNA	AL137077.2	ENSG00000283078	157.045	111.675	258.664	194.949	138.831	126.821	158	-0.00874466	-0.500613	0.711155	0.303175	-0.186595	-0.31713
lincRNA	AC005261.3	ENSG00000268713	148.001	116.798	103.466	224.234	125.94	126.821	165.333	-0.159773	-0.501361	-0.676226	0.439625	-0.392646	-0.382583
lincRNA	AL034417.2	ENSG00000238290	60.0225	306.339	41.739	38.4879	63.4656	1499.25	434.667	-2.85633	-0.504781	-3.38044	-3.49743	-2.77586	1.78626
lincRNA	AC083829.2	ENSG00000285122	48.5113	11.27	31.7451	10.877	19.833	18.8348	16	1.60025	-0.505585	0.988463	-0.556791	0.309831	0.23533
lincRNA	AC136475.9	ENSG00000270972	3.2889	3.07363	4.11511	0.0836692	6.94155	7.53393	4.36667	-0.408925	-0.506587	-0.0856018	-5.70569	0.668725	0.78687
lincRNA	Z83851.1	ENSG00000233903	14.8001	19.4664	30.5694	33.4677	32.7244	12.5565	27.6667	-0.902545	-0.507166	0.143939	0.274621	0.24222	-1.13971
lincRNA	AC068473.1	ENSG00000178412	1456.98	527.641	532.025	716.209	560.282	1043.45	750.667	0.956742	-0.508617	-0.496679	-0.0677922	-0.422019	0.475116
lincRNA	LINC01670	ENSG00000279094	1443.83	864.716	797.743	1515.25	1160.23	891.515	1230.33	0.230851	-0.508751	-0.625053	0.300507	-0.0846378	-0.464719
lincRNA	AL592494.3	ENSG00000272583	29.6001	8.19636	2.35149	17.5705	6.94155	8.78958	11.6667	1.34321	-0.509338	-2.31074	0.590766	-0.749063	-0.408526
lincRNA	AL158211.4	ENSG00000272516	9.04449	8.19636	17.6362	12.5504	8.92485	13.8122	11.6667	-0.367282	-0.509338	0.596146	0.105339	-0.386493	0.243551
lincRNA	LINC02211	ENSG00000245662	4338.07	4600.21	5901.65	8450.59	5736.7	4736.33	6552.33	-0.594957	-0.51031	-0.150889	0.367044	-0.191789	-0.46824
lincRNA	RB1-DT	ENSG00000231473	180.89	72.7427	106.993	102.076	82.3069	133.099	103.667	0.803159	-0.511078	0.0455621	-0.0223015	-0.332866	0.360552
lincRNA	AC046130.2	ENSG00000256538	211.312	133.191	165.78	192.439	161.639	222.251	190	0.153376	-0.512505	-0.196729	0.0184038	-0.233225	0.226189
lincRNA	AC026461.3	ENSG00000260823	12.3334	13.3191	7.64235	10.0403	8.92485	45.2036	19	-0.62343	-0.512505	-1.31391	-0.920196	-1.0901	1.25044
lincRNA	AL513314.2	ENSG00000276997	220.357	436.456	294.524	575.644	524.583	818.687	623	-1.49939	-0.513396	-1.08085	-0.114054	-0.248062	0.394079
lincRNA	LINC02409	ENSG00000257920	33.7113	18.4418	69.9569	25.1008	11.8998	46.4592	26.3333	0.356341	-0.51391	1.40958	-0.0691583	-1.14595	0.819075
lincRNA	AP003071.1	ENSG00000260895	14.8001	33.81	16.4604	61.0786	33.7161	47.7149	48.3333	-1.70741	-0.515569	-1.55402	0.337647	-0.519581	-0.0185796
lincRNA	HCG27	ENSG00000206344	110.178	54.3009	36.4481	27.6109	139.823	74.0836	77.6667	0.504473	-0.51632	-1.09145	-1.49206	0.848231	-0.0681411
lincRNA	FRG1-DT	ENSG00000245685	157.045	522.518	268.07	517.076	264.771	1707.69	748.333	-2.2525	-0.518201	-1.48107	-0.533305	-1.49894	1.19029
lincRNA	ZNF236-DT	ENSG00000264278	313.268	245.891	390.935	282.802	247.912	588.902	352.333	-0.169543	-0.518924	0.149989	-0.317148	-0.50711	0.741086
lincRNA	AL136162.1	ENSG00000271888	88.8004	32.7854	47.6177	37.6512	78.3403	21.3461	47	0.917906	-0.519606	0.0188369	-0.319966	0.737095	-1.13869
lincRNA	AL390066.1	ENSG00000224950	13.1556	27.6627	55.26	39.3245	17.8497	67.8053	39.6667	-1.59225	-0.519985	0.478309	-0.012497	-1.15203	0.773472
lincRNA	LINC01372	ENSG00000235475	108.534	50.2027	44.6783	80.3225	56.524	79.1062	72	0.592076	-0.520232	-0.688422	0.157807	-0.349132	0.135794
lincRNA	AC016383.1	ENSG00000266335	4.93336	10.2454	22.927	10.0403	0.099165	40.1809	14.7	-1.57517	-0.520833	0.641234	-0.550012	-2	1.4507
lincRNA	AC246785.3	ENSG00000237343	106.889	42.0063	49.3813	34.3044	68.4238	89.1515	60.3333	0.825092	-0.522348	-0.28899	-0.814562	0.181544	0.563303
lincRNA	LINC00662	ENSG00000261824	4338.07	4361.49	4344.97	9571.76	4034.03	4159.98	6273.67	-0.532257	-0.524489	-0.529964	0.609476	-0.637086	-0.592731
lincRNA	AC024475.1	ENSG00000254653	26.3112	21.5154	29.3936	33.4677	40.6576	15.0679	31	-0.236589	-0.526896	-0.0767644	0.110501	0.391259	-1.04079
lincRNA	AC245297.2	ENSG00000272755	15.6223	14.3436	17.0483	11.7137	24.7912	28.8801	20.6667	-0.403699	-0.526896	-0.277677	-0.819109	0.262525	0.482768
lincRNA	AC009163.7	ENSG00000274220	101.956	57.3745	61.7266	64.4253	92.2234	97.941	82.6667	0.30257	-0.526896	-0.421413	-0.359678	0.157828	0.244608
lincRNA	AC024361.3	ENSG00000263321	26.3112	37.9082	47.6177	53.5483	32.7244	84.1288	54.6667	-1.05498	-0.528153	-0.199164	-0.0298201	-0.740292	0.621939
lincRNA	AC022973.3	ENSG00000254263	302.579	390.352	265.131	775.614	480.95	347.816	563	-0.895822	-0.528361	-1.08643	0.462204	-0.227247	-0.694809
lincRNA	AL035258.1	ENSG00000234862	0.0822226	5.12272	1.17575	0.0836692	0.099165	27.6244	7.4	-6.49185	-0.530614	-2.65395	-6.46668	-6.22155	1.90035
lincRNA	LINC01673	ENSG00000234052	0.822226	20.4909	1.17575	3.34677	6.94155	97.941	29.6667	-5.17316	-0.53386	-4.6572	-3.148	-2.09551	1.72307
lincRNA	AC022173.1	ENSG00000237243	35.3557	52.2518	23.5149	92.8729	67.4322	60.2714	75.6667	-1.09771	-0.534178	-1.68608	0.295599	-0.16622	-0.328184
lincRNA	SLC25A30-AS1	ENSG00000251015	7.40004	11.27	11.1696	3.34677	21.8163	28.8801	16.3333	-1.14222	-0.535333	-0.548244	-2.28698	0.417587	0.822254
lincRNA	NTRK3-AS1	ENSG00000260305	43.578	47.1291	20.5755	11.7137	13.8831	222.251	68.3333	-0.64899	-0.535973	-1.73166	-2.54439	-2.29926	1.70153
lincRNA	LINC00476	ENSG00000175611	1803.96	1520.42	2859.41	2206.36	1789.93	2733.56	2206.33	-0.29048	-0.537177	0.374068	1.61995e-05	-0.301749	0.30913
lincRNA	CEP83-DT	ENSG00000278916	34.5335	13.3191	18.8119	19.2439	13.8831	26.3687	19.3333	0.836906	-0.537596	-0.0394428	-0.00668714	-0.477761	0.447738
lincRNA	AC100814.1	ENSG00000272010	14.8001	15.3682	10.5817	21.754	18.8413	27.6244	22.3333	-0.593594	-0.539253	-1.07763	-0.0379176	-0.245296	0.306744
lincRNA	HCG17	ENSG00000270604	5300.89	5171.9	6567.13	9753.32	6976.26	4844.31	7516.67	-0.503858	-0.539398	-0.194831	0.375801	-0.10764	-0.6338
lincRNA	AC215522.3	ENSG00000283061	129.09	264.333	125.217	317.943	222.13	695.633	386	-1.58023	-0.546247	-1.62417	-0.279832	-0.797199	0.849725
lincRNA	PKNOX2-AS1	ENSG00000254880	58.3781	50.2027	73.4841	50.2015	35.6994	155.701	73.3333	-0.329043	-0.546704	0.00296279	-0.546737	-1.03857	1.08624
lincRNA	AC116616.1	ENSG00000249875	22.2001	109.626	42.3268	167.338	103.132	222.251	160.333	-2.85244	-0.548481	-1.92143	0.061695	-0.636588	0.471114
lincRNA	AC008972.2	ENSG00000272081	12.3334	8.19636	15.8726	5.85685	13.8831	18.8348	12	0.0395354	-0.54998	0.403501	-1.03484	0.210295	0.650368
lincRNA	AC027018.1	ENSG00000254538	1954.43	1223.31	1633.7	1772.95	1761.17	1855.86	1791	0.125984	-0.54998	-0.132624	-0.0146124	-0.0242309	0.0513204
lincRNA	AC010641.1	ENSG00000267443	0.0822226	2.04909	1.76362	3.34677	2.97495	2.51131	3	-5.18928	-0.54998	-0.766424	0.157807	-0.0120971	-0.256523
lincRNA	AL133499.1	ENSG00000267857	0.822226	2.04909	1.17575	0.836692	2.97495	6.27827	3	-1.86736	-0.54998	-1.35139	-1.84219	-0.0120971	1.06541
lincRNA	AC110491.1	ENSG00000261292	8.22226	4.09818	2.93936	3.34677	4.95825	11.3009	6	0.454573	-0.54998	-1.02946	-0.842193	-0.275132	0.913402
lincRNA	AL390728.5	ENSG00000232347	212.957	248.964	241.028	298.699	377.819	448.269	365	-0.777337	-0.551957	-0.598697	-0.289203	0.0497974	0.296467
lincRNA	AC073115.2	ENSG00000237471	0.0822226	16.3927	18.2241	0.0836692	3.9666	85.3845	24.0333	-2	-0.551982	-0.399193	-2	-2.59906	1.82894
lincRNA	AC003682.1	ENSG00000268392	30.4224	33.81	30.5694	54.385	40.6576	53.9931	49.6667	-0.707145	-0.554829	-0.700191	0.130931	-0.288751	0.120498
lincRNA	C10orf91	ENSG00000180066	8.22226	6.14727	1.17575	0.0836692	4.95825	27.6244	9.03333	-0.135723	-0.555313	-2.94168	-6.75442	-0.865427	1.61261
lincRNA	AC006504.5	ENSG00000267575	1394.5	1304.25	1683.67	2402.14	1006.52	2349.33	1919	-0.460611	-0.557139	-0.188748	0.323968	-0.930972	0.291894
lincRNA	AC098484.2	ENSG00000234917	189.112	95.2827	126.981	133.034	151.722	136.866	140.333	0.430383	-0.558572	-0.144251	-0.0770616	0.112577	-0.0360901
lincRNA	AL353708.1	ENSG00000260360	42.7558	17.4173	28.2179	27.6109	14.8747	36.414	25.6667	0.736223	-0.559378	0.136714	0.105339	-0.787031	0.504596
lincRNA	AC073534.2	ENSG00000276030	10.6889	15.3682	8.81809	36.8145	13.8831	12.5565	22.6667	-1.08445	-0.560627	-1.36203	0.699701	-0.707243	-0.852133
lincRNA	AC091685.1	ENSG00000229881	699.715	283.799	526.146	367.308	477.975	423.156	419.333	0.738669	-0.563229	0.327366	-0.191107	0.188839	0.0130906
lincRNA	LINC00243	ENSG00000214894	62.4892	86.0618	17.6362	23.4274	104.123	312.658	127.333	-1.02693	-0.565166	-2.852	-2.44234	-0.290318	1.29598
lincRNA	AP001172.2	ENSG00000270139	75.6448	63.5218	122.278	58.5685	113.048	123.054	94	-0.31342	-0.56541	0.379427	-0.682536	0.266204	0.38856
lincRNA	CAHM	ENSG00000270419	295.179	72.7427	103.466	125.504	76.357	120.543	107.667	1.45502	-0.565698	-0.0574205	0.22116	-0.495738	0.162974
lincRNA	AP000233.2	ENSG00000232512	9.86671	20.4909	9.99384	8.36692	6.94155	92.9184	30.3333	-1.62026	-0.565921	-1.60179	-1.85813	-2.12757	1.61506
lincRNA	AL513348.1	ENSG00000231714	0.0822226	2.04909	0.0587873	0.0836692	2.97495	7.53393	3.03333	-5.20522	-0.565921	-5.68926	-5.18006	-0.0280386	1.3125
lincRNA	AC138512.1	ENSG00000261273	8.22226	210.032	7.05447	5.85685	24.7912	1131.34	311	-5.24124	-0.566308	-5.46223	-5.73065	-3.64901	1.86305
lincRNA	AC007878.1	ENSG00000281195	683.27	525.591	517.328	1064.27	750.679	384.23	778.333	-0.187932	-0.566446	-0.589309	0.451408	-0.0521919	-1.01842
lincRNA	AP000251.1	ENSG00000237594	90.4449	46.1045	85.8294	24.2641	108.09	84.1288	68.3333	0.404449	-0.567682	0.328883	-1.49377	0.66157	0.300011
lincRNA	AC005180.1	ENSG00000267405	49.3336	104.504	72.3083	179.052	165.606	106.731	155.333	-1.65473	-0.571815	-1.10313	0.205013	0.0923835	-0.541393
lincRNA	PSMG3-AS1	ENSG00000230487	298.468	228.473	268.658	264.395	264.771	547.465	339.667	-0.186543	-0.572093	-0.33835	-0.361426	-0.359377	0.688648
lincRNA	AC073335.2	ENSG00000273142	1.64445	7.17181	7.05447	9.20362	2.97495	22.6018	10.6667	-2.69743	-0.5727	-0.596499	-0.212836	-1.84217	1.08333
lincRNA	LINC01194	ENSG00000248131	113.467	1730.46	300.991	936.259	4939.41	2036.67	2574	-4.50366	-0.57286	-3.09622	-1.45903	0.940326	-0.337799
lincRNA	FO680682.1	ENSG00000266579	37.8224	68.6445	28.8058	136.381	101.148	52.7375	102.333	-1.43596	-0.57606	-1.82885	0.414365	-0.0168041	-0.956375
lincRNA	AC097512.1	ENSG00000248837	4.11113	108.602	5.87873	11.7137	94.2067	473.382	162	-5.30031	-0.576947	-4.78435	-3.78973	-0.782091	1.54701
lincRNA	AC092683.2	ENSG00000278766	786.87	1590.09	1593.72	4375.07	926.201	1196.64	2372	-1.59191	-0.576992	-0.573703	0.8832	-1.35671	-0.987116
lincRNA	LINC02166	ENSG00000260259	23.0223	42.0063	62.9024	61.9152	32.7244	101.708	62.6667	-1.44466	-0.577091	0.00541635	-0.0174036	-0.937329	0.698663
lincRNA	AP000821.1	ENSG00000261257	4.93336	7.17181	39.3875	0.0836692	0.99165	38.9253	10.7	-1.11697	-0.577201	1.88013	-2	-3.43164	1.8631
lincRNA	AC004801.5	ENSG00000258203	60.8447	27.6627	38.7996	9.20362	39.666	91.6628	41.3333	0.557827	-0.579363	-0.091264	-2.16703	-0.0594028	1.14903
lincRNA	AC159540.2	ENSG00000277701	225.29	520.469	502.043	1430.74	292.537	413.11	778	-1.78799	-0.579959	-0.631958	0.878924	-1.41115	-0.913243
lincRNA	LINC02182	ENSG00000260420	6.57781	2.04909	0.587873	0.0836692	0.099165	11.3009	3.06667	1.10094	-0.581688	-2.3831	-5.19583	-4.9507	1.88169
lincRNA	AL121956.4	ENSG00000280850	0.0822226	2.04909	1.76362	0.0836692	0.099165	11.3009	3.06667	-5.22099	-0.581688	-0.798133	-5.19583	-4.9507	1.88169
lincRNA	AL157888.1	ENSG00000282787	5.75558	10.2454	14.1089	10.0403	19.833	17.5792	15.3333	-1.41364	-0.581688	-0.120061	-0.610868	0.371232	0.197195
lincRNA	AC023302.1	ENSG00000271983	7.40004	5.12272	7.05447	4.18346	9.9165	10.0452	7.66667	-0.0510672	-0.581688	-0.120061	-0.873902	0.371232	0.38984
lincRNA	AL356489.2	ENSG00000260947	491.691	181.344	199.289	328.82	151.722	337.771	271.667	0.855915	-0.583105	-0.446977	0.275461	-0.840403	0.314208
lincRNA	AC010207.1	ENSG00000260633	58.3781	28.6873	27.63	30.9576	52.5574	48.9705	43	0.44109	-0.583927	-0.6381	-0.474042	0.289559	0.187577
lincRNA	AC027307.3	ENSG00000268798	81.4004	81.9636	126.981	112.953	164.614	85.3845	123	-0.595551	-0.585603	0.0459487	-0.12293	0.420428	-0.526612
lincRNA	AC145285.2	ENSG00000251417	215.423	220.277	229.858	117.974	346.086	630.339	330.667	-0.618204	-0.586058	-0.524633	-1.48691	0.0657523	0.930749
lincRNA	CU633906.2	ENSG00000278903	15018.8	8829.53	6604.16	18088.5	11588.4	8136.64	13261.7	0.179506	-0.586854	-1.00581	0.447807	-0.194578	-0.704757
lincRNA	AL121772.1	ENSG00000274414	21.3779	43.0309	23.5149	46.0181	51.5658	109.242	64.6667	-1.5969	-0.58765	-1.45945	-0.490821	-0.326608	0.756433
lincRNA	AC092683.1	ENSG00000230606	743.292	1519.4	1546.69	4210.24	870.669	1181.57	2283.67	-1.61935	-0.587851	-0.562165	0.882549	-1.39116	-0.950646
lincRNA	AC106869.1	ENSG00000234690	2590.83	2240.68	2442.02	3516.62	2543.58	4206.44	3372.67	-0.380473	-0.589954	-0.465813	0.0602991	-0.407028	0.318711
lincRNA	AL391095.3	ENSG00000275401	48.5113	38.9327	31.1573	80.3225	49.5825	37.6696	58.6667	-0.274219	-0.591559	-0.912973	0.453263	-0.24271	-0.639139
lincRNA	SMC2-AS1	ENSG00000270332	175.956	53.2763	62.3145	30.1209	71.3988	167.002	80.3333	1.13115	-0.592504	-0.366431	-1.41523	-0.170099	1.0558
lincRNA	CU638689.5	ENSG00000280164	3191.06	1997.86	1576.67	3924.92	3129.65	1506.79	3015.67	0.0815587	-0.59402	-0.935592	0.380188	0.0535231	-1.001
lincRNA	AC107959.4	ENSG00000284948	54.2669	112.7	106.405	164.828	74.3737	301.357	170.667	-1.65304	-0.598695	-0.681616	-0.0502163	-1.19832	0.820293
lincRNA	LINC01524	ENSG00000234948	247.49	1254.04	99.9384	617.479	711.013	5330.25	1900	-2.94056	-0.599413	-4.24882	-1.62154	-1.41805	1.4882
lincRNA	RFPL3S	ENSG00000205853	107.712	71.7181	40.5632	35.9778	42.6409	301.357	108.667	-0.0127354	-0.5995	-1.42167	-1.59473	-1.3496	1.47156
lincRNA	AC122108.1	ENSG00000259187	589.536	260.234	463.832	391.572	477.975	293.823	394.667	0.578946	-0.600823	0.232966	-0.0113567	0.276301	-0.425687
lincRNA	AL009178.3	ENSG00000285212	611.736	139.338	121.69	151.441	130.898	403.065	211.333	1.53339	-0.600931	-0.796314	-0.480761	-0.69108	0.931492
lincRNA	AC103746.1	ENSG00000275322	47.6891	43.0309	26.4543	46.8548	100.157	48.9705	65.3333	-0.454159	-0.602447	-1.30432	-0.479623	0.616367	-0.415906
lincRNA	AC104109.2	ENSG00000270177	74.8226	46.1045	105.229	79.4858	65.4489	61.5271	70	0.0961189	-0.602447	0.588108	0.183342	-0.096986	-0.186134
lincRNA	AC004148.1	ENSG00000262099	0.822226	9.2209	10.5817	10.877	13.8831	18.8348	14	-4.08975	-0.602447	-0.403854	-0.364146	-0.0120971	0.427975
lincRNA	LINC01659	ENSG00000234928	8.22226	12.2945	14.1089	7.53023	33.7161	16.3235	18.6667	-1.18286	-0.602447	-0.403854	-1.3097	0.852973	-0.193513
lincRNA	AL031432.3	ENSG00000272432	9.04449	6.14727	9.99384	10.877	6.94155	10.0452	9.33333	-0.0453535	-0.602447	0.0986461	0.220817	-0.427135	0.106047
lincRNA	AC026336.3	ENSG00000276122	0.822226	3.07363	3.52724	2.51008	0.99165	12.5565	4.66667	-2.50479	-0.602447	-0.403854	-0.894661	-2.23449	1.42798
lincRNA	AC007749.1	ENSG00000259855	2.46668	3.07363	1.17575	0.836692	0.99165	15.0679	4.66667	-0.919823	-0.602447	-1.98882	-2.47962	-2.23449	1.69101
lincRNA	AL121890.5	ENSG00000278816	9.86671	3.07363	2.93936	5.02015	2.97495	6.27827	4.66667	1.08018	-0.602447	-0.666889	0.105339	-0.649527	0.427975
lincRNA	BISPR	ENSG00000282851	204.734	98.3563	65.2539	35.9778	207.255	246.108	149.333	0.455217	-0.602447	-1.1944	-2.05336	0.47287	0.720757
lincRNA	MIATNB	ENSG00000244625	5497.4	3936.3	1571.38	9900.58	2766.7	4159.98	5978.67	-0.121073	-0.602983	-1.92779	0.72769	-1.11166	-0.523246
lincRNA	AF131215.3	ENSG00000254839	31.2446	9.2209	9.99384	0.0836692	6.94155	43.9479	14.0333	1.15475	-0.605878	-0.489747	-2	-1.01553	1.64694
lincRNA	AC023932.1	ENSG00000265994	3.2889	6.14727	1.17575	0.0836692	3.9666	30.1357	9.36667	-1.50993	-0.60759	-2.99396	-6.80669	-1.23963	1.68587
lincRNA	LINC00488	ENSG00000214381	7.40004	29.7118	99.3505	21.754	2.97495	134.355	45.3333	-2.61497	-0.609536	1.13195	-1.05929	-3.92963	1.56741
lincRNA	AC090970.2	ENSG00000259438	55.9114	43.0309	58.7873	21.754	43.6326	159.468	65.6667	-0.232019	-0.609789	-0.159657	-1.59388	-0.589755	1.28003
lincRNA	SND1-IT1	ENSG00000279078	72.3559	86.0618	171.071	157.298	129.906	94.1741	131.333	-0.86005	-0.609789	0.381362	0.260269	-0.0157634	-0.479831
lincRNA	UBAC2-AS1	ENSG00000228889	554.18	218.228	347.433	273.598	431.368	298.846	333.333	0.73339	-0.611129	0.0597683	-0.284906	0.371953	-0.157565
lincRNA	AC011139.1	ENSG00000283458	105.245	144.461	80.5386	117.974	306.42	266.199	220.667	-1.06812	-0.611191	-1.45412	-0.903404	0.473641	0.270635
lincRNA	AC073263.2	ENSG00000279070	50.1558	23.5645	21.1634	24.2641	46.6075	40.1809	36	0.47842	-0.61138	-0.766424	-0.569175	0.372567	0.158514
lincRNA	CU638689.4	ENSG00000280145	15917.5	8769.08	6956.89	18459.9	11674.7	7979.68	13397	0.248702	-0.611413	-0.945396	0.462488	-0.198525	-0.747506
lincRNA	AC107068.1	ENSG00000259959	248.312	271.504	186.944	549.707	408.56	220.995	415	-0.740956	-0.612136	-1.15051	0.405551	-0.0225641	-0.909096
lincRNA	AL590652.1	ENSG00000227885	58.3781	30.7363	61.1388	36.8145	31.7328	81.6175	47	0.312766	-0.612715	0.379427	-0.352388	-0.566686	0.796218
lincRNA	LINC02480	ENSG00000251040	2.46668	3.07363	0.0587873	0.0836692	4.95825	11.3009	4.7	-0.930091	-0.612715	-6.32101	-5.81182	0.0771702	1.2657
lincRNA	AP005717.1	ENSG00000245330	34.5335	52.2518	35.2724	61.0786	51.5658	144.4	80	-1.212	-0.61452	-1.18146	-0.389334	-0.633585	0.852001
lincRNA	AC240565.1	ENSG00000280136	302.579	357.566	305.106	477.751	389.718	852.589	547.667	-0.855985	-0.615088	-0.843988	-0.197038	-0.490866	0.638553
lincRNA	AC068025.2	ENSG00000266111	505.669	656.733	492.637	981.44	766.545	1346.06	1006	-0.992365	-0.615251	-1.03003	-0.0356579	-0.392187	0.420114
lincRNA	AL731563.3	ENSG00000272630	97.0227	50.2027	67.0175	94.5463	55.5324	77.8506	77	0.333464	-0.617094	-0.200321	0.296162	-0.471529	0.0158493
lincRNA	AC009041.2	ENSG00000260807	111.001	80.939	243.379	46.0181	237.004	99.1967	124.333	-0.163646	-0.619306	0.968993	-1.43394	0.9307	-0.325849
lincRNA	IBA57-DT	ENSG00000203684	30.4224	18.4418	26.4543	25.9375	18.8413	43.9479	28.3333	0.102632	-0.61952	-0.0989996	-0.127463	-0.588598	0.633294
lincRNA	AC099521.1	ENSG00000274698	13.1556	11.27	12.9332	13.3871	7.9332	35.1583	17.3333	-0.39787	-0.621063	-0.42247	-0.372708	-1.12757	1.02032
lincRNA	AC106795.3	ENSG00000250101	470.313	445.677	426.796	572.298	644.572	907.838	685.667	-0.543885	-0.621509	-0.683962	-0.260742	-0.0891648	0.404928
lincRNA	BX088651.4	ENSG00000237357	693.959	300.192	697.805	707.005	279.645	326.47	462.333	0.585917	-0.62305	0.59389	0.612787	-0.725335	-0.501982
lincRNA	LINC01241	ENSG00000236306	3.2889	54.3009	372.711	15.0605	14.8747	273.733	83.6667	-4.66897	-0.623678	2.15533	-2.47389	-2.49179	1.71004
lincRNA	AC073530.1	ENSG00000257083	709.581	1102.41	433.262	2894.96	945.042	858.868	1699	-1.25965	-0.624025	-1.97137	0.768856	-0.846235	-0.984178
lincRNA	FAM111A-DT	ENSG00000245571	69.8892	44.0554	88.1809	25.1008	29.7495	180.814	68	0.0395354	-0.626215	0.374932	-1.4378	-1.19267	1.4109
lincRNA	AL391262.1	ENSG00000276063	18.9112	4.09818	9.40596	1.67338	3.9666	16.3235	6.33333	1.5782	-0.627982	0.570611	-1.9202	-0.675062	1.36591
lincRNA	AC104458.1	ENSG00000272855	9.04449	4.09818	4.11511	8.36692	4.95825	5.02262	6.33333	0.514074	-0.627982	-0.622034	0.401732	-0.353134	-0.334526
lincRNA	AC069235.1	ENSG00000255998	0.822226	8.19636	4.11511	0.836692	0.99165	45.2036	12.6667	-3.94536	-0.627982	-1.62203	-3.9202	-3.67506	1.8354
lincRNA	AL121583.1	ENSG00000277692	2.46668	8.19636	7.05447	12.5504	11.8998	13.8122	12.6667	-2.3604	-0.627982	-0.844427	-0.013305	-0.0900996	0.124906
lincRNA	AC090181.1	ENSG00000259652	106.067	99.3808	178.125	192.439	146.764	104.219	153.667	-0.534826	-0.628765	0.213089	0.324599	-0.0663042	-0.560182
lincRNA	AC107982.3	ENSG00000265478	19.7334	29.7118	23.5149	43.508	63.4656	27.6244	46	-1.22099	-0.630598	-0.968058	-0.0803528	0.464341	-0.735691
lincRNA	AC023790.2	ENSG00000255621	862.515	317.609	530.261	319.617	487.892	757.16	492.333	0.808915	-0.632384	0.107068	-0.623293	-0.0130742	0.620962
lincRNA	LINC00601	ENSG00000235180	3.2889	17.4173	7.64235	0.836692	3.9666	95.4297	27	-3.03728	-0.632442	-1.82087	-5.01212	-2.76698	1.82148
lincRNA	AL049646.1	ENSG00000230010	52.6225	137.289	47.6177	87.016	201.305	418.133	213.333	-2.01936	-0.635893	-2.16354	-1.29376	-0.0837268	0.970852
lincRNA	FAM27C	ENSG00000154537	132.378	52.2518	129.332	48.5282	103.132	102.964	81.3333	0.702749	-0.638367	0.669161	-0.745024	0.342568	0.340217
lincRNA	AL035461.2	ENSG00000275632	94.556	114.749	145.792	185.746	178.497	168.258	178.667	-0.918029	-0.638789	-0.293355	0.0560586	-0.00137069	-0.086598
lincRNA	AL592295.4	ENSG00000283696	160.334	148.559	116.399	83.6692	182.464	514.818	231.333	-0.528892	-0.638937	-0.990897	-1.4672	-0.342364	1.15409
lincRNA	AC112178.1	ENSG00000249803	1156.05	1842.13	837.131	4350.8	2090.4	1641.14	2871.67	-1.31268	-0.640512	-1.77836	0.599393	-0.458111	-0.80719
lincRNA	LINC00562	ENSG00000260388	6.57781	20.4909	12.9332	31.7943	19.833	47.7149	32	-2.28239	-0.643089	-1.30699	-0.00930309	-0.690169	0.576367
lincRNA	AC008121.2	ENSG00000274156	3.2889	5.12272	2.93936	9.20362	6.94155	7.53393	8	-1.28239	-0.643089	-1.4445	0.202201	-0.204742	-0.086598
lincRNA	AC026774.1	ENSG00000248127	0.822226	5.12272	8.23022	5.02015	1.9833	20.0905	8	-3.28239	-0.643089	0.0409306	-0.672268	-2.0121	1.32844
lincRNA	AC027271.1	ENSG00000272576	29.6001	30.7363	28.2179	69.4455	28.7578	40.1809	48	-0.69743	-0.643089	-0.766424	0.532846	-0.739079	-0.256523
lincRNA	SNHG27	ENSG00000251676	7.40004	47.1291	9.40596	48.5282	51.5658	139.378	73.6667	-3.31541	-0.644395	-2.96936	-0.60219	-0.514597	0.919915
lincRNA	AL157400.3	ENSG00000235100	707.937	348.345	320.979	524.606	455.167	688.099	544.667	0.378247	-0.644856	-0.762897	-0.0541387	-0.258977	0.337242
lincRNA	AL355922.5	ENSG00000258918	8.22226	92.209	2.35149	17.5705	20.8246	490.961	144.333	-4.13373	-0.646425	-5.93968	-3.03817	-2.79304	1.7662
lincRNA	AL354872.2	ENSG00000271992	14.8001	11.27	8.23022	16.7338	22.8079	12.5565	17.6667	-0.255426	-0.648543	-1.10203	-0.0782605	0.368507	-0.49259
lincRNA	AL031432.5	ENSG00000284657	23.0223	11.27	14.1089	20.0806	15.8664	16.3235	17.6667	0.382004	-0.648543	-0.32442	0.184774	-0.155055	-0.114079
lincRNA	AL354766.2	ENSG00000236028	0.0822226	5.12272	1.76362	11.7137	0.099165	12.5565	8.03333	-6.61032	-0.649088	-2.18746	0.544126	-6.34002	0.644369
lincRNA	AP001462.1	ENSG00000269038	23.8446	18.4418	19.9877	29.2842	30.7411	26.3687	29	-0.282393	-0.653073	-0.536942	0.0140714	0.0841182	-0.137224
lincRNA	AC100821.2	ENSG00000260955	17.2668	49.1781	29.3936	113.79	53.5491	52.7375	77.3333	-2.16309	-0.653073	-1.39559	0.557214	-0.530228	-0.552262
lincRNA	AP000550.1	ENSG00000197210	339.579	205.933	377.414	307.903	320.303	352.839	324	0.0677552	-0.653815	0.220155	-0.0735186	-0.0165567	0.123016
lincRNA	LINC01355	ENSG00000261326	866.626	613.702	567.885	1578.84	654.489	452.036	969	-0.161086	-0.658958	-0.770898	0.704295	-0.566128	-1.10006
lincRNA	AL139035.1	ENSG00000280710	190.756	71.7181	82.3022	70.2822	150.731	130.588	113.333	0.75116	-0.660162	-0.46157	-0.689342	0.411402	0.204451
lincRNA	AC012313.5	ENSG00000268912	427.558	322.732	591.988	726.249	412.526	311.402	510.667	-0.256263	-0.662047	0.213186	0.508083	-0.307895	-0.713602
lincRNA	FP236315.1	ENSG00000279064	123.334	60.4481	154.611	87.016	99.165	104.219	95.6667	0.366482	-0.662318	0.69255	-0.136735	0.0518147	0.123535
lincRNA	AL136295.6	ENSG00000276698	23.8446	15.3682	24.6907	25.1008	26.7745	20.0905	24.3333	-0.0292738	-0.662988	0.0210311	0.0447979	0.137928	-0.276423
lincRNA	AC005224.1	ENSG00000231595	63.3114	110.651	89.9445	260.211	88.2568	158.212	175.333	-1.46956	-0.664086	-0.962993	0.569584	-0.99032	-0.148237
lincRNA	Z82217.1	ENSG00000279652	44.4002	114.749	30.5694	245.988	143.789	134.355	182	-2.0353	-0.665457	-2.57378	0.434647	-0.339983	-0.437888
lincRNA	AL590822.1	ENSG00000234396	23.8446	26.6382	22.3392	20.0806	20.8246	102.964	42.3333	-0.828134	-0.668299	-0.922219	-1.07599	-1.0235	1.28227
lincRNA	AC005899.3	ENSG00000265139	202.268	72.7427	259.84	92.0362	132.881	129.332	115.667	0.806292	-0.669099	1.16765	-0.3297	0.200163	0.161111
lincRNA	AL138895.1	ENSG00000235119	61.667	29.7118	47.6177	31.7943	69.4155	42.6923	47.3333	0.381641	-0.671821	0.0086411	-0.574088	0.552401	-0.148882
lincRNA	AC008752.2	ENSG00000267289	14.8001	10.2454	19.3998	13.3871	12.8914	25.1131	16.3333	-0.142215	-0.672836	0.248222	-0.286978	-0.341405	0.62062
lincRNA	AC080078.2	ENSG00000270883	5.75558	10.2454	11.7575	15.0605	23.7996	8.78958	16.3333	-1.50479	-0.672836	-0.474244	-0.117053	0.543118	-0.893953
lincRNA	BX324167.1	ENSG00000235091	23.0223	30.7363	40.5632	25.1008	12.8914	130.588	49	-1.08975	-0.672836	-0.27261	-0.96505	-1.92637	1.41417
lincRNA	AC018752.1	ENSG00000250015	115.112	85.0372	115.223	191.603	115.031	77.8506	135.667	-0.237032	-0.6739	-0.235637	0.498051	-0.238039	-0.801287
lincRNA	AC024610.2	ENSG00000279668	2319.5	2563.41	2795.33	5098.8	2169.73	5047.73	4100.67	-0.822045	-0.677794	-0.552837	0.3143	-0.918343	0.299777
lincRNA	AC013400.1	ENSG00000271991	42.7558	25.6136	59.963	30.1209	36.691	62.7827	41	0.060495	-0.678713	0.548449	-0.444858	-0.160196	0.614744
lincRNA	AL133342.1	ENSG00000278231	113.467	168.025	205.168	316.27	70.4071	449.524	269	-1.24533	-0.678927	-0.390803	0.233549	-1.93381	0.740793
lincRNA	AC010343.3	ENSG00000250697	1850.01	1386.21	1512.01	1235.79	1635.23	4436.23	2219.67	-0.262811	-0.679198	-0.553877	-0.844904	-0.440849	0.99899
lincRNA	FP671120.3	ENSG00000280800	4094.69	5919.82	6732.32	8134.32	5899.33	16037.2	9481	-1.21129	-0.679486	-0.493936	-0.221017	-0.684489	0.758313
lincRNA	FP236383.2	ENSG00000280614	4314.22	6707.69	7173.22	8665.62	6020.31	19904.6	10760	-1.31851	-0.681789	-0.584985	-0.312303	-0.837769	0.887426
lincRNA	LINC02306	ENSG00000257986	244.201	2930.2	1233.36	9434.54	90.2401	3444.26	4703.33	-4.26754	-0.682685	-1.93109	1.00427	-5.70377	-0.449489
lincRNA	AC124312.3	ENSG00000261069	16046.6	8426.88	14840.3	12241.6	17776.3	10096.7	13532.7	0.245818	-0.683376	0.13307	-0.144648	0.39351	-0.42256
lincRNA	AC090510.1	ENSG00000246283	2451.06	903.648	1567.86	1739.48	1475.58	1007.03	1456.33	0.751063	-0.688507	0.106453	0.256319	0.0189368	-0.532227
lincRNA	AC008739.1	ENSG00000268326	78.1115	49.1781	86.4173	49.3649	35.6994	179.559	79.3333	-0.0223924	-0.68991	0.123393	-0.684443	-1.15203	1.17846
lincRNA	AC008537.2	ENSG00000269843	57.5558	52.2518	48.7934	79.4858	39.666	148.167	84.3333	-0.551141	-0.690623	-0.789416	-0.0854061	-1.0882	0.813051
lincRNA	AL137191.1	ENSG00000259093	55.9114	39.9572	38.2117	34.3044	50.5741	128.077	64.6667	-0.20988	-0.694565	-0.759007	-0.914629	-0.354622	0.985914
lincRNA	LINC01703	ENSG00000225518	124.156	53.2763	39.3875	31.7943	75.3654	182.07	86.3333	0.524166	-0.696423	-1.13218	-1.44115	-0.196015	1.0765
lincRNA	AC090204.1	ENSG00000247134	1998.01	856.519	1261.57	1552.06	1186.01	1397.54	1388	0.525556	-0.69645	-0.137782	0.161181	-0.226887	0.00988552
lincRNA	TMEM202-AS1	ENSG00000261423	360.135	363.713	375.063	314.596	375.835	1278.26	591	-0.71462	-0.700356	-0.656026	-0.909656	-0.653057	1.11295
lincRNA	AC092329.1	ENSG00000269107	3556.95	2807.25	5424.89	6558.83	3525.32	2879.22	4562.33	-0.359131	-0.700613	0.249822	0.523667	-0.372019	-0.664096
lincRNA	AL109936.6	ENSG00000284726	444.002	452.849	354.487	1009.89	665.397	414.366	736	-0.729139	-0.700676	-1.05397	0.456417	-0.14549	-0.8288
lincRNA	MIAT	ENSG00000225783	17373.6	9493.43	3325.01	27753.9	6675.79	8018.61	15429.7	0.171193	-0.700705	-2.21428	0.846985	-1.2087	-0.944283
lincRNA	FP671120.4	ENSG00000281383	3080.06	4963.92	5191.5	6349.66	4665.71	14956.1	8068.33	-1.38931	-0.700791	-0.636118	-0.345591	-0.790173	0.890391
lincRNA	AC005355.1	ENSG00000250994	34.5335	522.518	37.6239	15.8972	1769.1	935.463	849.333	-4.62026	-0.700851	-4.49661	-5.73949	1.05862	0.139349
lincRNA	AL121906.2	ENSG00000275223	10.6889	17.4173	16.4604	33.4677	28.7578	20.0905	28.3333	-1.40638	-0.701983	-0.783498	0.240269	0.0214555	-0.495989
lincRNA	AP001267.2	ENSG00000255384	35.3557	21.5154	31.7451	25.1008	29.7495	56.5045	35	0.014589	-0.701983	-0.14082	-0.479623	-0.23449	0.69101
lincRNA	AC106886.3	ENSG00000274678	23.0223	3.07363	2.35149	1.67338	3.9666	11.3009	5	2.20303	-0.701983	-1.08835	-1.57916	-0.334025	1.17644
lincRNA	AL121936.1	ENSG00000284607	38.6446	30.7363	23.5149	25.1008	40.6576	99.1967	50	-0.37166	-0.701983	-1.08835	-0.994196	-0.298401	0.988364
lincRNA	AL589826.2	ENSG00000283010	60.0225	15.3682	14.6968	20.0806	1.9833	61.5271	25	1.26358	-0.701983	-0.766424	-0.316124	-3.65595	1.29929
lincRNA	LINC00957	ENSG00000235314	130.734	25.6136	40.5632	39.3245	23.7996	67.8053	41.6667	1.64967	-0.701983	-0.0387216	-0.0834635	-0.807956	0.702505
lincRNA	AJ003147.1	ENSG00000262521	8.22226	11.27	4.11511	6.69354	7.9332	48.9705	18.3333	-1.15686	-0.701983	-2.15547	-1.45363	-1.20849	1.41744
lincRNA	AC092142.2	ENSG00000276519	0.0822226	1.02454	0.0587873	0.836692	0.99165	3.76696	1.66667	-4.34129	-0.701983	-4.82532	-0.994196	-0.749063	1.17644
lincRNA	AC026585.1	ENSG00000278532	3.2889	3.07363	8.23022	2.51008	8.92485	3.76696	5	-0.604321	-0.701983	0.719003	-0.994196	0.8359	-0.408526
lincRNA	AC012511.1	ENSG00000272564	0.822226	1.02454	2.35149	0.836692	1.9833	2.51131	1.66667	-1.01936	-0.701983	0.49661	-0.994196	0.250937	0.591474
lincRNA	AC109347.2	ENSG00000272567	4.11113	4.09818	2.93936	9.20362	5.9499	3.76696	6.66667	-0.69743	-0.701983	-1.18146	0.465235	-0.1641	-0.823564
lincRNA	AC011374.2	ENSG00000272112	1.64445	2.04909	4.11511	1.67338	1.9833	7.53393	3.33333	-1.01936	-0.701983	0.303965	-0.994196	-0.749063	1.17644
lincRNA	AC211433.2	ENSG00000273069	15.6223	1.02454	2.93936	0.836692	0.99165	3.76696	1.66667	3.22857	-0.701983	0.818538	-0.994196	-0.749063	1.17644
lincRNA	AC090186.1	ENSG00000272076	2.46668	4.09818	1.76362	13.3871	1.9833	2.51131	6.66667	-1.4344	-0.701983	-1.91843	1.0058	-1.74906	-1.40853
lincRNA	AC098828.2	ENSG00000223734	77.2893	26.6382	38.7996	32.631	34.7077	70.3166	43.3333	0.834791	-0.701983	-0.159435	-0.409234	-0.320219	0.698389
lincRNA	AC073263.1	ENSG00000217702	18.9112	27.6627	21.7513	35.9778	16.858	94.1741	45	-1.25068	-0.701983	-1.04882	-0.322819	-1.41649	1.06541
lincRNA	AP001120.2	ENSG00000267143	32.0668	10.2454	16.4604	11.7137	26.7745	11.3009	16.6667	0.944116	-0.701983	-0.0179631	-0.508769	0.683897	-0.560529
lincRNA	AL359317.2	ENSG00000258957	405.358	269.455	319.215	383.205	288.57	715.723	439.667	-0.117215	-0.706364	-0.461882	-0.198293	-0.607488	0.702991
lincRNA	LINC01751	ENSG00000261249	4.93336	6.14727	21.7513	1.67338	0.099165	35.1583	10.0333	-1.02416	-0.706784	1.1163	-2.58396	-2	1.80907
lincRNA	GHET1	ENSG00000281189	186.645	58.3991	86.4173	94.5463	96.19	95.4297	95.3333	0.969247	-0.707036	-0.141661	-0.0119605	0.0129069	0.00145817
lincRNA	AC012038.2	ENSG00000257849	1.64445	4.09818	0.0587873	0.0836692	0.99165	23.8574	6.7	-2.02655	-0.709178	-6.83251	-6.32332	-2.75626	1.83221
lincRNA	AC110769.2	ENSG00000270019	85.5115	38.9327	99.3505	56.0584	58.5073	81.6175	63.6667	0.425581	-0.709556	0.641989	-0.183608	-0.12192	0.358341
lincRNA	AC245014.1	ENSG00000236140	83.0448	31.7609	35.8602	30.1209	50.5741	86.6402	52	0.675379	-0.71126	-0.536127	-0.787745	-0.0401115	0.736524
lincRNA	FP236315.3	ENSG00000279784	32.889	28.6873	88.1809	25.9375	31.7328	97.941	47	-0.515053	-0.712251	0.907806	-0.857623	-0.566686	1.05925
lincRNA	ZNF503-AS1	ENSG00000226051	56.7336	229.498	279.24	26.7742	110.073	1239.33	376.667	-2.73101	-0.714807	-0.431785	-3.81438	-1.77483	1.7182
lincRNA	LINC00240	ENSG00000224843	647.092	284.823	235.737	303.719	465.084	716.979	467.667	0.46849	-0.715413	-0.988303	-0.622742	-0.00798978	0.61645
lincRNA	AC063926.1	ENSG00000256064	0.822226	2.04909	1.76362	0.0836692	0.99165	11.3009	3.36667	-2.03371	-0.716338	-0.932783	-5.33048	-1.76342	1.74704
lincRNA	AC008687.3	ENSG00000268287	4.11113	2.04909	1.76362	0.0836692	2.97495	8.78958	3.36667	0.288214	-0.716338	-0.932783	-5.33048	-0.178455	1.38447
lincRNA	AL135786.2	ENSG00000272866	3.2889	2.04909	1.17575	1.67338	0.099165	10.0452	3.36667	-0.0337136	-0.716338	-1.51775	-1.00855	-5.08535	1.57712
lincRNA	LINC02525	ENSG00000230269	1410.12	1024.54	1547.87	1088.54	2459.29	1594.68	1683.67	-0.255791	-0.716624	-0.121323	-0.629216	0.546636	-0.0783385
lincRNA	LINC01492	ENSG00000225564	9942.36	4442.43	8917.44	7647.37	8184.09	5663	7301	0.445494	-0.716746	0.288536	0.0668695	0.164727	-0.366527
lincRNA	PURPL	ENSG00000250337	24681.6	14701.2	21268.1	33030.9	20624.3	15332.8	24162.3	0.0306753	-0.716827	-0.184071	0.451059	-0.228412	-0.656139
lincRNA	LOH12CR2	ENSG00000205791	41.9335	19.4664	35.2724	26.7742	41.6493	27.6244	32	0.390033	-0.71709	0.140466	-0.257231	0.38022	-0.212129
lincRNA	LINC02438	ENSG00000248238	25.489	425.186	40.5632	60.2419	122.965	2387	699	-4.77735	-0.717198	-4.10705	-3.53645	-2.50705	1.77183
lincRNA	PRNCR1	ENSG00000282961	109.356	153.682	133.447	214.193	192.38	386.742	252.667	-1.2082	-0.71729	-0.920967	-0.238322	-0.393276	0.614135
lincRNA	BX005266.2	ENSG00000226007	624.892	276.627	643.721	689.435	267.745	342.794	455.667	0.455628	-0.720036	0.498456	0.597435	-0.767117	-0.410638
lincRNA	AL161618.1	ENSG00000236164	0.0822226	3.07363	0.587873	0.0836692	0.099165	18.8348	5.06667	-5.94536	-0.721091	-3.10746	-5.9202	-5.67506	1.89429
lincRNA	AC060780.1	ENSG00000267002	1334.47	716.157	860.646	1379.71	1181.06	881.469	1180.67	0.176669	-0.721254	-0.45611	0.224759	0.000474602	-0.421619
lincRNA	AL445205.1	ENSG00000284928	12.3334	12.2945	27.0421	11.7137	26.7745	25.1131	20.3333	-0.721277	-0.725829	0.411363	-0.795651	0.397016	0.304593
lincRNA	LINC00242	ENSG00000229214	108.534	81.9636	71.1326	153.951	65.4489	197.138	135.667	-0.321921	-0.727011	-0.931484	0.182409	-1.05163	0.539138
lincRNA	AC141586.2	ENSG00000260176	50.978	68.6445	79.9507	132.197	102.14	100.452	113.667	-1.15686	-0.727593	-0.507627	0.217885	-0.154262	-0.178298
lincRNA	LINC01268	ENSG00000227502	41.9335	32.7854	24.1028	64.4253	36.691	61.5271	54.3333	-0.373733	-0.728783	-1.17264	0.24579	-0.566409	0.179384
lincRNA	AC120042.3	ENSG00000274956	407.824	141.387	199.289	436.753	54.5407	158.212	234.333	0.799385	-0.728911	-0.233701	0.898257	-2.10316	-0.566699
lincRNA	AC233266.2	ENSG00000261600	18.089	10.2454	16.4604	10.877	12.8914	31.3914	17	0.089576	-0.730552	-0.0465322	-0.644254	-0.39912	0.884833
lincRNA	AL157832.3	ENSG00000283141	48.5113	49.1781	30.5694	23.4274	36.691	226.018	81.6667	-0.751425	-0.73173	-1.41766	-1.80155	-1.15432	1.46862
lincRNA	AL138820.1	ENSG00000277151	107.712	87.0863	61.7266	198.296	123.956	90.4071	144.667	-0.425558	-0.732215	-1.22877	0.454924	-0.222902	-0.678224
lincRNA	RBFADN	ENSG00000261126	548.425	525.591	524.382	1234.96	561.274	727.024	873.667	-0.671789	-0.733141	-0.736464	0.499307	-0.638378	-0.26508
lincRNA	LINC01936	ENSG00000235997	2.46668	10.2454	2.35149	0.0836692	7.9332	53.9931	17.0333	-2.78772	-0.733378	-2.85671	-2	-1.10239	1.66442
lincRNA	AC010359.1	ENSG00000269961	18.9112	9.2209	26.4543	12.5504	15.8664	18.8348	15.3333	0.30257	-0.733691	0.786829	-0.288939	0.0493034	0.296731
lincRNA	AC099568.2	ENSG00000272931	54.2669	36.8836	63.4903	47.6915	63.4656	79.1062	61.3333	-0.176598	-0.733691	0.0498638	-0.36294	0.0493034	0.36712
lincRNA	AC089984.1	ENSG00000257410	85.5115	109.626	114.047	249.334	145.773	128.077	182.333	-1.09239	-0.733985	-0.676946	0.451503	-0.322859	-0.50957
lincRNA	Z99774.1	ENSG00000206028	7228.19	3867.66	1355.63	11568.9	2929.33	3240.84	6454	0.163441	-0.738734	-2.25123	0.841992	-1.13962	-0.993824
lincRNA	AC011450.1	ENSG00000197813	177.601	172.124	188.707	452.651	138.831	227.273	287.333	-0.694087	-0.739281	-0.606576	0.655673	-1.0494	-0.338296
lincRNA	LINC00574	ENSG00000231690	100.312	73.7672	70.5447	125.504	64.4572	194.626	123.333	-0.298074	-0.741511	-0.805953	0.0251691	-0.936148	0.658145
lincRNA	LINC01242	ENSG00000280683	242.557	309.413	176.362	160.645	235.021	1411.36	517.667	-1.0937	-0.742492	-1.55349	-1.68815	-1.13923	1.44699
lincRNA	AL365271.1	ENSG00000226249	0.0822226	7.17181	11.7575	5.02015	11.8998	22.6018	12	-2	-0.742625	-0.0294587	-1.25723	-0.0120971	0.913402
lincRNA	AL591167.1	ENSG00000272371	27.9557	13.3191	37.036	21.754	20.8246	25.1131	22.3333	0.323943	-0.745704	0.729729	-0.0379176	-0.100906	0.169241
lincRNA	AC027290.1	ENSG00000256152	369.18	277.652	273.361	676.048	374.844	266.199	466	-0.336007	-0.747054	-0.769524	0.536795	-0.314041	-0.807826
lincRNA	AC010519.1	ENSG00000268746	536.914	1019.42	583.758	1706.85	1121.56	2463.59	1711	-1.67208	-0.747088	-1.5514	-0.00350121	-0.609338	0.525925
lincRNA	AC092127.2	ENSG00000270124	14.8001	31.7609	9.99384	55.2217	55.5324	47.7149	53.3333	-1.84943	-0.747786	-2.41593	0.0501979	0.0582922	-0.160599
lincRNA	AC003984.1	ENSG00000235139	2.46668	129.093	53.4964	8.36692	346.086	366.651	217	-6.45898	-0.749288	-2.02018	-4.69685	0.673435	0.756713
lincRNA	AL591222.1	ENSG00000261402	5.75558	12.2945	14.1089	5.85685	18.8413	45.2036	20.6667	-1.84427	-0.749288	-0.550696	-1.81911	-0.133403	1.12913
lincRNA	LINC00462	ENSG00000233610	1.64445	6.14727	7.05447	8.36692	6.94155	17.5792	10.3333	-2.65163	-0.749288	-0.550696	-0.304536	-0.573976	0.766561
lincRNA	FAM66B	ENSG00000215374	721.092	334.002	429.735	532.136	289.562	950.53	561.667	0.36047	-0.749859	-0.386267	-0.077918	-0.955843	0.759019
lincRNA	AC137761.1	ENSG00000260158	166.09	169.05	112.872	233.437	129.906	556.255	284.333	-0.775621	-0.750134	-1.3329	-0.284549	-1.13011	0.968163
lincRNA	AC027237.2	ENSG00000259215	69.067	34.8345	41.1511	35.1411	82.3069	64.0384	58.6667	0.235456	-0.752023	-0.51161	-0.739382	0.488473	0.126396
lincRNA	SPATA41	ENSG00000189419	4.11113	6.14727	2.35149	0.0836692	1.9833	36.414	10.3667	-1.33434	-0.753935	-2.1403	-2	-2.38598	1.81254
lincRNA	DIO3OS	ENSG00000258498	183.356	94.2581	34.0966	269.415	35.6994	149.423	159	0.205624	-0.754338	-2.22133	0.760803	-2.15506	-0.0896257
lincRNA	AL121761.2	ENSG00000268628	23.0223	32.7854	22.927	47.6915	42.6409	82.8732	55.3333	-1.26511	-0.755094	-1.2711	-0.214418	-0.375909	0.582757
lincRNA	AC012313.1	ENSG00000232098	173.49	194.664	240.44	441.774	317.328	174.536	329	-0.923237	-0.757105	-0.452411	0.42522	-0.0521128	-0.914563
lincRNA	AC087239.1	ENSG00000278743	67.4225	35.8591	60.5509	47.6915	67.4322	71.5723	60.6667	0.152327	-0.758566	-0.0027559	-0.347173	0.152534	0.238497
lincRNA	AC084346.2	ENSG00000264448	54.2669	15.3682	33.5087	28.4475	19.833	30.1357	26	1.06156	-0.758566	0.366026	0.129793	-0.390609	0.212962
lincRNA	AL713851.2	ENSG00000237500	0.0822226	1.02454	0.0587873	0.0836692	0.099165	6.27827	1.73333	-4.39787	-0.758566	-4.8819	-4.37271	-4.12757	1.85682
lincRNA	AL451107.1	ENSG00000230720	0.0822226	1.02454	0.0587873	0.0836692	0.099165	6.27827	1.73333	-4.39787	-0.758566	-4.8819	-4.37271	-4.12757	1.85682
lincRNA	AC133540.1	ENSG00000278716	0.0822226	5.12272	1.76362	7.53023	13.8831	3.76696	8.66667	-6.7198	-0.758566	-2.29694	-0.202783	0.679781	-1.20208
lincRNA	AC004257.1	ENSG00000269635	9.86671	10.2454	6.4666	6.69354	9.9165	42.6923	17.3333	-0.812907	-0.758566	-1.42247	-1.37271	-0.805646	1.30043
lincRNA	AC022145.1	ENSG00000268296	3.2889	10.2454	0.0587873	5.02015	3.9666	52.7375	17.3333	-2.39787	-0.758566	-2	-1.78775	-2.12757	1.60528
lincRNA	AL389889.1	ENSG00000227282	0.0822226	1.02454	0.0587873	0.0836692	0.099165	6.27827	1.73333	-4.39787	-0.758566	-4.8819	-4.37271	-4.12757	1.85682
lincRNA	AC004816.1	ENSG00000259153	526.225	213.105	290.997	286.149	441.284	370.418	360.667	0.545013	-0.7591	-0.309662	-0.3339	0.291042	0.0384884
lincRNA	AC074237.1	ENSG00000265980	3.2889	197.737	14.1089	6.69354	475	650.429	335	-6.67041	-0.760577	-4.56948	-5.64525	0.503767	0.95723
lincRNA	LINC02482	ENSG00000251580	548.425	272.529	267.482	460.181	217.171	777.25	462.667	0.245321	-0.763564	-0.790531	-0.00777215	-1.09114	0.748406
lincRNA	LINC00342	ENSG00000232931	233.512	294.044	266.894	801.551	288.57	312.658	499.333	-1.09651	-0.763969	-0.903735	0.682792	-0.791081	-0.675418
lincRNA	AC097634.1	ENSG00000270562	47.6891	51.2272	149.32	71.1189	118.006	71.5723	87	-0.867355	-0.764104	0.779317	-0.290783	0.439777	-0.281614
lincRNA	AC092070.4	ENSG00000269758	4.93336	9.2209	2.93936	6.69354	1.9833	46.4592	15.6667	-1.66706	-0.764718	-2.41412	-1.22686	-2.98172	1.56827
lincRNA	AC012360.1	ENSG00000235319	41.1113	50.2027	65.2539	92.0362	83.2986	77.8506	85.3333	-1.05357	-0.765345	-0.387046	0.109092	-0.0348172	-0.132402
lincRNA	AC063943.1	ENSG00000278344	41.9335	22.54	65.8417	39.3245	41.6493	32.647	38.3333	0.129505	-0.766113	0.780403	0.0368307	0.119693	-0.231648
lincRNA	AC010327.4	ENSG00000267649	18.089	35.8591	47.0298	52.7116	27.7662	115.52	61	-1.7537	-0.766471	-0.375234	-0.210688	-1.13548	0.921264
lincRNA	AC010487.2	ENSG00000269646	13.9778	13.3191	17.6362	23.4274	19.833	25.1131	22.6667	-0.69743	-0.767078	-0.362034	0.047624	-0.192669	0.147867
lincRNA	AC073046.1	ENSG00000235499	37.0002	52.2518	94.6475	138.891	57.5157	53.9931	89	-1.26627	-0.768325	0.0887592	0.642075	-0.62985	-0.721029
lincRNA	MIR193BHG	ENSG00000262454	165.267	202.86	238.088	227.58	271.712	617.782	346	-1.06597	-0.770289	-0.539274	-0.604396	-0.348693	0.836326
lincRNA	LINC02523	ENSG00000224506	5.75558	213.105	45.8541	42.6713	562.266	593.925	363.667	-5.98151	-0.77105	-2.98749	-3.09128	0.628635	0.707663
lincRNA	AC135048.3	ENSG00000275263	19.7334	8.19636	31.7451	15.8972	12.8914	12.5565	14	0.495215	-0.772372	1.18111	0.183342	-0.119012	-0.156987
lincRNA	SEPT7-AS1	ENSG00000228878	692.314	193.639	276.888	148.095	190.397	783.528	331	1.0646	-0.773462	-0.257528	-1.16031	-0.797822	1.24315
lincRNA	AC092747.4	ENSG00000275764	186.645	123.97	170.483	323.8	143.789	130.588	212	-0.183765	-0.774074	-0.314436	0.611039	-0.560108	-0.699041
lincRNA	AC012508.1	ENSG00000260163	43.578	12.2945	2.35149	0.0836692	21.8163	51.4818	21.0333	1.05092	-0.77466	-3.16103	-2	0.0527289	1.29139
lincRNA	AL136962.1	ENSG00000276476	12.3334	1174.13	24.1028	18.4072	4059.82	2404.58	2010.33	-7.34872	-0.775845	-6.38209	-6.77102	1.01398	0.258349
lincRNA	FP236383.3	ENSG00000281181	4289.55	6661.59	7244.36	8493.27	6230.54	22350.6	11411.3	-1.41157	-0.776529	-0.655538	-0.426076	-0.873039	0.969849
lincRNA	AC060834.2	ENSG00000234710	3.2889	22.54	5.87873	10.877	17.8497	106.731	38.6667	-3.55541	-0.778604	-2.71751	-1.82981	-1.11519	1.46481
lincRNA	AC112484.3	ENSG00000261159	21.3779	14.3436	52.9085	28.4475	24.7912	18.8348	24.6667	-0.206444	-0.782153	1.10094	0.205741	0.00726823	-0.389161
lincRNA	AC127070.2	ENSG00000250790	104.423	24.5891	38.2117	49.3649	15.8664	65.294	42.3333	1.30257	-0.783777	-0.147779	0.22169	-1.41582	0.625157
lincRNA	AP001189.3	ENSG00000254810	0.0822226	4.09818	0.0587873	0.0836692	0.099165	26.3687	7.06667	-6.42535	-0.786047	-6.90938	-6.40019	-6.15506	1.89973
lincRNA	AC068858.1	ENSG00000254654	0.822226	7.17181	0.587873	0.0836692	0.99165	45.2036	12.3667	-3.91078	-0.786047	-4.39481	-2	-3.64048	1.86998
lincRNA	AC005838.2	ENSG00000266538	16.4445	23.5645	15.2847	40.1612	60.4906	16.3235	40.6667	-1.30624	-0.78723	-1.41176	-0.0180429	0.572865	-1.3169
lincRNA	LINC01691	ENSG00000224857	46.0447	110.651	47.0298	226.744	197.338	131.844	191.667	-2.05749	-0.792585	-2.02695	0.242463	0.0420719	-0.539771
lincRNA	AC010894.2	ENSG00000226853	47.6891	21.5154	34.0966	44.3447	36.691	27.6244	37.3333	0.353196	-0.795092	-0.130836	0.248297	-0.0250362	-0.434521
lincRNA	AC004233.3	ENSG00000272079	6.57781	6.14727	5.87873	6.69354	15.8664	10.0452	10.6667	-0.69743	-0.795092	-0.859534	-0.672268	0.572865	-0.086598
lincRNA	LINC02215	ENSG00000249128	8.22226	48.1536	133.447	10.0403	7.9332	290.056	83.6667	-3.34705	-0.797009	0.673543	-3.05885	-3.39868	1.79361
lincRNA	LINC01134	ENSG00000236423	20.5557	45.08	77.0113	57.7318	37.6827	160.724	78.3333	-1.93009	-0.79714	-0.0245557	-0.440261	-1.05572	1.03689
lincRNA	AP007216.2	ENSG00000260679	0.0822226	12.2945	0.587873	0.0836692	2.97495	76.5949	21.3667	-2	-0.797344	-5.18371	-2	-2.84442	1.84189
lincRNA	C1orf195	ENSG00000204464	5.75558	32.7854	11.1696	22.5907	41.6493	128.077	57	-3.30793	-0.797907	-2.35139	-1.33523	-0.45267	1.16797
lincRNA	AC091563.1	ENSG00000254343	67.4225	59.4236	37.6239	107.097	86.2735	119.287	103.333	-0.616003	-0.798198	-1.45759	0.0516075	-0.260316	0.207133
lincRNA	AL008729.2	ENSG00000272379	23.8446	20.4909	17.6362	51.0382	29.7495	20.0905	35.6667	-0.580916	-0.799593	-1.01604	0.517002	-0.261711	-0.828065
lincRNA	AC024901.1	ENSG00000255910	233.512	453.873	525.558	207.5	246.921	2358.12	791.667	-1.76139	-0.802603	-0.591043	-1.93178	-1.68084	1.57467
lincRNA	AL109935.2	ENSG00000266908	259.001	11.27	14.6968	4.18346	21.8163	40.1809	19.6667	3.71913	-0.803266	-0.420249	-2.23298	0.149654	1.03076
lincRNA	LINC00623	ENSG00000226067	3914.62	3068.51	1891.77	5400.01	5452.09	5174.55	5357.67	-0.452733	-0.804066	-1.50186	0.0113582	0.025205	-0.0501709
lincRNA	AL162427.1	ENSG00000227269	0.0822226	3.07363	0.587873	0.0836692	0.99165	18.8348	5.36667	-6.02835	-0.804081	-3.19045	-6.00318	-2.43612	1.8113
lincRNA	AL359643.2	ENSG00000271978	179.245	144.461	154.611	255.191	147.756	380.463	252.333	-0.493395	-0.804653	-0.706692	0.0162478	-0.772116	0.592426
lincRNA	AL138737.1	ENSG00000236013	0.822226	52.2518	37.6239	0.0836692	121.973	189.604	91.3667	-6.79599	-0.806188	-1.28002	-2	0.416821	1.05325
lincRNA	LINC01447	ENSG00000236078	4.11113	16.3927	6.4666	4.18346	21.8163	74.0836	28.6667	-2.80177	-0.806319	-2.14829	-2.7766	-0.393968	1.36978
lincRNA	AL162311.1	ENSG00000257272	9.04449	8.19636	4.70298	12.5504	5.9499	27.6244	14.3333	-0.664263	-0.806319	-1.60773	-0.191642	-1.26844	0.946569
lincRNA	AC004816.2	ENSG00000275630	3.2889	8.19636	8.23022	4.18346	6.94155	38.9253	14.3333	-2.12369	-0.806319	-0.800372	-1.7766	-1.04604	1.44133
lincRNA	LINC00886	ENSG00000240875	254.068	252.038	243.967	190.766	266.754	1039.68	441.667	-0.797744	-0.809317	-0.856271	-1.21115	-0.727449	1.23511
lincRNA	DNAJC3-DT	ENSG00000247400	485.936	191.59	199.877	264.395	258.821	541.187	336	0.532304	-0.81044	-0.749351	-0.345767	-0.376509	0.687666
lincRNA	AC004801.6	ENSG00000276814	21.3779	10.2454	14.1089	18.4072	20.8246	13.8122	18	0.248122	-0.813014	-0.351387	0.032276	0.210295	-0.382054
lincRNA	AC016737.1	ENSG00000271151	26.3112	10.2454	12.3453	12.5504	22.8079	20.0905	18	0.547682	-0.813014	-0.544032	-0.520265	0.34154	0.158514
lincRNA	AC009411.1	ENSG00000228538	0.0822226	17.4173	0.0587873	0.0836692	1.9833	113.009	30.7	-2	-0.817721	-2	-2	-3.95226	1.88013
lincRNA	AL138478.1	ENSG00000277801	494.158	194.664	332.148	487.792	324.27	151.934	343.667	0.523962	-0.820028	-0.0491833	0.505255	-0.0838164	-1.17756
lincRNA	BACH1-IT2	ENSG00000228817	21.3779	39.9572	30.5694	78.6491	60.4906	71.5723	70.6667	-1.72491	-0.822573	-1.20894	0.1544	-0.224318	0.0183716
lincRNA	AC007881.3	ENSG00000272735	49.3336	16.3927	40.5632	23.4274	43.6326	18.8348	29	0.766517	-0.822998	0.484119	-0.307857	0.589354	-0.622651
lincRNA	AP001527.1	ENSG00000260008	38.6446	18.4418	28.8058	30.9576	36.691	30.1357	32.6667	0.242449	-0.824839	-0.181462	-0.0775246	0.167609	-0.116345
lincRNA	AC010420.1	ENSG00000251206	6.57781	9.2209	4.70298	1.67338	7.9332	48.9705	16.3333	-1.31214	-0.824839	-1.79617	-3.28698	-1.04184	1.58409
lincRNA	LINC00910	ENSG00000188825	59.2003	99.3808	48.2056	52.7116	125.94	425.667	176.333	-1.57463	-0.827266	-1.87103	-1.74211	-0.485574	1.27142
lincRNA	AL359643.3	ENSG00000272142	104.423	67.62	95.8233	95.3829	82.3069	204.672	120	-0.200599	-0.827513	-0.324587	-0.331231	-0.543948	0.770277
lincRNA	LINC00484	ENSG00000235641	1.64445	11.27	6.4666	10.877	7.9332	48.9705	20	-3.60432	-0.827513	-1.62892	-0.878719	-1.33403	1.29191
lincRNA	LINC00705	ENSG00000225269	0.0822226	9.2209	0.0587873	0.0836692	0.99165	60.2714	16.3667	-2	-0.827781	-2	-2	-4.04479	1.88071
lincRNA	AC091180.2	ENSG00000248714	26.3112	37.9082	45.2662	28.4475	45.6159	153.19	67.3333	-1.35564	-0.828813	-0.572887	-1.24302	-0.561784	1.18593
lincRNA	AL121761.1	ENSG00000233895	407.824	591.162	503.219	1226.59	899.427	976.899	1050.33	-1.36483	-0.829221	-1.06159	0.223807	-0.22377	-0.104566
lincRNA	AC244035.2	ENSG00000236889	30.4224	26.6382	11.7575	37.6512	33.7161	79.1062	47.3333	-0.637724	-0.829362	-2.00928	-0.330162	-0.489419	0.740935
lincRNA	AC006111.1	ENSG00000261938	28.7779	28.6873	26.4543	81.1592	34.7077	26.3687	51	-0.825535	-0.830087	-0.946997	0.670257	-0.555239	-0.951668
lincRNA	AC126696.3	ENSG00000260498	20.5557	23.5645	9.40596	5.02015	20.8246	124.31	42	-1.03085	-0.833772	-2.15874	-3.06459	-1.0121	1.56548
lincRNA	AL138995.1	ENSG00000277763	7.40004	4.09818	17.0483	5.85685	8.92485	7.53393	7.33333	0.0130631	-0.839486	1.21709	-0.324345	0.283359	0.0389329
lincRNA	AC006272.1	ENSG00000268316	20.5557	10.2454	31.7451	21.754	11.8998	21.3461	18.3333	0.165066	-0.839486	0.792066	0.246812	-0.623532	0.219505
lincRNA	AC079921.2	ENSG00000249685	60.8447	40.9818	61.1388	124.667	18.8413	65.294	73.3333	-0.269337	-0.839486	-0.262382	0.765541	-1.96057	-0.167518
lincRNA	AL512413.1	ENSG00000272088	0.822226	4.09818	6.4666	5.02015	5.9499	12.5565	7.33333	-3.15686	-0.839486	-0.181462	-0.546737	-0.301604	0.775898
lincRNA	AC025253.1	ENSG00000275286	4.11113	2.04909	1.76362	5.85685	1.9833	2.51131	3.66667	0.165066	-0.839486	-1.05593	0.675655	-0.886566	-0.54603
lincRNA	AC131212.1	ENSG00000277186	1.64445	2.04909	1.17575	2.51008	3.9666	5.02262	3.66667	-1.15686	-0.839486	-1.64089	-0.546737	0.113434	0.45397
lincRNA	AC004223.2	ENSG00000267457	5.75558	4.09818	1.76362	6.69354	6.94155	8.78958	7.33333	-0.349507	-0.839486	-2.05593	-0.1317	-0.0792113	0.261325
lincRNA	AC103808.5	ENSG00000266614	4.93336	2.04909	0.587873	1.67338	2.97495	7.53393	3.66667	0.428101	-0.839486	-2.64089	-1.1317	-0.301604	1.03893
lincRNA	AL008718.2	ENSG00000273287	1.64445	2.04909	4.70298	3.34677	3.9666	3.76696	3.66667	-1.15686	-0.839486	0.359107	-0.1317	0.113434	0.0389329
lincRNA	AC010132.4	ENSG00000261019	9.04449	4.09818	10.5817	9.20362	5.9499	6.27827	7.33333	0.30257	-0.839486	0.529032	0.327732	-0.301604	-0.224102
lincRNA	AL021154.1	ENSG00000235052	10.6889	6.14727	2.93936	1.67338	9.9165	26.3687	11	-0.0413846	-0.839486	-1.90393	-2.71666	-0.149601	1.26133
lincRNA	LINC01596	ENSG00000250666	0.0822226	6.14727	1.76362	9.20362	1.9833	25.1131	11	-2	-0.839486	-2.64089	-0.257231	-2.47153	1.19094
lincRNA	AC005670.1	ENSG00000261886	89.6227	45.08	92.296	62.7519	49.5825	146.912	80.6667	0.151891	-0.839486	0.194296	-0.362313	-0.702142	0.864903
lincRNA	AC104663.1	ENSG00000251081	2.46668	71.7181	18.2241	12.5504	12.8914	449.524	128.667	-5.70492	-0.843229	-2.81972	-3.35783	-3.31915	1.80476
lincRNA	OSER1-DT	ENSG00000223891	545.136	179.295	357.427	267.742	343.111	375.441	321.667	0.76105	-0.843229	0.152081	-0.264725	0.0931085	0.223019
lincRNA	AL512625.3	ENSG00000234665	833.737	508.174	633.139	766.41	555.324	1582.12	912	-0.129441	-0.843711	-0.526512	-0.250917	-0.715704	0.794758
lincRNA	AC026719.1	ENSG00000248311	1.64445	69.669	0.587873	1.67338	206.263	208.439	125.333	-6.25202	-0.847181	-7.73605	-6.22686	0.718716	0.733853
lincRNA	AL391684.1	ENSG00000224934	287.779	135.24	85.8294	186.582	165.606	426.923	243.333	0.242028	-0.847413	-1.50339	-0.383121	-0.555183	0.81104
lincRNA	AC024230.1	ENSG00000248515	4056.04	1954.83	3235.06	2213.89	3136.59	5990.73	3526.67	0.201767	-0.851261	-0.124511	-0.671723	-0.169109	0.764426
lincRNA	AL022322.1	ENSG00000272720	17.2668	11.27	6.4666	22.5907	14.8747	23.8574	20.3333	-0.23585	-0.85136	-1.65277	0.151882	-0.450981	0.230592
lincRNA	AC026150.1	ENSG00000260693	99.4894	62.4972	182.828	25.9375	123.956	229.785	113	-0.183708	-0.854459	0.694168	-2.12321	0.133508	1.02396
lincRNA	BACH1-AS1	ENSG00000232118	41.9335	67.62	52.9085	141.401	105.115	115.52	122.333	-1.54464	-0.855297	-1.20924	0.208975	-0.21885	-0.0826723
lincRNA	AL391095.1	ENSG00000224635	198.157	186.467	283.943	530.463	199.322	223.506	337.667	-0.768959	-0.856678	-0.250001	0.651652	-0.760501	-0.595283
lincRNA	AC127024.2	ENSG00000263603	21.3779	69.669	42.3268	111.28	182.464	77.8506	126.333	-2.56304	-0.858646	-1.57759	-0.18304	0.530373	-0.698456
lincRNA	AL390718.1	ENSG00000261817	9.86671	19.4664	21.1634	13.3871	19.833	87.8958	35.3333	-1.84039	-0.860047	-0.739457	-1.40019	-0.833127	1.31476
lincRNA	AC005154.4	ENSG00000263683	134.023	38.9327	105.817	77.8124	71.3988	59.0158	70.6667	0.923377	-0.860047	0.582471	0.13897	0.0148699	-0.25993
lincRNA	AC074135.1	ENSG00000267886	1817.12	1446.66	1255.7	3948.35	2087.42	1323.46	2626	-0.531213	-0.860144	-1.06438	0.588384	-0.331144	-0.988553
lincRNA	SRP14-AS1	ENSG00000248508	589.536	289.946	299.227	482.772	536.483	578.857	526.333	0.163604	-0.860192	-0.814735	-0.124636	0.0275547	0.137229
lincRNA	BX284668.1	ENSG00000223643	46.0447	12.2945	5.29085	18.4072	6.94155	47.7149	22.3333	1.04384	-0.861181	-2.07763	-0.278926	-1.68587	1.09524
lincRNA	LINC01303	ENSG00000250548	1.64445	24.5891	0.587873	2.51008	6.94155	155.701	44.6667	-4.76352	-0.861181	-6.24755	-4.15339	-2.68587	1.80151
lincRNA	AC011978.2	ENSG00000261542	27.1335	49.1781	37.036	153.115	45.6159	48.9705	89.3333	-1.71913	-0.861181	-1.27027	0.777343	-0.969662	-0.867285
lincRNA	AC005332.5	ENSG00000274712	95.3782	34.8345	105.229	71.9556	37.6827	82.8732	63.3333	0.590695	-0.862447	0.732498	0.184141	-0.749063	0.387941
lincRNA	AC092279.1	ENSG00000268362	2398.43	2682.26	2854.71	8510.84	2901.57	1942.5	4881.67	-1.02528	-0.863926	-0.77403	0.801927	-0.750541	-1.32946
lincRNA	AC008946.1	ENSG00000267939	155.401	108.602	163.429	220.05	161.639	209.694	197.667	-0.347076	-0.864022	-0.274409	0.154763	-0.290295	0.085218
lincRNA	AC025277.1	ENSG00000261555	0.0822226	2.04909	1.76362	0.0836692	0.099165	13.8122	3.73333	-5.50479	-0.865481	-1.08193	-5.47962	-5.23449	1.88741
lincRNA	LINC01718	ENSG00000229606	0.0822226	2.04909	0.0587873	0.0836692	0.099165	13.8122	3.73333	-5.50479	-0.865481	-5.98882	-5.47962	-5.23449	1.88741
lincRNA	AL354977.2	ENSG00000237359	28.7779	5.12272	9.99384	14.2238	7.9332	3.76696	9.33333	1.6245	-0.865481	0.0986461	0.60784	-0.23449	-1.30899
lincRNA	LINC01819	ENSG00000231826	9.04449	23.5645	47.6177	0.0836692	28.7578	125.565	43.0333	-2.25034	-0.868838	0.146043	-2	-0.581499	1.54491
lincRNA	AC068831.6	ENSG00000278514	17.2668	8.19636	20.5755	1.67338	9.9165	41.4366	15	0.203034	-0.871908	0.455968	-3.16412	-0.59706	1.46594
lincRNA	AC024884.2	ENSG00000276272	1.64445	11.27	9.99384	30.1209	17.8497	10.0452	20.6667	-3.65163	-0.874819	-1.0482	0.543461	-0.211406	-1.04079
lincRNA	AC009242.1	ENSG00000283031	21.3779	51.2272	45.2662	80.3225	35.6994	188.348	94	-2.13654	-0.87575	-1.05423	-0.226857	-1.39676	1.00267
lincRNA	AC015522.1	ENSG00000254202	14.8001	263.308	156.962	46.8548	81.3153	1648.67	483.667	-5.03034	-0.877262	-1.6236	-3.36774	-2.57241	1.76922
lincRNA	AP003086.1	ENSG00000251323	78.1115	84.0127	41.1511	199.97	136.848	107.986	154.333	-0.982443	-0.877371	-1.90705	0.37373	-0.173479	-0.515202
lincRNA	AL139246.5	ENSG00000272449	144.712	109.626	40.5632	117.974	31.7328	542.443	201.667	-0.47879	-0.879379	-2.31373	-0.773508	-2.66793	1.4275
lincRNA	AC138304.1	ENSG00000261029	27.9557	21.5154	27.0421	32.631	20.8246	74.0836	39.6667	-0.504785	-0.882555	-0.552718	-0.281684	-0.929635	0.901227
lincRNA	AL133153.2	ENSG00000258798	13.1556	12.2945	44.0905	15.8972	9.9165	48.9705	22.6667	-0.784893	-0.882555	0.959894	-0.511803	-1.19267	1.11134
lincRNA	AC062032.1	ENSG00000227902	2.46668	27.6627	2.35149	7.53023	38.6743	131.844	51	-4.36986	-0.882555	-4.43885	-2.75973	-0.39912	1.37026
lincRNA	AC022007.1	ENSG00000206567	191.579	101.43	89.3567	177.379	237.996	136.866	187	0.0348989	-0.882555	-1.06539	-0.0762046	0.347899	-0.450271
lincRNA	AC016924.1	ENSG00000250934	69.067	53.2763	61.7266	15.8972	55.5324	276.244	98.3333	-0.509684	-0.884186	-0.671787	-2.62891	-0.824351	1.49019
lincRNA	GLIDR	ENSG00000278175	1053.27	1161.83	2370.3	2877.39	805.22	2766.21	2151.33	-1.03035	-0.888827	0.13984	0.419527	-1.41778	0.362678
lincRNA	AC106782.2	ENSG00000260219	55.0892	30.7363	64.0781	56.0584	64.4572	48.9705	57	-0.0491936	-0.891016	0.16887	-0.0240314	0.177381	-0.219048
lincRNA	AL033504.1	ENSG00000227681	106.889	892.378	1106.38	952.993	1451.78	2972.13	1656.67	-3.95409	-0.892556	-0.582441	-0.797746	-0.190465	0.843216
lincRNA	AL513327.3	ENSG00000270115	8.22226	7.17181	6.4666	20.0806	12.8914	3.76696	13.3333	-0.69743	-0.894628	-1.04396	0.590766	-0.048623	-1.82356
lincRNA	AC087516.1	ENSG00000259395	0.0822226	7.17181	0.0587873	1.67338	25.7829	15.0679	13.3333	-2	-0.894628	-2	-2.9942	0.951377	0.176436
lincRNA	AC090159.1	ENSG00000255094	124.156	201.835	232.798	500.342	166.597	454.547	376	-1.59858	-0.897554	-0.691657	0.412182	-1.17437	0.273697
lincRNA	ZNF667-AS1	ENSG00000166770	1678.99	799.145	1189.27	1515.25	1372.44	1599.7	1489.67	0.172601	-0.898461	-0.324918	0.0245664	-0.118243	0.102815
lincRNA	LINC02265	ENSG00000249241	9.04449	30.7363	77.5992	3.34677	14.8747	192.115	57.3333	-2.66426	-0.899429	0.436668	-4.09853	-1.94651	1.74453
lincRNA	AC021231.1	ENSG00000259336	545.958	888.28	431.499	1936.11	1573.75	1344.81	1657.33	-1.602	-0.899777	-1.94144	0.224294	-0.0746588	-0.301466
lincRNA	LINC00652	ENSG00000179935	161.156	54.3009	133.447	112.953	48.5908	150.679	101.333	0.669352	-0.900062	0.397159	0.15662	-1.06035	0.572365
lincRNA	AC092718.1	ENSG00000245059	36.178	23.5645	50.5571	32.631	50.5741	52.7375	44	-0.282393	-0.900887	0.200409	-0.43126	0.200897	0.261325
lincRNA	LMNB1-DT	ENSG00000251072	236.801	162.903	161.077	163.155	236.013	602.714	304.333	-0.361976	-0.901643	-0.917901	-0.899409	-0.366788	0.985822
lincRNA	AL583852.1	ENSG00000282952	44.4002	28.6873	28.2179	3.34677	11.8998	182.07	53.6667	-0.27346	-0.903616	-0.927416	-4.00318	-2.17309	1.76239
lincRNA	AL121983.1	ENSG00000224977	22.2001	8.19636	18.2241	12.5504	13.8831	21.3461	15.3333	0.533895	-0.903616	0.249173	-0.288939	-0.143342	0.477303
lincRNA	LINC01081	ENSG00000268754	33.7113	188.516	35.8602	145.584	113.048	966.854	352.667	-3.387	-0.903616	-3.29785	-1.27645	-1.64137	1.45499
lincRNA	AC027575.2	ENSG00000278107	11.5112	4.09818	15.8726	9.20362	2.97495	11.3009	7.66667	0.586363	-0.903616	1.04986	0.263602	-1.36573	0.559765
lincRNA	AC005082.1	ENSG00000226816	3.2889	8.19636	11.7575	13.3871	11.8998	22.6018	15.3333	-2.22099	-0.903616	-0.383096	-0.19583	-0.365734	0.559765
lincRNA	RBAKDN	ENSG00000273313	0.822226	4.09818	1.76362	1.67338	5.9499	18.8348	7.66667	-3.22099	-0.903616	-2.12006	-2.19583	-0.365734	1.29673
lincRNA	FGF14-AS2	ENSG00000272143	348.624	74.7918	131.683	191.603	96.19	118.032	140	1.31624	-0.904475	-0.0883524	0.45269	-0.541467	-0.246255
lincRNA	AC008753.3	ENSG00000269877	0.822226	163.927	11.1696	32.631	863.727	15.0679	307.333	-8.54605	-0.906749	-4.78216	-3.23549	1.49077	-4.35026
lincRNA	AC090527.3	ENSG00000275709	33.7113	13.3191	18.8119	14.2238	28.7578	36.414	25	0.431303	-0.908433	-0.41028	-0.813624	0.202028	0.542564
lincRNA	LINC01600	ENSG00000164385	33.7113	26.6382	14.1089	10.877	25.7829	139.378	50	-0.568697	-0.908433	-1.82532	-2.20065	-0.955514	1.479
lincRNA	AC027682.4	ENSG00000261386	198.157	235.645	346.845	640.07	270.72	362.884	442.333	-1.15849	-0.908517	-0.350843	0.533095	-0.70833	-0.285625
lincRNA	LINC01503	ENSG00000233901	73.1781	87.0863	122.865	27.6109	135.856	404.321	164	-1.16421	-0.913178	-0.416617	-2.57039	-0.271617	1.3018
lincRNA	AL031663.3	ENSG00000277022	41.9335	72.7427	44.6783	150.605	60.4906	213.461	137	-1.708	-0.913302	-1.61653	0.13659	-1.17939	0.639798
lincRNA	OGFRP1	ENSG00000182057	32.889	39.9572	48.2056	81.9959	65.4489	77.8506	75.3333	-1.19568	-0.914831	-0.644089	0.122263	-0.202919	0.0474193
lincRNA	AL928921.2	ENSG00000284693	165.267	51.2272	114.047	48.5282	48.5908	229.785	96.6667	0.773712	-0.916107	0.238542	-0.994196	-0.992334	1.24919
lincRNA	ANKRD34C-AS1	ENSG00000259234	518.003	345.272	362.13	307.066	462.109	1410.1	652	-0.331913	-0.91714	-0.848366	-1.08632	-0.496639	1.11285
lincRNA	AC025419.1	ENSG00000250748	46.8669	343.222	51.1449	39.3245	145.773	2202.42	649.333	-3.79232	-0.919815	-3.6663	-4.04546	-2.15524	1.76206
lincRNA	LINC01058	ENSG00000225039	60.8447	11.27	32.333	13.3871	13.8831	42.6923	21.3333	1.51202	-0.920623	0.599898	-0.672268	-0.61978	1.00086
lincRNA	AC093534.2	ENSG00000250949	2.46668	33.81	8.81809	51.8749	57.5157	90.4071	64	-4.69743	-0.920623	-2.85953	-0.303034	-0.154116	0.498364
lincRNA	AC010425.1	ENSG00000251189	0.822226	5.12272	0.0587873	0.0836692	1.9833	33.9027	9.7	-3.56038	-0.921074	-7.36634	-6.85714	-2.29008	1.80534
lincRNA	CLEC12A-AS1	ENSG00000231560	0.0822226	6.14727	1.17575	5.85685	0.99165	33.9027	11.6667	-2	-0.924375	-3.31074	-0.994196	-3.55642	1.53901
lincRNA	AC068389.2	ENSG00000254869	12.3334	6.14727	4.11511	8.36692	5.9499	23.8574	11.6667	0.0801773	-0.924375	-1.50339	-0.479623	-0.971455	1.03205
lincRNA	AL359091.1	ENSG00000207955	1080.41	425.186	541.431	896.934	115.031	1557.01	809.333	0.416767	-0.92864	-0.579957	0.148268	-2.81471	0.943974
lincRNA	AL118558.4	ENSG00000272444	18.9112	7.17181	10.5817	7.53023	18.8413	16.3235	13.6667	0.46858	-0.930252	-0.369089	-0.859895	0.463241	0.25629
lincRNA	AC064807.4	ENSG00000272024	26.3112	7.17181	18.8119	10.877	17.8497	12.5565	13.6667	0.945018	-0.930252	0.460986	-0.32938	0.385238	-0.122222
lincRNA	AC021683.1	ENSG00000267466	215.423	95.2827	231.034	163.155	233.038	144.4	181.667	0.24588	-0.931008	0.346811	-0.15505	0.35927	-0.33122
lincRNA	AC093382.1	ENSG00000226276	19.7334	29.7118	31.1573	59.4052	56.524	52.7375	56.6667	-1.52186	-0.931464	-0.862932	0.0680881	-0.00363552	-0.103672
lincRNA	LINC02535	ENSG00000234155	0.0822226	7.17181	3.52724	0.0836692	18.8413	27.6244	13.7	-2	-0.933766	-1.95757	-2	0.459726	1.01177
lincRNA	LINC01003	ENSG00000261455	636.403	133.191	353.899	214.193	279.645	287.545	255.667	1.31568	-0.940769	0.469075	-0.255351	0.129334	0.169523
lincRNA	AC090241.3	ENSG00000274776	11.5112	20.4909	17.0483	53.5483	25.7829	35.1583	39.3333	-1.77272	-0.940769	-1.20612	0.445089	-0.609338	-0.161886
lincRNA	AC058791.1	ENSG00000273319	8.22226	10.2454	3.52724	6.69354	21.8163	36.414	19.6667	-1.25815	-0.940769	-2.47914	-1.55491	0.149654	0.88874
lincRNA	AC023632.2	ENSG00000253704	147.178	69.669	96.999	70.2822	116.023	252.387	134	0.135334	-0.943643	-0.466191	-0.931002	-0.207822	0.913402
lincRNA	AC012074.1	ENSG00000235072	30.4224	48.1536	62.3145	117.137	69.4155	85.3845	92.6667	-1.60692	-0.944407	-0.572482	0.338074	-0.416793	-0.118076
lincRNA	AC009110.1	ENSG00000231589	182.534	26.6382	71.1326	20.0806	53.5491	95.4297	51.3333	1.8302	-0.946401	0.470615	-1.35409	0.0609664	0.894543
lincRNA	AC055876.5	ENSG00000261480	50.978	55.3254	108.756	25.1008	69.4155	276.244	106.667	-1.06516	-0.947095	0.0279916	-2.08731	-0.61978	1.37283
lincRNA	SUCLG2-AS1	ENSG00000241316	401.246	723.329	380.942	1010.72	584.082	3002.27	1396	-1.79874	-0.948576	-1.87366	-0.465909	-1.25706	1.10475
lincRNA	MIR34AHG	ENSG00000228526	1015.45	1223.31	1712.47	3626.23	1493.42	1570.82	2363.67	-1.21891	-0.950241	-0.464945	0.617442	-0.662402	-0.589505
lincRNA	AL160291.1	ENSG00000262412	120.045	52.2518	35.2724	74.4656	89.2485	155.701	101	0.24922	-0.950803	-1.51775	-0.439709	-0.178455	0.624424
lincRNA	AL080317.2	ENSG00000271789	82.2226	64.5463	49.9692	155.625	138.831	61.5271	125	-0.604321	-0.953521	-1.32282	0.316144	0.151402	-1.02263
lincRNA	LINC02246	ENSG00000281903	1698.72	653.66	2833.55	971.4	1389.3	1578.36	1273	0.416215	-0.961621	1.15438	-0.390095	0.126127	0.310192
lincRNA	AC131235.4	ENSG00000273181	18.9112	8.19636	19.3998	11.7137	19.833	17.5792	16	0.241169	-0.965017	0.27797	-0.449876	0.309831	0.135794
lincRNA	AC004951.1	ENSG00000228434	77.2893	103.479	122.865	215.867	105.115	303.868	202	-1.38602	-0.965017	-0.717277	0.0957852	-0.942388	0.589091
lincRNA	AC079322.1	ENSG00000261187	6.57781	9.2209	10.5817	13.3871	19.833	22.6018	18	-1.45232	-0.965017	-0.766424	-0.427156	0.139906	0.328439
lincRNA	AC009061.1	ENSG00000261320	0.0822226	1.02454	0.587873	0.836692	0.99165	5.02262	2	-4.60432	-0.965017	-1.76642	-1.25723	-1.0121	1.32844
lincRNA	Z82198.1	ENSG00000228622	0.822226	1.02454	0.0587873	0.836692	1.9833	3.76696	2	-1.28239	-0.965017	-5.08835	-1.25723	-0.0120971	0.913402
lincRNA	AL008582.1	ENSG00000273424	5.75558	4.09818	9.99384	5.85685	6.94155	12.5565	8	-0.475038	-0.965017	0.321039	-0.449876	-0.204742	0.650368
lincRNA	AC025752.1	ENSG00000249722	4.93336	3.07363	8.23022	4.18346	2.97495	12.5565	6	-0.282393	-0.965017	0.455968	-0.520265	-1.0121	1.06541
lincRNA	AC104964.2	ENSG00000253678	6.57781	9.2209	8.23022	25.9375	5.9499	21.3461	18	-1.45232	-0.965017	-1.12899	0.527041	-1.59706	0.245977
lincRNA	AC112236.1	ENSG00000261268	1.64445	10.2454	9.99384	0.0836692	10.9081	61.5271	20.0333	-3.60672	-0.96742	-1.00329	-2	-0.876996	1.61882
lincRNA	OLMALINC	ENSG00000235823	1031.07	451.824	448.547	373.165	795.303	1764.19	884.333	0.221482	-0.968829	-0.979331	-1.24478	-0.153085	0.996347
lincRNA	AC007114.1	ENSG00000263004	154.579	56.35	85.2415	45.1814	96.19	226.018	110.333	0.486471	-0.969382	-0.37224	-1.28807	-0.197909	1.03457
lincRNA	FO393418.1	ENSG00000223695	17.2668	35.8591	10.5817	10.877	32.7244	207.183	70.3333	-2.02621	-0.971871	-2.73264	-2.69293	-1.10384	1.55863
lincRNA	Z97832.2	ENSG00000272374	63.3114	71.7181	70.5447	206.663	93.2151	102.964	141	-1.15516	-0.975285	-0.999085	0.551585	-0.59706	-0.45356
lincRNA	AC090023.2	ENSG00000256915	68.2448	68.6445	52.3207	61.9152	68.4238	328.981	135	-0.984169	-0.975743	-1.36751	-1.12459	-0.980388	1.28505
lincRNA	LINC01167	ENSG00000224758	0.822226	2.04909	0.0587873	0.0836692	1.9833	12.5565	4.03333	-2.29437	-0.97699	-6.10033	-5.59113	-1.02407	1.63839
lincRNA	AC120024.1	ENSG00000260369	1.64445	2.04909	4.11511	0.0836692	2.97495	11.3009	4.03333	-1.29437	-0.97699	0.028958	-5.59113	-0.439107	1.48639
lincRNA	AC129492.4	ENSG00000266824	33.7113	35.8591	29.9815	25.9375	35.6994	182.07	70.6667	-1.0678	-0.978692	-1.23696	-1.44599	-0.98513	1.36539
lincRNA	FP475955.1	ENSG00000278955	1003.94	236.67	105.229	171.522	343.111	1069.82	467.667	1.10212	-0.982605	-2.15195	-1.44709	-0.446806	1.19381
lincRNA	AC004147.2	ENSG00000263571	23.0223	48.1536	35.8602	129.687	41.6493	111.753	95.3333	-2.04995	-0.985337	-1.4106	0.443985	-1.19469	0.229264
lincRNA	AC084782.2	ENSG00000261823	23.0223	11.27	31.1573	10.877	16.858	46.4592	22.3333	0.0438355	-0.986712	0.480369	-1.03792	-0.405761	1.05677
lincRNA	LINC01978	ENSG00000262188	2.46668	11.27	6.4666	3.34677	12.8914	62.7827	22.3333	-3.17856	-0.986712	-1.78812	-2.73836	-0.792784	1.49117
lincRNA	AC090023.1	ENSG00000255866	0.0822226	2.04909	0.0587873	0.0836692	0.099165	15.0679	4.06667	-5.62817	-0.988864	-6.1122	-5.60301	-5.35787	1.88956
lincRNA	LINC00239	ENSG00000258512	0.822226	2.04909	0.587873	0.0836692	0.099165	15.0679	4.06667	-2.30624	-0.988864	-2.79027	-5.60301	-5.35787	1.88956
lincRNA	LINC02313	ENSG00000258474	29.6001	19.4664	6.4666	46.8548	11.8998	60.2714	38.6667	-0.385486	-0.990108	-2.58001	0.277106	-1.70015	0.640384
lincRNA	AC026785.2	ENSG00000248223	240.09	132.166	162.841	365.635	224.113	158.212	263	-0.131487	-0.992709	-0.691601	0.47534	-0.230837	-0.7332
lincRNA	AC005840.2	ENSG00000256433	9.04449	8.19636	8.81809	5.85685	17.8497	30.1357	16.3333	-0.852708	-0.994764	-0.889281	-1.47962	0.128081	0.883655
lincRNA	AF117829.1	ENSG00000251136	2516.01	1742.75	1793.6	4836.08	2599.11	2562.79	3480.67	-0.468225	-0.997998	-0.956506	0.474475	-0.421343	-0.441648
lincRNA	AC104241.1	ENSG00000255032	90.4449	135.24	115.223	367.308	130.898	301.357	270.333	-1.57963	-0.999219	-1.23031	0.442251	-1.0463	0.156734
lincRNA	LINC02320	ENSG00000258404	1465.21	534.812	941.184	707.842	1067.02	1618.54	1070.33	0.453044	-1.00096	-0.185511	-0.596561	-0.00447919	0.596632
lincRNA	PVT1	ENSG00000249859	4701.49	7129.81	4295	21257.8	11295.9	7547.74	14269.7	-1.60176	-1.00102	-1.73222	0.575044	-0.337154	-0.918835
lincRNA	AC006511.4	ENSG00000282080	62.4892	31.7609	23.5149	56.0584	35.6994	110.498	63.6667	-0.0269316	-1.00329	-1.43696	-0.183608	-0.834638	0.795405
lincRNA	AC008507.2	ENSG00000267006	22.2001	18.4418	11.1696	43.508	37.6827	26.3687	37	-0.736959	-1.00455	-1.72795	0.233756	0.026377	-0.488696
lincRNA	AJ009632.2	ENSG00000229425	151.29	457.971	1292.14	196.623	287.578	2812.67	921.667	-2.60693	-1.00899	0.48745	-2.22881	-1.68029	1.60962
lincRNA	AC245297.3	ENSG00000274265	1963.48	2124.91	1399.72	4112.34	4560.6	4175.05	4279.67	-1.12409	-1.0101	-1.61236	-0.0575376	0.0917247	-0.0357046
lincRNA	LINC01632	ENSG00000277199	499.914	195.688	223.392	298.699	134.864	867.657	394.667	0.341044	-1.01208	-0.82106	-0.401941	-1.54913	1.13649
lincRNA	LINC01778	ENSG00000223382	9.04449	25.6136	9.40596	6.69354	1.9833	182.07	51.6667	-2.51412	-1.01232	-2.45759	-2.94839	-4.70326	1.81719
lincRNA	AL359881.1	ENSG00000269978	40.2891	5.12272	27.63	15.0605	8.92485	5.02262	10.3333	1.96308	-1.01232	1.41893	0.543461	-0.211406	-1.04079
lincRNA	AP007216.1	ENSG00000260348	0.0822226	1.02454	0.0587873	0.0836692	0.099165	7.53393	2.06667	-4.65163	-1.01232	-5.13566	-4.62646	-4.38133	1.8661
lincRNA	AC021979.2	ENSG00000258853	2.46668	1.02454	3.52724	0.0836692	0.099165	7.53393	2.06667	0.255264	-1.01232	0.771233	-4.62646	-4.38133	1.8661
lincRNA	AC063923.2	ENSG00000261364	0.0822226	1.02454	0.0587873	0.0836692	0.099165	7.53393	2.06667	-4.65163	-1.01232	-5.13566	-4.62646	-4.38133	1.8661
lincRNA	AL390955.2	ENSG00000271040	11.5112	5.12272	10.5817	10.0403	3.9666	18.8348	10.3333	0.155728	-1.01232	0.0342669	-0.0415019	-1.38133	0.866096
lincRNA	LINC01623	ENSG00000225595	36.178	29.7118	65.8417	28.4475	69.4155	95.4297	60	-0.729852	-1.01393	0.13404	-1.07666	0.210295	0.669476
lincRNA	LINC02257	ENSG00000238042	24.6668	255.112	68.1932	177.379	433.351	1127.58	515.667	-4.3858	-1.01531	-2.91874	-1.53961	-0.250903	1.12872
lincRNA	AC025259.3	ENSG00000259884	41.1113	14.3436	17.0483	43.508	18.8413	20.0905	29	0.503482	-1.01564	-0.766424	0.585228	-0.622151	-0.529541
lincRNA	AC069277.1	ENSG00000189229	385.624	2868.73	331.56	6590.63	7452.25	2523.87	5800.67	-3.91095	-1.01581	-4.12888	0.184197	0.361457	-1.20058
lincRNA	AC104113.1	ENSG00000272308	41.9335	23.5645	28.8058	62.7519	36.691	38.9253	47.6667	-0.184876	-1.01636	-0.726623	0.396679	-0.377553	-0.292273
lincRNA	LINC02381	ENSG00000250742	4321.62	1156.71	3584.85	2197.99	2726.05	2086.9	2346	0.88137	-1.02017	0.611709	-0.0940174	0.216607	-0.168843
lincRNA	LINC02062	ENSG00000248489	938.982	817.587	954.705	2313.45	985.7	1541.94	1662.33	-0.82404	-1.02377	-0.800082	0.476839	-0.753989	-0.10846
lincRNA	AC018638.6	ENSG00000271344	1.64445	8.19636	3.52724	19.2439	1.9833	31.3914	16.6667	-3.34129	-1.02391	-2.24036	0.207438	-3.07099	0.913402
lincRNA	LINC02301	ENSG00000258743	345.335	553.254	326.269	210.01	2541.6	706.933	1125.67	-1.70471	-1.02477	-1.78664	-2.42225	1.17496	-0.671133
lincRNA	AC007228.2	ENSG00000268568	19.7334	11.27	19.9877	25.9375	18.8413	23.8574	23	-0.220992	-1.02915	-0.202523	0.173404	-0.287732	0.0528051
lincRNA	MIR99AHG	ENSG00000215386	8360.4	6941.29	12447.6	9265.53	19178.5	15233.6	14182	-0.762418	-1.03079	-0.188191	-0.614115	0.43543	0.103196
lincRNA	AC034245.1	ENSG00000249697	0.0822226	11.27	0.0587873	1.67338	0.099165	84.1288	23.0333	-2	-1.03124	-2	-3.78288	-2	1.86888
lincRNA	LINC00678	ENSG00000254934	259.823	676.2	606.097	499.505	2554.49	1224.26	1382.67	-2.41185	-1.03193	-1.18983	-1.46888	0.885582	-0.17554
lincRNA	LINC00284	ENSG00000233725	398.78	430.309	527.322	481.935	613.831	1820.7	881.667	-1.14464	-1.03486	-0.74155	-0.871395	-0.522391	1.04619
lincRNA	LINC02043	ENSG00000232233	111.001	130.117	107.581	220.887	290.553	306.38	267	-1.26627	-1.03703	-1.31142	-0.273532	0.121964	0.198481
lincRNA	AC091271.1	ENSG00000273702	198.157	54.3009	124.629	80.3225	138.831	124.31	111.667	0.827442	-1.04015	0.158441	-0.475323	0.314131	0.154741
lincRNA	AL391987.4	ENSG00000235659	37.0002	18.4418	59.963	17.5705	56.524	45.2036	38	-0.0384672	-1.04302	0.658074	-1.11284	0.572865	0.250437
lincRNA	AC025171.4	ENSG00000272144	4.93336	6.14727	2.35149	10.0403	8.92485	21.3461	12.6667	-1.3604	-1.04302	-2.42939	-0.335233	-0.505137	0.752937
lincRNA	AC008014.1	ENSG00000257261	1935.52	1956.88	1169.28	3187.8	3562.01	5909.11	4036	-1.0602	-1.04437	-1.78731	-0.340366	-0.180236	0.550015
lincRNA	AC023794.4	ENSG00000250432	2078.59	1061.43	5389.03	1157.15	2660.6	3157.97	2193.67	-0.0777406	-1.04734	1.29668	-0.922774	0.278406	0.525654
lincRNA	AL590708.1	ENSG00000232850	38.6446	14.3436	40.5632	25.1008	25.7829	41.4366	29.6667	0.381425	-1.04843	0.451329	-0.241111	-0.202428	0.482063
lincRNA	AC009120.3	ENSG00000260884	50.1558	78.8899	78.1871	190.766	151.722	136.866	163.333	-1.70333	-1.04991	-1.06282	0.223984	-0.106385	-0.255052
lincRNA	AC022387.1	ENSG00000228566	721.092	826.808	481.468	536.32	904.385	4499.01	1712	-1.24743	-1.05006	-1.83017	-1.67452	-0.920674	1.39392
lincRNA	AC006504.1	ENSG00000261770	31.2446	126.019	99.3505	451.814	172.547	86.6402	261	-3.06237	-1.05041	-1.39345	0.791679	-0.59706	-1.59094
lincRNA	LINC02051	ENSG00000226859	2.46668	3.07363	6.4666	3.34677	0.099165	18.8348	6.36667	-1.36797	-1.05059	0.0224691	-0.927769	-6.00456	1.56479
lincRNA	AL606970.4	ENSG00000237987	0.0822226	3.07363	1.17575	0.0836692	1.9833	21.3461	6.36667	-6.27486	-1.05059	-2.43696	-6.2497	-1.68264	1.74536
lincRNA	LINC01941	ENSG00000226813	0.0822226	11.27	3.52724	0.0836692	9.9165	75.3393	23.3667	-2	-1.05197	-2.72784	-2	-1.23655	1.68895
lincRNA	AC008115.2	ENSG00000257004	764.67	399.572	510.861	1146.27	589.04	655.452	828.667	-0.115954	-1.05233	-0.69786	0.468081	-0.492426	-0.338303
lincRNA	LINC01571	ENSG00000260057	48.5113	29.7118	25.2785	15.8972	53.5491	140.633	61.6667	-0.346169	-1.05345	-1.28658	-1.95572	-0.203629	1.18938
lincRNA	LINC02556	ENSG00000236611	4.11113	8.19636	2.93936	17.5705	0.099165	37.6696	17.0333	-2.05075	-1.05531	-2.53479	0.0447979	-2	1.14504
lincRNA	AL031289.1	ENSG00000237899	241.735	154.706	252.785	250.171	271.712	493.472	322	-0.413637	-1.05753	-0.349148	-0.364146	-0.244982	0.615908
lincRNA	AC090578.1	ENSG00000271156	4.11113	10.2454	7.05447	29.2842	17.8497	13.8122	21.3333	-2.3755	-1.05813	-1.5965	0.457015	-0.25721	-0.627166
lincRNA	AC100768.2	ENSG00000255193	7.40004	99.3808	14.6968	16.7338	156.681	557.511	207.333	-4.80828	-1.06091	-3.81838	-3.63111	-0.404125	1.42705
lincRNA	AC007950.2	ENSG00000276651	19.7334	12.2945	26.4543	30.1209	10.9081	37.6696	25.6667	-0.379254	-1.06188	0.0436048	0.23087	-1.23449	0.553506
lincRNA	AC093227.1	ENSG00000267152	205.557	104.504	162.841	286.149	212.213	124.31	218.333	-0.0869971	-1.06298	-0.423071	0.390233	-0.0410187	-0.812592
lincRNA	AL160313.1	ENSG00000247970	126.623	74.7918	56.4358	100.403	90.2401	323.959	156.333	-0.304088	-1.06367	-1.46994	-0.638822	-0.792784	1.05119
lincRNA	AC022021.1	ENSG00000282996	23.0223	9.2209	7.05447	10.877	7.9332	46.4592	19.3333	0.251944	-1.06811	-1.45448	-0.829809	-1.28512	1.26487
lincRNA	AL138831.2	ENSG00000272248	32.0668	9.2209	17.6362	17.5705	25.7829	13.8122	19.3333	0.729991	-1.06811	-0.132552	-0.137932	0.415324	-0.485147
lincRNA	AL662890.1	ENSG00000225173	51.8003	18.4418	38.7996	5.85685	92.2234	20.0905	38.6667	0.421869	-1.06811	0.00495134	-2.72289	1.25404	-0.944579
lincRNA	AP000442.1	ENSG00000255008	44.4002	29.7118	14.1089	28.4475	35.6994	146.912	62.3333	-0.489437	-1.06897	-2.14339	-1.1317	-0.804104	1.23687
lincRNA	LINC00310	ENSG00000227456	196.512	138.314	128.744	208.336	264.771	445.757	290.333	-0.563092	-1.06977	-1.1732	-0.478795	-0.132968	0.618548
lincRNA	AL137003.2	ENSG00000272341	11.5112	11.27	18.2241	7.53023	42.6409	23.8574	23.6667	-1.03982	-1.07037	-0.377013	-1.65209	0.849383	0.0115824
lincRNA	LINC00566	ENSG00000261498	31.2446	24.5891	22.927	40.1612	32.7244	92.9184	51.6667	-0.725627	-1.07122	-1.17218	-0.36343	-0.658865	0.846731
lincRNA	AC010422.2	ENSG00000268945	28.7779	38.9327	37.6239	65.262	37.6827	163.235	82	-1.51066	-1.07464	-1.12398	-0.32938	-1.12172	0.993255
lincRNA	AC133919.1	ENSG00000260507	1.64445	4.09818	0.587873	1.67338	3.9666	25.1131	8.66667	-2.39787	-1.08049	-3.8819	-2.37271	-1.12757	1.53489
lincRNA	AC007673.1	ENSG00000267311	5.75558	2.04909	0.587873	0.836692	2.97495	11.3009	4.33333	0.409485	-1.08049	-2.8819	-2.37271	-0.542612	1.38289
lincRNA	Z68323.1	ENSG00000224404	0.0822226	2.04909	1.17575	2.51008	0.99165	11.3009	4.33333	-5.7198	-1.08049	-1.8819	-0.787745	-2.12757	1.38289
lincRNA	LINC02475	ENSG00000251350	1.64445	4.09818	0.587873	1.67338	0.99165	28.8801	8.66667	-2.39787	-1.08049	-3.8819	-2.37271	-3.12757	1.73652
lincRNA	AL357054.4	ENSG00000272463	8.22226	8.19636	2.35149	11.7137	8.92485	36.414	17.3333	-1.07594	-1.08049	-2.8819	-0.565353	-0.957649	1.07094
lincRNA	ERICD	ENSG00000280303	16.4445	22.54	69.9569	59.4052	39.666	40.1809	47.6667	-1.53537	-1.08049	0.553485	0.317608	-0.265078	-0.246469
lincRNA	AC026358.1	ENSG00000256596	10.6889	12.2945	8.23022	23.4274	18.8413	38.9253	26	-1.28239	-1.08049	-1.65951	-0.150315	-0.464609	0.582196
lincRNA	LINC02256	ENSG00000261064	255.712	214.13	405.632	69.4455	325.261	1191.62	453.333	-0.82605	-1.08209	-0.1604	-2.70662	-0.478974	1.39428
lincRNA	AC011586.1	ENSG00000253184	13.1556	135.24	57.6115	74.4656	377.819	489.705	286.667	-4.44562	-1.08385	-2.31494	-1.94473	0.39832	0.772539
lincRNA	AC068205.1	ENSG00000283217	1095.21	721.279	671.939	2050.73	666.389	1847.07	1531.33	-0.483587	-1.08616	-1.18839	0.421352	-1.20035	0.270448
lincRNA	AC024267.1	ENSG00000264066	1.64445	2.04909	1.17575	0.0836692	5.9499	8.78958	4.36667	-1.40893	-1.09155	-1.89296	-5.70569	0.446333	1.00926
lincRNA	AL360093.1	ENSG00000223842	65.7781	34.8345	37.036	93.7096	51.5658	74.0836	74.3333	-0.176402	-1.09349	-1.00508	0.334187	-0.527595	-0.00485485
lincRNA	FAM66A	ENSG00000227888	267.224	149.584	283.355	303.719	185.439	513.563	319.667	-0.258521	-1.09562	-0.173959	-0.0738294	-0.785627	0.683972
lincRNA	AC068790.9	ENSG00000275389	7.40004	7.17181	9.99384	14.2238	7.9332	26.3687	15.3333	-1.05107	-1.09626	-0.617561	-0.108367	-0.950697	0.782157
lincRNA	AC022087.1	ENSG00000259715	203.09	106.553	118.162	173.195	295.512	227.273	228.667	-0.171128	-1.10168	-0.952475	-0.400846	0.369969	-0.00881688
lincRNA	LINC00427	ENSG00000236463	18.9112	10.2454	6.4666	19.2439	14.8747	35.1583	22	-0.218262	-1.10252	-1.76642	-0.1931	-0.564638	0.676363
lincRNA	AC073288.1	ENSG00000239628	4.93336	20.4909	2.35149	7.53023	16.858	133.099	44	-3.15686	-1.10252	-4.22586	-2.54674	-1.38407	1.59693
lincRNA	AC008667.1	ENSG00000249526	67.4225	156.755	212.81	94.5463	221.138	850.078	337.667	-2.3243	-1.10709	-0.666034	-1.83651	-0.610653	1.332
lincRNA	AL133279.1	ENSG00000258538	4.11113	16.3927	5.29085	36.8145	0.99165	76.5949	35.3333	-3.10342	-1.10797	-2.73946	0.0592431	-5.15506	1.11622
lincRNA	AC026167.1	ENSG00000226022	27.9557	260.234	47.0298	63.5886	101.148	1889.76	561	-4.32679	-1.10819	-3.57635	-3.14116	-2.47153	1.75213
lincRNA	LINC01535	ENSG00000226686	632.292	335.026	295.112	1142.92	311.378	614.015	723	-0.193405	-1.10972	-1.29273	0.660659	-1.21533	-0.235722
lincRNA	LINC01124	ENSG00000222033	0.822226	3.07363	17.0483	0.836692	10.9081	10.0452	6.66667	-3.01936	-1.11702	1.35459	-2.9942	0.710369	0.591474
lincRNA	AC069222.1	ENSG00000273374	46.8669	9.2209	9.40596	15.8972	16.858	30.1357	20	1.22857	-1.11702	-1.08835	-0.331231	-0.246562	0.591474
lincRNA	AL391497.1	ENSG00000272672	10.6889	6.14727	4.70298	15.0605	13.8831	10.0452	13.3333	-0.318919	-1.11702	-1.50339	0.175729	0.0582922	-0.408526
lincRNA	AL592435.1	ENSG00000237756	11.5112	6.14727	8.23022	10.0403	15.8664	15.0679	13.3333	-0.212003	-1.11702	-0.696035	-0.409234	0.250937	0.176436
lincRNA	LNCPRESS1	ENSG00000232301	5.75558	181.344	11.7575	21.754	1125.52	25.1131	393.667	-6.09587	-1.11824	-5.06533	-4.17762	1.51555	-3.97046
lincRNA	AC027288.1	ENSG00000257474	116.756	708.985	309.221	493.649	3583.82	529.886	1542	-3.72323	-1.12098	-2.31809	-1.64325	1.2167	-1.54105
lincRNA	AC140725.1	ENSG00000259553	31.2446	16.3927	41.1511	13.3871	17.8497	91.6628	35.6667	-0.19097	-1.12152	0.206354	-1.41374	-0.998677	1.36176
lincRNA	AC021086.1	ENSG00000247877	529.514	252.038	305.694	398.266	498.8	838.777	549	-0.0521382	-1.12316	-0.844719	-0.463075	-0.138345	0.611481
lincRNA	AC011840.2	ENSG00000259928	0.822226	3.07363	0.0587873	2.51008	0.099165	21.3461	6.7	-3.02655	-1.12422	-6.83251	-1.41643	-6.07819	1.67174
lincRNA	AL022100.2	ENSG00000283255	2.46668	66.5954	2.35149	145.584	179.489	101.708	145.333	-5.88065	-1.12587	-5.94965	0.00249107	0.304527	-0.514932
lincRNA	AC068282.1	ENSG00000236682	70.7115	38.9327	33.5087	61.9152	37.6827	179.559	85	-0.265519	-1.12648	-1.34293	-0.457168	-1.17356	1.07892
lincRNA	AC004943.3	ENSG00000279206	15.6223	7.17181	8.23022	24.2641	10.9081	8.78958	15.6667	-0.00409158	-1.12729	-0.928696	0.631124	-0.522292	-0.833832
lincRNA	AC080078.1	ENSG00000270302	1.64445	7.17181	6.4666	8.36692	16.858	25.1131	15.6667	-3.25202	-1.12729	-1.27662	-0.904929	0.105739	0.680741
lincRNA	AP001628.1	ENSG00000225218	26.3112	54.3009	32.9209	112.117	137.839	104.219	118.667	-2.17316	-1.12787	-1.84984	-0.0819123	0.216073	-0.187292
lincRNA	AC010280.2	ENSG00000248884	0.822226	7.17181	0.587873	0.0836692	1.9833	56.5045	15.7	-4.25509	-1.13035	-4.73912	-2	-2.98479	1.8476
lincRNA	AC093297.2	ENSG00000272335	296.001	213.105	270.421	685.251	368.894	264.943	467.333	-0.658848	-1.13289	-0.789242	0.552181	-0.341246	-0.818769
lincRNA	VASH1-AS1	ENSG00000258301	750.693	306.339	673.702	949.646	575.157	381.719	673	0.157616	-1.13548	0.00150435	0.496783	-0.226651	-0.818096
lincRNA	CLIP1-AS1	ENSG00000257097	86.3338	89.1354	48.2056	322.963	67.4322	168.258	196	-1.18286	-1.13678	-2.02358	0.720517	-1.53934	-0.220181
lincRNA	LINC02334	ENSG00000274317	368.357	370.885	338.027	1056.74	275.679	1138.88	816	-1.14746	-1.1376	-1.27143	0.372983	-1.56558	0.480973
lincRNA	AC245060.6	ENSG00000279278	54.2669	34.8345	21.1634	66.0987	26.7745	155.701	76.6667	-0.498526	-1.13808	-1.85703	-0.213977	-1.51774	1.02211
lincRNA	AC015961.1	ENSG00000267651	15.6223	13.3191	7.64235	42.6713	18.8413	22.6018	29.3333	-0.908934	-1.13905	-1.94045	0.540726	-0.638639	-0.376105
lincRNA	FAM138C	ENSG00000218839	46.0447	49.1781	5.87873	9.20362	169.572	179.559	108.333	-1.23437	-1.13939	-4.20383	-3.55713	0.646422	0.728977
lincRNA	LINC01909	ENSG00000266258	50.1558	104.504	104.053	336.35	98.1733	238.574	230.333	-2.19923	-1.14017	-1.1464	0.546242	-1.23032	0.0507157
lincRNA	LINC01793	ENSG00000222030	24.6668	87.0863	7.64235	13.3871	25.7829	670.519	192	-2.96046	-1.14059	-4.65095	-3.84219	-2.89662	1.80417
lincRNA	AC239804.1	ENSG00000254539	284.49	101.43	198.701	181.562	192.38	326.47	223.667	0.347029	-1.14087	-0.170751	-0.300886	-0.217391	0.545601
lincRNA	LINC02032	ENSG00000241131	0.822226	9.2209	34.6845	5.02015	2.97495	65.294	20.3333	-4.62817	-1.14087	0.770444	-2.01804	-2.77291	1.6831
lincRNA	AL591848.4	ENSG00000260855	69.067	69.669	105.229	254.355	83.2986	91.6628	153.667	-1.15374	-1.14121	-0.546269	0.727036	-0.88344	-0.745396
lincRNA	AC023347.1	ENSG00000235774	0.0822226	36.8836	5.29085	0.0836692	25.7829	273.733	81.3667	-2	-1.14146	-3.94287	-2	-1.65802	1.75026
lincRNA	AL137802.2	ENSG00000261135	700.537	91.1845	304.518	182.399	179.489	257.409	201.333	1.79887	-1.14273	0.596942	-0.142489	-0.165693	0.354477
lincRNA	LINC01999	ENSG00000267772	10.6889	54.3009	32.9209	5.85685	20.8246	416.877	120	-3.48884	-1.14399	-1.86596	-4.35677	-2.52667	1.79659
lincRNA	AC145422.1	ENSG00000256742	612.559	425.186	321.566	1234.12	941.076	497.239	940	-0.617813	-1.14457	-1.54754	0.392752	0.00165023	-0.918721
lincRNA	LINC01431	ENSG00000232645	27.1335	10.2454	25.8664	16.7338	18.8413	36.414	22.6667	0.259501	-1.14559	0.190507	-0.437803	-0.26667	0.68392
lincRNA	AL138885.2	ENSG00000228478	0.0822226	6.14727	2.35149	2.51008	3.9666	42.6923	13.6667	-2	-1.15264	-2.53901	-2.44486	-1.78469	1.64331
lincRNA	AC245060.5	ENSG00000274422	47.6891	30.7363	18.2241	41.8346	20.8246	168.258	68.3333	-0.518929	-1.15264	-1.90675	-0.707892	-1.7143	1.30001
lincRNA	ITGB1-DT	ENSG00000229656	324.779	287.897	259.84	178.216	335.178	1721.5	640.667	-0.980114	-1.15402	-1.30195	-1.84595	-0.934648	1.42602
lincRNA	AC012055.2	ENSG00000251213	1.64445	5.12272	0.0587873	0.0836692	0.099165	42.6923	11.4	-2.79335	-1.15405	-2	-2	-2	1.90494
lincRNA	AC073591.1	ENSG00000257835	350.268	354.492	480.88	1575.49	213.205	337.771	789	-1.17156	-1.15427	-0.714349	0.997705	-1.88779	-1.22398
lincRNA	LINC02029	ENSG00000241544	51.8003	14.3436	30.5694	13.3871	24.7912	69.061	32	0.694887	-1.15766	-0.0659846	-1.25723	-0.368241	1.1098
lincRNA	AL359091.3	ENSG00000272593	439.069	74.7918	207.519	237.621	60.4906	195.882	167	1.3946	-1.1589	0.313396	0.508812	-1.46506	0.230137
lincRNA	AL035252.3	ENSG00000277938	11.5112	17.4173	11.1696	48.5282	17.8497	51.4818	39	-1.76044	-1.16296	-1.8039	0.315348	-1.12757	0.400589
lincRNA	AL122058.1	ENSG00000226308	39.4669	40.9818	100.526	66.0987	16.858	226.018	92	-1.22099	-1.16665	0.127866	-0.477012	-2.4482	1.29673
lincRNA	AC243562.3	ENSG00000259774	108.534	93.2336	322.742	248.498	226.096	129.332	209.333	-0.947657	-1.16688	0.62458	0.24743	0.111135	-0.694718
lincRNA	LINC01666	ENSG00000279579	53.4447	52.2518	66.4296	122.157	98.1733	134.355	117.333	-1.13449	-1.16706	-0.820714	0.0581248	-0.25721	0.195437
lincRNA	AL606491.1	ENSG00000225643	28.7779	31.7609	12.3453	13.3871	102.14	119.287	71.3333	-1.30961	-1.16733	-2.53061	-2.41374	0.517899	0.741791
lincRNA	LINC01427	ENSG00000225321	15.6223	39.9572	25.2785	40.9979	28.7578	241.086	90	-2.52632	-1.17147	-1.83201	-1.13437	-1.64597	1.42155
lincRNA	LINC02453	ENSG00000245017	120.045	58.3991	85.2415	27.6109	108.09	317.681	131.667	-0.133315	-1.17287	-0.627262	-2.25358	-0.284659	1.27069
lincRNA	LINC00648	ENSG00000259129	319.024	448.751	384.469	654.294	1456.73	986.944	1012.33	-1.66595	-1.1737	-1.39675	-0.629674	0.525053	-0.0366437
lincRNA	LINC00881	ENSG00000241135	31.2446	16.3927	22.3392	7.53023	15.8664	107.986	37	-0.243919	-1.17447	-0.72795	-2.29676	-1.22155	1.54525
lincRNA	AC024559.1	ENSG00000238043	28.7779	58.3991	12.3453	25.9375	51.5658	394.275	132.333	-2.20114	-1.18016	-3.42214	-2.35107	-1.35969	1.57503
lincRNA	SEMA6A-AS2	ENSG00000249167	76.467	87.0863	92.296	136.381	153.706	345.305	197.667	-1.37016	-1.18255	-1.09873	-0.535428	-0.362898	0.804802
lincRNA	AC006065.4	ENSG00000256732	2.46668	91.1845	60.5509	1.67338	0.099165	777.25	207.033	-6.39115	-1.183	-1.77364	-6.95095	-2	1.90852
lincRNA	AL359915.1	ENSG00000227712	72.3559	184.418	222.216	147.258	383.769	875.191	420	-2.53721	-1.18741	-0.918427	-1.51204	-0.130153	1.05921
lincRNA	AC087742.1	ENSG00000274363	20.5557	11.27	9.40596	30.9576	18.8413	26.3687	25.6667	-0.320361	-1.18741	-1.44825	0.270399	-0.445994	0.0389329
lincRNA	AC022973.2	ENSG00000253720	17.2668	27.6627	16.4604	23.4274	37.6827	154.445	63	-1.86736	-1.18741	-1.93635	-1.42716	-0.74145	1.29367
lincRNA	AL512631.1	ENSG00000271046	0.822226	2.04909	0.0587873	1.67338	0.99165	13.8122	4.66667	-2.50479	-1.18741	-6.31074	-1.47962	-2.23449	1.56548
lincRNA	AC044839.1	ENSG00000205106	5.75558	3.07363	0.587873	1.67338	3.9666	18.8348	7	-0.282393	-1.18741	-3.57378	-2.06459	-0.819452	1.42798
lincRNA	AL031008.1	ENSG00000275438	0.0822226	1.02454	2.35149	0.836692	2.97495	3.76696	2.33333	-4.82671	-1.18741	0.0111833	-1.47962	0.350473	0.69101
lincRNA	AC007879.4	ENSG00000240440	8.22226	4.09818	0.0587873	2.51008	3.9666	26.3687	9.33333	-0.182857	-1.18741	-7.31074	-1.89466	-1.23449	1.49836
lincRNA	AP001628.2	ENSG00000233754	0.0822226	2.04909	0.0587873	0.836692	2.97495	12.5565	4.66667	-5.82671	-1.18741	-6.31074	-2.47962	-0.649527	1.42798
lincRNA	LINC01305	ENSG00000231453	1.64445	14.3436	0.0587873	0.0836692	44.6242	66.5497	32.7	-4.31361	-1.18888	-2	-2	0.448537	1.02514
lincRNA	AC008752.1	ENSG00000266950	64.1336	60.4481	51.1449	97.0563	94.2067	254.898	138	-1.10551	-1.1909	-1.43201	-0.507774	-0.550766	0.885251
lincRNA	AL445985.1	ENSG00000228741	652.025	460.021	830.076	1713.55	237.996	1083.63	1050.33	-0.687847	-1.19108	-0.339531	0.706138	-2.14184	0.0450247
lincRNA	AC104794.2	ENSG00000260077	90.4449	25.6136	37.6239	35.9778	90.2401	52.7375	58.6667	0.624498	-1.19563	-0.640893	-0.705435	0.621228	-0.153712
lincRNA	AC009021.1	ENSG00000260905	24.6668	23.5645	48.2056	50.2015	19.833	102.964	54	-1.13039	-1.19634	-0.16376	-0.105228	-1.44506	0.931104
lincRNA	AC091078.3	ENSG00000258909	45.2224	43.0309	28.8058	138.891	29.7495	125.565	98.6667	-1.12552	-1.19719	-1.77621	0.493318	-1.7297	0.347805
lincRNA	FAM41C	ENSG00000230368	18.089	31.7609	38.2117	56.0584	25.7829	158.212	73	-2.01279	-1.20065	-0.933881	-0.380966	-1.50148	1.11589
lincRNA	LINC01140	ENSG00000267272	37.8224	61.4727	56.4358	30.1209	35.6994	443.246	141.667	-1.90519	-1.20448	-1.32782	-2.23366	-1.98853	1.64561
lincRNA	AP005229.1	ENSG00000267051	0.822226	12.2945	25.8664	3.34677	0.99165	100.452	28.3333	-5.10682	-1.20448	-0.131421	-3.08166	-4.83653	1.82594
lincRNA	AC096733.2	ENSG00000273472	31.2446	12.2945	41.1511	35.9778	14.8747	33.9027	28.3333	0.141106	-1.20448	0.53843	0.344606	-0.929635	0.258899
lincRNA	LINC02474	ENSG00000228437	7.40004	102.454	29.9815	50.2015	254.854	492.217	236.333	-4.99715	-1.20584	-2.97868	-2.23502	0.108848	1.05847
lincRNA	AP001528.1	ENSG00000246523	170.201	94.2581	70.5447	79.4858	160.647	497.239	217.667	-0.354882	-1.20743	-1.62551	-1.45335	-0.438224	1.19182
lincRNA	AC092118.1	ENSG00000187185	5.75558	30.7363	37.036	0.836692	13.8831	248.62	71	-3.62478	-1.20787	-0.938891	-6.40698	-2.35449	1.80805
lincRNA	AC027801.4	ENSG00000262837	26.3112	30.7363	23.5149	105.423	50.5741	45.2036	71	-1.43214	-1.20787	-1.59424	0.570302	-0.489419	-0.651383
lincRNA	PACERR	ENSG00000273129	3.2889	1.02454	0.587873	0.0836692	3.9666	3.76696	2.36667	0.474751	-1.20787	-2.00928	-4.82202	0.745046	0.670545
lincRNA	AL390862.1	ENSG00000283053	0.0822226	1.02454	0.587873	0.836692	0.099165	7.53393	2.36667	-4.84718	-1.20787	-2.00928	-1.50009	-4.57688	1.67055
lincRNA	LINC02132	ENSG00000268804	1.64445	1.02454	0.0587873	0.836692	0.099165	7.53393	2.36667	-0.525249	-1.20787	-5.33121	-1.50009	-4.57688	1.67055
lincRNA	AL359458.1	ENSG00000226707	0.0822226	2.04909	0.0587873	0.0836692	0.099165	17.5792	4.73333	-5.84718	-1.20787	-6.33121	-5.82202	-5.57688	1.89294
lincRNA	AL451129.1	ENSG00000230365	0.0822226	1.02454	0.0587873	2.51008	0.099165	5.02262	2.36667	-4.84718	-1.20787	-5.33121	0.0848754	-4.57688	1.08558
lincRNA	AL512625.2	ENSG00000229422	117.578	9.2209	36.4481	15.8972	21.8163	28.8801	21.3333	2.46244	-1.21013	0.772735	-0.424341	0.032297	0.436964
lincRNA	AC099795.1	ENSG00000283973	86.3338	26.6382	18.8119	59.4052	45.6159	85.3845	61.6667	0.485434	-1.211	-1.71284	-0.0539024	-0.434954	0.469483
lincRNA	AC096642.1	ENSG00000277007	50.978	26.6382	18.2241	72.7922	52.5574	56.5045	61.6667	-0.274615	-1.211	-1.75865	0.239294	-0.230596	-0.126126
lincRNA	AC104806.2	ENSG00000250075	346.979	422.112	345.081	1486.8	532.516	778.506	978	-1.49498	-1.21221	-1.5029	0.604307	-0.877009	-0.329127
lincRNA	LINC01719	ENSG00000233396	883.893	223.351	478.528	446.794	476.984	675.542	517.667	0.771849	-1.21271	-0.113419	-0.212414	-0.118084	0.384022
lincRNA	AC125603.3	ENSG00000258249	0.0822226	8.19636	1.17575	4.18346	8.92485	53.9931	19	-2	-1.21294	-4.01435	-2.18323	-1.0901	1.50678
lincRNA	LINC00887	ENSG00000214145	27.9557	31.7609	12.9332	15.0605	59.499	179.559	73.6667	-1.39787	-1.21376	-2.50993	-2.29025	-0.308147	1.28537
lincRNA	LINC00378	ENSG00000225249	0.0822226	15.3682	3.52724	3.34677	31.7328	89.1515	35.6667	-2	-1.21463	-3.33797	-3.41374	-0.168602	1.32168
lincRNA	FAM138E	ENSG00000248893	6.57781	8.19636	1.17575	0.0836692	3.9666	66.5497	19.0333	-1.53285	-1.21547	-4.01688	-2	-2.26255	1.8059
lincRNA	PITPNM2-AS1	ENSG00000251497	0.822226	14.3436	4.70298	19.2439	16.858	75.3393	33.3333	-5.34129	-1.21656	-2.82532	-0.792562	-0.983528	1.17644
lincRNA	AL589743.5	ENSG00000277128	133.201	140.363	284.53	124.667	255.846	718.234	326.333	-1.29275	-1.21719	-0.197764	-1.38826	-0.351072	1.13811
lincRNA	LINC00926	ENSG00000247982	29.6001	42.0063	41.1511	127.177	47.5992	116.776	97.6667	-1.72226	-1.21726	-1.24694	0.380903	-1.03693	0.257804
lincRNA	AL390816.2	ENSG00000258903	94.556	46.1045	100.526	123.83	44.6242	161.979	107.333	-0.182857	-1.21912	-0.0945261	0.206268	-1.2662	0.593712
lincRNA	AC087636.1	ENSG00000258773	2.46668	52.2518	0.0587873	1.67338	11.8998	440.735	121.667	-5.62422	-1.21938	-2	-6.18402	-3.35392	1.85698
lincRNA	AL033384.1	ENSG00000236740	27.9557	91.1845	32.9209	41.8346	47.5992	676.798	212.333	-2.92512	-1.21947	-2.68926	-2.34356	-2.15732	1.67239
lincRNA	AC105345.1	ENSG00000205959	240.912	140.363	174.598	210.847	238.988	612.759	327	-0.440783	-1.22013	-0.905252	-0.633098	-0.452355	0.90603
lincRNA	AL157817.1	ENSG00000274652	23.0223	56.35	28.8058	121.32	177.505	87.8958	131.333	-2.51213	-1.22075	-2.1888	-0.114411	0.434629	-0.579367
lincRNA	AL359853.2	ENSG00000231966	17.2668	12.2945	9.99384	21.754	10.9081	61.5271	28.6667	-0.731378	-1.22136	-1.52026	-0.398093	-1.39397	1.10185
lincRNA	AC099518.2	ENSG00000261357	4.93336	6.14727	4.70298	8.36692	8.92485	30.1357	14.3333	-1.53873	-1.22136	-1.60773	-0.776605	-0.683474	1.0721
lincRNA	AL031985.4	ENSG00000284677	55.0892	43.0309	50.5571	74.4656	47.5992	207.183	100.667	-0.869746	-1.22614	-0.993602	-0.434939	-1.08058	1.04132
lincRNA	AC068987.3	ENSG00000260473	854.293	489.732	678.993	1543.7	899.427	862.635	1146.33	-0.424224	-1.22696	-0.755558	0.429364	-0.349949	-0.410205
lincRNA	AC135050.3	ENSG00000260911	9.04449	30.7363	38.2117	31.7943	34.7077	179.559	72	-2.99289	-1.22805	-0.913981	-1.17923	-1.05274	1.31839
lincRNA	LINC00434	ENSG00000227336	0.0822226	1.02454	1.76362	0.0836692	0.099165	8.78958	2.4	-4.86736	-1.22805	-0.444496	-4.84219	-4.59706	1.87276
lincRNA	FAM215A	ENSG00000267496	0.822226	1.02454	0.0587873	0.0836692	0.099165	8.78958	2.4	-1.54543	-1.22805	-5.35139	-4.84219	-4.59706	1.87276
lincRNA	BX005214.2	ENSG00000231140	0.0822226	5.12272	1.17575	1.67338	2.97495	38.9253	12	-2	-1.22805	-3.35139	-2.84219	-2.0121	1.69767
lincRNA	AP000439.1	ENSG00000255606	16.4445	15.3682	15.8726	16.7338	18.8413	86.6402	36	-1.13039	-1.22805	-1.18146	-1.10523	-0.934095	1.26704
lincRNA	LINC01908	ENSG00000265374	1.64445	38.9327	12.3453	11.7137	69.4155	238.574	91.3333	-5.79546	-1.23016	-2.88718	-2.96295	-0.395884	1.38523
lincRNA	AC114912.1	ENSG00000249645	1.64445	22.54	2.93936	5.02015	13.8831	174.536	53	-5.01031	-1.23351	-4.17242	-3.40019	-1.93266	1.71946
lincRNA	LINC01184	ENSG00000245937	3065.26	1320.64	1385.03	3573.51	1956.53	3858.63	3105.67	-0.0188939	-1.23367	-1.16499	0.20244	-0.666609	0.313184
lincRNA	AP002360.3	ENSG00000272301	89.6227	34.8345	51.1449	119.647	47.5992	69.061	82	0.12824	-1.23511	-0.681033	0.545089	-0.784687	-0.247753
lincRNA	LINC00571	ENSG00000223685	215.423	224.375	289.821	592.378	179.489	873.935	528.333	-1.29427	-1.23553	-0.866285	0.16507	-1.55756	0.726078
lincRNA	AC106052.1	ENSG00000272862	18.9112	4.09818	4.70298	5.85685	8.92485	16.3235	9.66667	0.968151	-1.23804	-1.03944	-0.722894	-0.115191	0.755861
lincRNA	AF064858.1	ENSG00000235888	18.9112	32.7854	27.0421	25.9375	22.8079	223.506	77.3333	-2.03185	-1.23804	-1.51588	-1.57605	-1.76155	1.53115
lincRNA	AC069307.1	ENSG00000269949	23.8446	12.2945	24.1028	20.9173	51.5658	12.5565	29	-0.282393	-1.23804	-0.266853	-0.471355	0.830362	-1.20761
lincRNA	LINC00265	ENSG00000188185	501.558	295.069	338.615	584.848	437.318	1192.87	696.667	-0.474052	-1.23942	-1.04082	-0.252407	-0.671787	0.775898
lincRNA	AC239800.3	ENSG00000263590	94.556	87.0863	78.1871	220.05	148.747	256.154	205.667	-1.12107	-1.23979	-1.39531	0.0975242	-0.467443	0.316701
lincRNA	AC074387.1	ENSG00000282033	6.57781	7.17181	6.4666	5.02015	1.9833	53.9931	17	-1.36986	-1.24512	-1.39446	-1.75973	-3.09956	1.66724
lincRNA	AL353747.3	ENSG00000231720	6.57781	7.17181	5.87873	9.20362	9.9165	37.6696	17	-1.36986	-1.24512	-1.53196	-0.885262	-0.777632	1.14787
lincRNA	LINC02208	ENSG00000250891	23.8446	85.0372	492.049	18.4072	19.833	706.933	201.667	-3.08024	-1.24581	1.28683	-3.45363	-3.346	1.8096
lincRNA	AP000253.1	ENSG00000234509	32.889	17.4173	15.2847	5.02015	44.6242	91.6628	41.3333	-0.329698	-1.24679	-1.43522	-3.0415	0.110522	1.14903
lincRNA	LINC00266-1	ENSG00000149656	59.2003	115.774	104.053	213.357	93.2151	597.692	275	-2.21576	-1.24813	-1.40211	-0.366165	-1.5608	1.11997
lincRNA	AC113385.1	ENSG00000249787	29.6001	16.3927	16.4604	23.4274	26.7745	77.8506	39	-0.39787	-1.25042	-1.24447	-0.735278	-0.542612	0.997234
lincRNA	AC084757.3	ENSG00000259705	69.067	32.7854	28.8058	86.1793	55.5324	94.1741	78	-0.175478	-1.25042	-1.43712	0.143868	-0.490144	0.271856
lincRNA	AC125618.1	ENSG00000239774	109.356	66.5954	49.9692	57.7318	59.499	435.712	158.667	-0.536966	-1.2525	-1.66689	-1.45856	-1.41506	1.45738
lincRNA	AC110285.1	ENSG00000262223	81.4004	37.9082	61.1388	66.0987	110.073	101.708	90.3333	-0.150223	-1.25275	-0.563171	-0.450636	0.285132	0.171103
lincRNA	AC090844.3	ENSG00000265799	13.9778	12.2945	14.6968	9.20362	28.7578	60.2714	29.3333	-1.0694	-1.25452	-0.997037	-1.67227	-0.0285852	1.03893
lincRNA	AC011815.2	ENSG00000274184	33.7113	12.2945	12.3453	18.4072	23.7996	52.7375	29.3333	0.20069	-1.25452	-1.24858	-0.672268	-0.301604	0.846288
lincRNA	AC023794.1	ENSG00000248265	1534.27	1124.95	6594.17	1005.7	3949.74	3601.22	2684.33	-0.807008	-1.2547	1.29663	-1.41636	0.557195	0.423921
lincRNA	LINC01508	ENSG00000231107	69.8892	655.709	550.249	748.003	1679.86	2644.41	1564.67	-4.48464	-1.25473	-1.5077	-1.06474	0.102481	0.75709
lincRNA	AL445483.1	ENSG00000260088	66.6003	75.8163	87.0052	74.4656	76.357	473.382	181	-1.44239	-1.25541	-1.05682	-1.28134	-1.24516	1.38701
lincRNA	AC004982.2	ENSG00000272894	100.312	35.8591	73.4841	42.6713	40.6576	207.183	85.6667	0.227683	-1.2564	-0.221302	-1.00547	-1.07521	1.2741
lincRNA	AC008280.3	ENSG00000272156	75.6448	26.6382	129.332	61.9152	59.499	71.5723	63.6667	0.248703	-1.25704	1.02247	-0.0402436	-0.0976728	0.168863
lincRNA	AL513329.1	ENSG00000227740	91.2671	89.1354	122.278	268.578	98.1733	276.244	213.333	-1.22494	-1.25904	-0.80295	0.332233	-1.11971	0.372834
lincRNA	FAM66E	ENSG00000225725	506.491	185.443	288.646	406.633	234.029	767.205	444.333	0.188895	-1.26067	-0.622344	-0.127917	-0.924953	0.78797
lincRNA	AL357552.2	ENSG00000228423	22.2001	35.8591	16.4604	133.871	61.4823	45.2036	86	-1.95377	-1.262	-2.38533	0.638433	-0.484166	-0.9279
lincRNA	AC015689.1	ENSG00000254480	54.2669	24.5891	14.1089	25.1008	24.7912	153.19	59	-0.120642	-1.2627	-2.0641	-1.23298	-1.25088	1.37653
lincRNA	LINC00508	ENSG00000256971	0.0822226	10.2454	0.0587873	0.836692	1.9833	89.1515	24.6667	-2	-1.26758	-2	-4.88172	-3.63659	1.8537
lincRNA	LINC02560	ENSG00000268307	9.04449	5.12272	12.9332	7.53023	13.8831	17.5792	12.3333	-0.447452	-1.26758	0.0685165	-0.711796	0.170767	0.511304
lincRNA	AC092171.2	ENSG00000230733	57.5558	58.3991	46.4419	230.927	85.2819	75.3393	140.667	-1.28925	-1.26826	-1.59878	0.715157	-0.721969	-0.900807
lincRNA	LINC02352	ENSG00000259448	132.378	29.7118	49.9692	71.9556	42.6409	107.986	71.6667	0.885294	-1.27027	-0.520264	0.0058038	-0.749063	0.591474
lincRNA	LINC02192	ENSG00000261325	64.9559	113.724	82.8901	155.625	160.647	596.436	274.333	-2.0784	-1.27039	-1.72666	-0.817858	-0.772033	1.12044
lincRNA	AL583722.1	ENSG00000256050	7.40004	5.12272	1.76362	0.0836692	14.8747	27.6244	12.3667	-0.740853	-1.27147	-2.80985	-2	0.266409	1.15949
lincRNA	LINC02157	ENSG00000259763	9.86671	7.17181	8.23022	19.2439	15.8664	16.3235	17.3333	-0.812907	-1.27314	-1.07455	0.150854	-0.127574	-0.086598
lincRNA	LINC01068	ENSG00000227676	18.089	14.3436	28.8058	23.4274	16.858	74.0836	34.6667	-0.938438	-1.27314	-0.267192	-0.565353	-1.04011	1.09561
lincRNA	AC087354.1	ENSG00000254258	158.69	489.732	246.907	1750.36	1043.22	511.051	1183.67	-2.89898	-1.2732	-2.26123	0.564389	-0.182225	-1.21172
lincRNA	AC103736.1	ENSG00000254427	313.268	47.1291	114.635	41.8346	92.2234	249.875	114	1.45836	-1.27435	0.00801602	-1.44626	-0.305828	1.13217
lincRNA	AC004158.1	ENSG00000260664	1726.68	1103.43	889.451	3318.32	2430.53	2005.28	2671.33	-0.629563	-1.27556	-1.58657	0.312894	-0.136287	-0.413756
lincRNA	AC145343.1	ENSG00000265055	5.75558	7.17181	10.5817	0.0836692	4.95825	59.0158	17.3667	-1.59329	-1.27591	-0.714748	-2	-1.80842	1.76478
lincRNA	AL391645.1	ENSG00000241505	138.134	20.4909	21.7513	40.1612	6.94155	118.032	49.6667	1.47572	-1.27729	-1.19118	-0.306474	-2.83895	1.24882
lincRNA	FOCAD-AS1	ENSG00000227071	97.8449	40.9818	77.0113	122.994	94.2067	70.3166	99.3333	-0.021781	-1.27729	-0.367207	0.308236	-0.0764475	-0.498412
lincRNA	AC092620.3	ENSG00000260059	9.86671	11.27	4.11511	36.8145	16.858	26.3687	27.3333	-1.47002	-1.27817	-2.73166	0.429612	-0.697224	-0.0518326
lincRNA	AC012617.1	ENSG00000267053	64.1336	64.5463	69.9569	199.97	127.923	128.077	156.667	-1.28854	-1.27929	-1.16316	0.352082	-0.292424	-0.29069
lincRNA	AC037487.1	ENSG00000265912	23.0223	21.5154	11.1696	18.4072	31.7328	129.332	52.3333	-1.1847	-1.28236	-2.22816	-1.50746	-0.721755	1.30528
lincRNA	MIR124-2HG	ENSG00000254377	18843.8	2817.5	957.057	13268.3	12.8914	5922.92	6862.67	1.45725	-1.28435	-2.84209	0.951139	-9.05621	-0.21246
lincRNA	AL365204.1	ENSG00000231460	1142.89	765.335	809.501	3415.38	585.073	1156.46	1864.33	-0.705968	-1.2845	-1.20356	0.873386	-1.67197	-0.688947
lincRNA	AC068987.1	ENSG00000259887	119.223	36.8836	44.0905	102.076	85.2819	77.8506	90	0.405663	-1.28695	-1.02946	0.181654	-0.0776854	-0.209217
lincRNA	AC090518.1	ENSG00000260392	200.623	127.044	212.222	191.603	111.065	739.58	310	-0.62778	-1.28695	-0.546694	-0.694151	-1.48087	1.25444
lincRNA	AC068870.1	ENSG00000260619	20.5557	6.14727	11.1696	9.20362	13.8831	25.1131	15	0.454573	-1.28695	-0.425387	-0.70469	-0.111633	0.743477
lincRNA	AC112693.1	ENSG00000258888	15.6223	10.2454	4.70298	18.4072	1.9833	64.0384	25	-0.678321	-1.28695	-2.41028	-0.441655	-3.65595	1.35701
lincRNA	LINC01391	ENSG00000244578	32.889	18.4418	18.8119	28.4475	30.7411	87.8958	45	-0.452318	-1.28695	-1.25828	-0.661621	-0.549754	0.965869
lincRNA	LINC01678	ENSG00000225331	3.2889	2.04909	0.0587873	2.51008	1.9833	12.5565	5	-0.604321	-1.28695	-6.41028	-0.994196	-1.33403	1.32844
lincRNA	AP000962.1	ENSG00000269950	132.378	90.1599	143.441	137.218	334.186	203.416	221	-0.739378	-1.29349	-0.62359	-0.687581	0.596605	-0.119613
lincRNA	AL158835.1	ENSG00000224023	239.268	91.1845	126.981	186.582	143.789	380.463	223.667	0.0972761	-1.29449	-0.816743	-0.261537	-0.637394	0.766407
lincRNA	AL353614.1	ENSG00000231052	4.11113	2.04909	3.52724	3.34677	0.099165	13.8122	5.03333	-0.291979	-1.29653	-0.512976	-0.588745	-5.66554	1.45636
lincRNA	AL135923.2	ENSG00000231902	1.64445	2.04909	3.52724	2.51008	0.099165	15.0679	5.03333	-1.61391	-1.29653	-0.512976	-1.00378	-5.66554	1.58189
lincRNA	AC016229.2	ENSG00000267677	13.9778	40.9818	61.7266	28.4475	31.7328	296.334	100.667	-2.84837	-1.29653	-0.705621	-1.82321	-1.66554	1.55764
lincRNA	AL691497.1	ENSG00000231510	0.0822226	9.2209	6.4666	4.18346	19.833	53.9931	22.6667	-2	-1.29759	-1.80949	-2.4378	-0.192669	1.2522
lincRNA	LINC01948	ENSG00000248727	34.5335	32.7854	23.5149	10.877	21.8163	259.92	80.6667	-1.22398	-1.29892	-1.7784	-2.89069	-1.88657	1.68803
lincRNA	AF111169.1	ENSG00000258610	767.959	341.173	798.919	1230.77	630.689	518.585	840	-0.12936	-1.29988	-0.0723401	0.551105	-0.41346	-0.695808
lincRNA	AP001029.1	ENSG00000267108	13.1556	14.3436	17.6362	25.9375	15.8664	74.0836	35.3333	-1.42535	-1.30062	-1.00249	-0.445992	-1.15506	1.06812
lincRNA	AL121652.1	ENSG00000273165	9.04449	7.17181	4.70298	29.2842	11.8998	7.53393	17.6667	-0.965919	-1.30062	-1.90938	0.729094	-0.570093	-1.22956
lincRNA	AC068987.4	ENSG00000261586	598.581	157.78	382.705	518.749	358.977	233.552	389.333	0.62054	-1.30309	-0.0247726	0.414032	-0.117113	-0.737264
lincRNA	LINC01266	ENSG00000224957	2704.3	293.02	40.5632	56.0584	124.948	2482.43	723.333	1.90252	-1.30366	-4.15642	-3.68966	-2.53333	1.77902
lincRNA	LINC02088	ENSG00000227685	32.889	43.0309	39.3875	44.3447	49.5825	271.221	106.333	-1.69291	-1.30515	-1.43279	-1.26176	-1.10069	1.35088
lincRNA	LINC01122	ENSG00000233723	1202.09	1387.23	1278.04	2140.26	1566.81	7719.76	3428.67	-1.5121	-1.30544	-1.42372	-0.679862	-1.12982	1.17091
lincRNA	AL445623.1	ENSG00000233906	32.0668	20.4909	17.0483	100.403	12.8914	23.8574	50.6667	-0.659956	-1.30605	-1.57141	0.986695	-1.97462	-1.0866
lincRNA	AC024651.2	ENSG00000259870	0.0822226	2.04909	0.587873	0.0836692	0.099165	18.8348	5.06667	-5.94536	-1.30605	-3.10746	-5.9202	-5.67506	1.89429
lincRNA	AL691447.2	ENSG00000232063	344.513	370.885	383.293	1013.23	656.472	1103.72	917.333	-1.41289	-1.30647	-1.259	0.14345	-0.482712	0.266857
lincRNA	GRM7-AS3	ENSG00000226258	300.935	950.778	216.925	2679.93	2109.24	2198.65	2360.33	-2.97147	-1.31181	-3.44372	0.183203	-0.162268	-0.102372
lincRNA	LINC00665	ENSG00000232677	1322.14	883.158	1540.81	3138.43	1871.24	1187.85	2194.67	-0.731127	-1.31326	-0.510309	0.516043	-0.230005	-0.88565
lincRNA	AC140912.1	ENSG00000261227	0.0822226	5.12272	0.0587873	0.0836692	0.099165	47.7149	12.7333	-2	-1.31363	-2	-2	-2	1.90583
lincRNA	DPH6-DT	ENSG00000248079	309.157	513.297	366.245	346.391	991.65	3034.92	1277	-2.04635	-1.31489	-1.80188	-1.88229	-0.364856	1.2489
lincRNA	C9orf170	ENSG00000204446	1.64445	14.3436	1.17575	0.0836692	11.8998	119.287	35.7	-4.44024	-1.31551	-4.92428	-2	-1.58499	1.74044
lincRNA	AC138932.2	ENSG00000258354	86.3338	26.6382	49.9692	30.9576	57.5157	130.588	66.3333	0.380191	-1.31624	-0.408695	-1.09944	-0.205778	0.977217
lincRNA	AC104073.4	ENSG00000282381	705.47	821.685	994.681	2548.57	2246.09	1064.79	2053	-1.54108	-1.32108	-1.04543	0.311952	0.12968	-0.947158
lincRNA	ERVK-28	ENSG00000267696	726.848	1723.28	1203.38	5764.81	4315.66	2108.24	4307	-2.56696	-1.32152	-1.8396	0.42059	0.00289813	-1.03064
lincRNA	AL391361.2	ENSG00000224371	17.2668	1220.23	332.736	72.7922	8520.26	591.413	3050	-7.46467	-1.32165	-3.19636	-5.38888	1.48209	-2.36657
lincRNA	AC034223.2	ENSG00000251281	0.0822226	6.14727	0.587873	0.0836692	2.97495	53.9931	15.3667	-2	-1.32179	-4.70816	-2	-2.36887	1.81297
lincRNA	AP000808.1	ENSG00000250508	17.2668	13.3191	9.99384	33.4677	29.7495	37.6696	33.3333	-0.948969	-1.32347	-1.73786	0.0058038	-0.1641	0.176436
lincRNA	AC244394.2	ENSG00000234225	57.5558	13.3191	21.7513	25.9375	38.6743	37.6696	33.3333	0.787997	-1.32347	-0.615865	-0.361928	0.214411	0.176436
lincRNA	LINC02111	ENSG00000250822	0.822226	10.2454	1.76362	3.34677	1.9833	89.1515	25.6667	-4.96422	-1.32491	-3.86329	-2.93905	-3.69392	1.79636
lincRNA	AL513542.1	ENSG00000228778	1.64445	3.07363	0.587873	0.0836692	0.99165	27.6244	7.7	-2.22725	-1.32491	-3.71128	-6.52402	-2.95696	1.84301
lincRNA	AP000943.1	ENSG00000233536	0.822226	3.07363	0.0587873	0.836692	0.099165	27.6244	7.7	-3.22725	-1.32491	-7.03321	-3.20209	-6.27888	1.84301
lincRNA	AC126755.4	ENSG00000257563	84.6893	27.6627	49.3813	34.3044	59.499	134.355	69.3333	0.288631	-1.32561	-0.489584	-1.01516	-0.220684	0.954429
lincRNA	AL391987.2	ENSG00000223379	176.779	136.264	185.18	245.151	269.729	577.601	341.667	-0.950646	-1.32618	-0.883662	-0.478919	-0.34108	0.757484
lincRNA	AC087280.2	ENSG00000283415	227.757	297.118	166.368	452.651	748.696	1180.32	745.333	-1.71039	-1.32685	-2.16351	-0.719488	0.00649376	0.663214
lincRNA	AP000766.1	ENSG00000261098	142.245	67.62	87.593	256.865	114.04	110.498	170	-0.257155	-1.33001	-0.956647	0.595473	-0.575998	-0.62152
lincRNA	AC017015.2	ENSG00000242190	61.667	15.3682	40.5632	25.1008	30.7411	69.061	38.6667	0.673407	-1.33114	0.0690817	-0.623359	-0.330919	0.836781
lincRNA	AL021368.2	ENSG00000272316	2445.3	393.425	664.296	1209.02	858.769	828.732	990.333	1.30403	-1.33182	-0.576088	0.287853	-0.205644	-0.257009
lincRNA	CRNDE	ENSG00000245694	31206	2743.73	5644.17	7265.84	4490.19	9432.48	6908	2.17548	-1.33213	-0.291508	0.072861	-0.621491	0.449368
lincRNA	AC020928.2	ENSG00000267260	192.401	81.9636	109.344	253.518	193.372	153.19	206.667	-0.10319	-1.33425	-0.918427	0.294781	-0.0959287	-0.431985
lincRNA	AC008050.1	ENSG00000259124	1133.03	687.47	710.15	701.985	1057.1	4147.43	1736	-0.615584	-1.3364	-1.28957	-1.30625	-0.715657	1.25645
lincRNA	AC016590.1	ENSG00000267605	72.3559	64.5463	59.963	235.947	98.1733	135.611	163	-1.17169	-1.33647	-1.44273	0.533593	-0.731469	-0.265401
lincRNA	AC091987.1	ENSG00000253584	53.4447	1002	112.284	1599.76	3491.6	2724.77	2534.33	-5.56742	-1.33872	-4.49639	-0.663754	0.462282	0.104528
lincRNA	AP003486.1	ENSG00000255455	187.468	137.289	234.561	606.602	220.146	121.798	348	-0.892446	-1.34187	-0.569123	0.801663	-0.660625	-1.51459
lincRNA	AC109588.1	ENSG00000250038	4.11113	45.08	11.1696	22.5907	33.7161	354.095	114.333	-4.79757	-1.34269	-3.3556	-2.33945	-1.76174	1.63089
lincRNA	AL359881.3	ENSG00000270171	26.3112	5.12272	12.9332	9.20362	1.9833	32.647	13	1.01717	-1.34353	-0.00743238	-0.498239	-2.71254	1.32844
lincRNA	AL355340.1	ENSG00000236799	4.11113	5.12272	1.17575	15.0605	0.99165	25.1131	13	-1.6609	-1.34353	-3.46686	0.212255	-3.71254	0.949928
lincRNA	AC046168.1	ENSG00000259362	37.0002	21.5154	23.5149	35.9778	47.5992	91.6628	54.6667	-0.563129	-1.34529	-1.21709	-0.603555	-0.199724	0.745675
lincRNA	AC108102.1	ENSG00000272406	11.5112	16.3927	25.2785	38.4879	46.6075	40.1809	41.6667	-1.85586	-1.34584	-0.720981	-0.11449	0.16167	-0.0523823
lincRNA	AP001781.1	ENSG00000254990	30.4224	27.6627	45.2662	46.8548	29.7495	156.957	70.3333	-1.20908	-1.34627	-0.635774	-0.586012	-1.24134	1.15809
lincRNA	AC138969.3	ENSG00000257366	87.9782	27.6627	49.3813	34.3044	59.499	138.122	70.3333	0.322938	-1.34627	-0.510244	-1.03582	-0.241343	0.973663
lincRNA	AC064802.1	ENSG00000254339	52.6225	602.432	149.908	358.104	3878.34	334.004	1535	-4.86642	-1.34937	-3.35609	-2.09979	1.3372	-2.2003
lincRNA	AC103718.1	ENSG00000285108	16.4445	56.35	146.38	11.7137	83.2986	418.133	143.667	-3.12705	-1.35024	0.0269961	-3.61646	-0.786361	1.54124
lincRNA	AC008035.1	ENSG00000272369	279.557	303.265	166.368	582.338	633.664	1239.33	774	-1.46919	-1.35175	-2.21796	-0.410477	-0.288615	0.679156
lincRNA	AC004870.3	ENSG00000229192	7.40004	85.0372	11.1696	3.34677	17.8497	791.062	217.333	-4.87623	-1.35374	-4.28226	-6.021	-3.60594	1.86388
lincRNA	AC004540.1	ENSG00000214870	606.803	365.762	617.266	806.572	579.124	1578.36	935	-0.623738	-1.35406	-0.599073	-0.213164	-0.691095	0.755386
lincRNA	AC019186.1	ENSG00000234584	16.4445	36.8836	27.0421	47.6915	137.839	109.242	94.3333	-2.52016	-1.35479	-1.80256	-0.984036	0.547148	0.211687
lincRNA	AC009812.3	ENSG00000254162	57.5558	52.2518	57.0237	210.01	81.3153	85.3845	133.667	-1.21561	-1.35509	-1.22901	0.651817	-0.717041	-0.646594
lincRNA	LINC01224	ENSG00000269416	1961.01	510.223	745.423	1912.68	845.877	975.644	1305.33	0.587178	-1.35522	-0.808288	0.551177	-0.625898	-0.419992
lincRNA	AC011498.1	ENSG00000267011	68.2448	48.1536	52.9085	43.508	66.4405	315.169	123.333	-0.853772	-1.35685	-1.22099	-1.50321	-0.892427	1.35356
lincRNA	AC092127.1	ENSG00000260417	3.2889	9.2209	6.4666	20.0806	13.8831	41.4366	23.6667	-2.84718	-1.35988	-1.87178	-0.237053	-0.769527	0.808049
lincRNA	LINC01152	ENSG00000256124	7.40004	18.4418	5.29085	7.53023	44.6242	110.498	47.3333	-2.67725	-1.35988	-3.16128	-2.65209	-0.0850286	1.22309
lincRNA	AC007249.1	ENSG00000217258	34.5335	9.2209	11.7575	20.9173	6.94155	48.9705	23.6667	0.54514	-1.35988	-1.00928	-0.178159	-1.76953	1.04906
lincRNA	AC068987.2	ENSG00000260122	71.5337	38.9327	38.2117	143.074	69.4155	74.0836	100	-0.483305	-1.36095	-1.38791	0.516766	-0.52667	-0.432774
lincRNA	DSCR4	ENSG00000184029	8.22226	219.253	5.87873	4.18346	94.2067	1996.49	563.333	-6.09831	-1.3614	-6.58234	-7.07315	-2.58009	1.82541
lincRNA	IQCH-AS1	ENSG00000259673	972.694	504.076	378.59	1210.69	962.892	1849.58	1297	-0.415121	-1.36347	-1.77647	-0.0993442	-0.429732	0.512018
lincRNA	AC109439.2	ENSG00000250284	296.001	204.909	256.313	824.142	282.62	395.531	528.333	-0.835844	-1.36647	-1.04354	0.641445	-0.902584	-0.417657
lincRNA	AC079896.1	ENSG00000231781	0.822226	46.1045	4.11511	0.836692	204.28	188.348	119	-7.17721	-1.36798	-4.85389	-7.15205	0.779586	0.66244
lincRNA	AC012668.3	ENSG00000237525	23.0223	233.596	41.1511	23.4274	271.712	1893.53	603.333	-4.71185	-1.36894	-3.87395	-4.68669	-1.15088	1.65005
lincRNA	LINC01160	ENSG00000231346	6.57781	17.4173	13.5211	25.9375	30.7411	91.6628	45	-2.77425	-1.36941	-1.73472	-0.794887	-0.549754	1.02641
lincRNA	AC003975.1	ENSG00000197462	3.2889	35.8591	15.2847	6.69354	84.2902	232.296	92.6667	-4.81637	-1.36971	-2.59996	-3.79121	-0.136685	1.32584
lincRNA	AC020928.3	ENSG00000267353	111.001	38.9327	61.7266	128.014	106.107	52.7375	100.667	0.140981	-1.37053	-0.705621	0.346715	0.0759276	-0.932685
lincRNA	AC107294.2	ENSG00000272970	81.4004	20.4909	39.9753	59.4052	25.7829	77.8506	53	0.619043	-1.37101	-0.406882	0.164596	-1.03958	0.554715
lincRNA	AC073283.2	ENSG00000226087	28.7779	22.54	25.8664	15.0605	3.9666	192.115	58.3333	-1.01936	-1.37183	-1.17324	-1.95355	-3.87835	1.71958
lincRNA	AC069148.1	ENSG00000273209	96.2005	24.5891	29.3936	59.4052	44.6242	94.1741	63.6667	0.595506	-1.37252	-1.11503	-0.0999498	-0.51271	0.564792
lincRNA	AC136777.1	ENSG00000249868	17.2668	57.3745	62.9024	81.9959	69.4155	349.072	148.667	-3.10601	-1.3736	-1.24089	-0.858458	-1.09875	1.23144
lincRNA	AC109630.1	ENSG00000259269	19.7334	29.7118	5.87873	133.034	10.9081	76.5949	77	-1.96422	-1.37382	-3.71128	0.788866	-2.81945	-0.00760971
lincRNA	LINC01572	ENSG00000261008	4783.71	2865.65	2724.79	9276.41	5974.69	6520.61	7435	-0.636202	-1.37547	-1.44819	0.319234	-0.315469	-0.189325
lincRNA	AP001025.1	ENSG00000266578	74.8226	104.504	98.7626	91.1995	208.246	622.805	271.667	-1.86029	-1.37829	-1.4598	-1.57474	-0.383545	1.19694
lincRNA	LINC00391	ENSG00000238230	11.5112	9.2209	6.4666	31.7943	10.9081	28.8801	24	-1.06	-1.38005	-1.89196	0.405734	-1.13763	0.267039
lincRNA	AC004706.1	ENSG00000261996	17.2668	8.19636	15.2847	13.3871	28.7578	23.8574	21.3333	-0.305113	-1.38005	-0.481022	-0.672268	0.430846	0.16133
lincRNA	LINC02580	ENSG00000230587	87.9782	16.3927	21.1634	25.9375	15.8664	101.708	42.6667	1.04404	-1.38005	-1.01154	-0.718072	-1.42713	1.25325
lincRNA	AL137796.1	ENSG00000273384	15.6223	2.04909	2.93936	1.67338	2.97495	13.8122	5.33333	1.5505	-1.38005	-0.859534	-1.67227	-0.842172	1.37283
lincRNA	LINC02399	ENSG00000257725	0.822226	2.04909	1.76362	2.51008	6.94155	7.53393	5.33333	-2.69743	-1.38005	-1.5965	-1.08731	0.38022	0.498364
lincRNA	AC005330.1	ENSG00000267372	0.822226	3.07363	2.93936	0.836692	5.9499	21.3461	8	-3.28239	-1.38005	-1.4445	-3.25723	-0.427135	1.4159
lincRNA	AC020917.3	ENSG00000277825	3.2889	3.07363	3.52724	3.34677	5.9499	17.5792	8	-1.28239	-1.38005	-1.18146	-1.25723	-0.427135	1.13579
lincRNA	LINC01480	ENSG00000270164	0.0822226	2.04909	1.76362	0.836692	4.95825	12.5565	5.33333	-6.01936	-1.38005	-1.5965	-2.67227	-0.105207	1.23533
lincRNA	AC009486.1	ENSG00000261117	9.04449	5.12272	4.70298	12.5504	18.8413	7.53393	13.3333	-0.559927	-1.38005	-1.50339	-0.0873056	0.498865	-0.823564
lincRNA	RAMP2-AS1	ENSG00000197291	62.4892	31.7609	34.6845	20.0806	126.931	120.543	82.6667	-0.403699	-1.38005	-1.25302	-2.0415	0.618669	0.544168
lincRNA	ELDR	ENSG00000280890	22.2001	23.5645	28.8058	15.8972	10.9081	193.371	61.3333	-1.4661	-1.38005	-1.09031	-1.9479	-2.49126	1.65663
lincRNA	LINC00539	ENSG00000224429	357.668	153.682	243.967	338.86	196.347	752.137	400.667	-0.16378	-1.38246	-0.715715	-0.241711	-1.029	0.908593
lincRNA	LINC00880	ENSG00000243629	106.889	57.3745	85.8294	34.3044	73.3821	419.389	149.667	-0.485634	-1.38327	-0.802209	-2.12529	-1.02825	1.48653
lincRNA	AC068196.1	ENSG00000238171	74.0004	85.0372	136.386	282.802	69.4155	323.959	222	-1.58496	-1.38439	-0.702859	0.349233	-1.67723	0.545251
lincRNA	AC069287.1	ENSG00000254468	122.512	112.7	201.64	278.619	151.722	498.495	294.333	-1.26453	-1.38496	-0.545667	-0.0791594	-0.956016	0.760128
lincRNA	AC083801.2	ENSG00000260377	0.0822226	3.07363	0.0587873	0.836692	0.099165	28.8801	8.03333	-6.61032	-1.38605	-7.09435	-3.26323	-6.34002	1.846
lincRNA	AP000911.1	ENSG00000204241	55.0892	26.6382	21.1634	18.4072	34.7077	190.859	69.6667	-0.3387	-1.38697	-1.7189	-1.9202	-1.00521	1.45397
lincRNA	AC012435.2	ENSG00000261775	293.535	156.755	245.731	328.82	276.67	700.655	410	-0.482093	-1.38711	-0.738545	-0.318325	-0.567456	0.773081
lincRNA	LINC01030	ENSG00000253799	33.7113	47.1291	32.9209	148.095	54.5407	173.28	123.333	-1.87126	-1.38787	-1.90549	0.263956	-1.17716	0.490545
lincRNA	AC106864.2	ENSG00000250046	112.645	89.1354	37.6239	92.8729	232.046	445.757	233.333	-1.05061	-1.38832	-2.63267	-1.32906	-0.00798099	0.933866
lincRNA	AP003071.2	ENSG00000261070	346.979	77.8654	108.169	151.441	146.764	355.35	204	0.766281	-1.38951	-0.915288	-0.42981	-0.475069	0.800672
lincRNA	LINC02082	ENSG00000242268	360.957	184.418	273.361	872.67	123.956	355.35	483.667	-0.422185	-1.39103	-0.823207	0.851424	-1.96418	-0.444772
lincRNA	AC087379.2	ENSG00000254695	41.1113	78.8899	22.927	8.36692	10.9081	753.393	207	-2.33202	-1.39172	-3.17451	-4.62879	-4.24615	1.86377
lincRNA	LINC02398	ENSG00000256287	33.7113	87.0863	55.8479	35.1411	33.7161	765.949	228.667	-2.76194	-1.39273	-2.03367	-2.70202	-2.76174	1.744
lincRNA	AP000547.3	ENSG00000283633	49.3336	112.7	158.726	205.826	356.994	355.35	296.333	-2.58658	-1.39473	-0.900686	-0.525793	0.268679	0.262021
lincRNA	AL359715.2	ENSG00000260645	139.778	56.35	82.3022	212.52	121.973	85.3845	148.333	-0.0857008	-1.39636	-0.84984	0.518755	-0.282282	-0.796797
lincRNA	AL691403.2	ENSG00000273565	5.75558	1.02454	5.29085	0.0836692	2.97495	6.27827	2.7	1.092	-1.39798	0.970541	-5.01212	0.139906	1.21741
lincRNA	AC025166.1	ENSG00000274798	0.0822226	1.02454	1.17575	0.0836692	0.99165	8.78958	2.7	-5.03728	-1.39798	-1.19938	-5.01212	-1.44506	1.70284
lincRNA	LINC02557	ENSG00000225413	0.0822226	1.02454	4.11511	1.67338	0.099165	7.53393	2.7	-5.03728	-1.39798	0.607971	-0.69019	-4.76698	1.48044
lincRNA	AL031587.4	ENSG00000273214	0.0822226	1.02454	0.0587873	0.836692	0.099165	8.78958	2.7	-5.03728	-1.39798	-5.52131	-1.69019	-4.76698	1.70284
lincRNA	AC092336.1	ENSG00000249166	0.822226	1.02454	0.587873	1.67338	0.099165	7.53393	2.7	-1.71535	-1.39798	-2.19938	-0.69019	-4.76698	1.48044
lincRNA	AC136628.1	ENSG00000250674	0.0822226	1.02454	2.35149	0.0836692	1.9833	7.53393	2.7	-5.03728	-1.39798	-0.199384	-5.01212	-0.445057	1.48044
lincRNA	AC007463.1	ENSG00000226506	2.46668	57.3745	65.2539	23.4274	255.846	210.95	151.333	-5.93902	-1.39925	-1.21359	-2.69146	0.757544	0.479171
lincRNA	LINC02290	ENSG00000258502	36.178	33.81	66.4296	49.3649	34.7077	218.484	89.3333	-1.30409	-1.40175	-0.427372	-0.855714	-1.36394	1.29026
lincRNA	AC092745.1	ENSG00000256101	28.7779	40.9818	47.6177	126.341	50.5741	154.445	108.333	-1.91244	-1.40242	-1.18591	0.221841	-1.09901	0.511621
lincRNA	AL031123.2	ENSG00000261211	63.3114	16.3927	40.5632	7.53023	24.7912	120.543	43.3333	0.546988	-1.40242	-0.0953051	-2.52471	-0.805646	1.476
lincRNA	AL445465.2	ENSG00000238156	3.2889	8.19636	0.587873	0.836692	6.94155	71.5723	21.6667	-2.7198	-1.40242	-5.20383	-4.69464	-1.64215	1.72392
lincRNA	AC090844.2	ENSG00000264968	68.2448	31.7609	40.5632	36.8145	44.6242	205.927	84.3333	-0.305384	-1.40885	-1.05593	-1.19583	-0.918275	1.28796
lincRNA	AC131009.2	ENSG00000256955	31.2446	18.4418	14.1089	10.877	40.6576	116.776	49	-0.649175	-1.4098	-1.79617	-2.1715	-0.269255	1.25289
lincRNA	AC008883.2	ENSG00000251054	7.40004	6.14727	3.52724	12.5504	7.9332	32.647	16.3333	-1.14222	-1.4098	-2.21121	-0.380087	-1.04184	0.999132
lincRNA	AC138035.2	ENSG00000250765	103.601	109.626	188.119	256.028	178.497	487.194	291.333	-1.49164	-1.41008	-0.631023	-0.18637	-0.706771	0.741825
lincRNA	LINC01481	ENSG00000257613	28.7779	11.27	9.40596	22.5907	26.7745	45.2036	30	-0.0600003	-1.41248	-1.67331	-0.409234	-0.1641	0.591474
lincRNA	AC022182.1	ENSG00000254777	257.357	257.161	233.385	266.068	366.91	1715.22	684.667	-1.41163	-1.41273	-1.55269	-1.36361	-0.899974	1.32492
lincRNA	AL139280.1	ENSG00000227338	0.0822226	1.02454	0.0587873	0.0836692	0.099165	10.0452	2.73333	-5.05498	-1.41568	-5.53901	-5.02982	-4.78469	1.87778
lincRNA	AC005552.1	ENSG00000264174	0.0822226	1.02454	0.587873	0.0836692	0.099165	10.0452	2.73333	-5.05498	-1.41568	-2.21709	-5.02982	-4.78469	1.87778
lincRNA	LINC02230	ENSG00000251543	0.0822226	1.02454	0.587873	0.0836692	0.099165	10.0452	2.73333	-5.05498	-1.41568	-2.21709	-5.02982	-4.78469	1.87778
lincRNA	AC005393.1	ENSG00000276445	6.57781	10.2454	8.81809	48.5282	3.9666	25.1131	27.3333	-2.05498	-1.41568	-1.63212	0.828161	-2.78469	-0.122222
lincRNA	LINC00621	ENSG00000262619	2030.9	2020.4	1267.45	9424.5	3028.5	2350.59	5396.67	-1.40995	-1.41743	-2.09014	0.804348	-0.833466	-1.19905
lincRNA	LY6E-DT	ENSG00000247317	29.6001	61.4727	18.2241	11.7137	77.3487	503.517	164.333	-2.47295	-1.41861	-3.17271	-3.81036	-1.08718	1.61542
lincRNA	AC010273.2	ENSG00000250237	11.5112	9.2209	5.87873	7.53023	14.8747	62.7827	24.6667	-1.09953	-1.41958	-2.06899	-1.7118	-0.729697	1.3478
lincRNA	LINC00974	ENSG00000226629	4.93336	8.19636	3.52724	0.836692	6.94155	72.828	22	-2.15686	-1.42445	-2.64089	-4.71666	-1.66417	1.72699
lincRNA	AL160412.1	ENSG00000277270	109.356	68.6445	170.483	307.066	86.2735	124.31	184.333	-0.753283	-1.4251	-0.112688	0.736232	-1.09533	-0.568377
lincRNA	AC015712.1	ENSG00000232386	8.22226	12.2945	1.17575	0.0836692	11.8998	109.242	33.0333	-2.00632	-1.42591	-4.81227	-2	-1.47299	1.72553
lincRNA	C2orf48	ENSG00000163009	463.736	453.873	320.391	1286	926.201	1492.97	1220	-1.39551	-1.42652	-1.92898	0.0760054	-0.397484	0.291307
lincRNA	AL021920.1	ENSG00000279151	0.822226	8.19636	8.23022	0.0836692	7.9332	72.828	22.0333	-4.74401	-1.42663	-1.42069	-2	-1.47371	1.7248
lincRNA	AL356108.1	ENSG00000236230	68.2448	367.812	75.2477	238.457	144.781	3185.6	989.333	-3.85767	-1.42749	-3.71674	-2.05273	-2.77259	1.68703
lincRNA	LINC00937	ENSG00000226091	1124.81	738.697	1051.7	2269.95	1335.75	2387	1987	-0.820916	-1.42754	-0.917863	0.192067	-0.572939	0.264606
lincRNA	AC010099.4	ENSG00000237764	148.823	784.801	222.804	1629.04	2788.52	1978.91	2111.67	-3.82671	-1.42798	-3.24454	-0.37436	0.401117	-0.0936751
lincRNA	AC010745.4	ENSG00000232444	0.822226	4.09818	1.17575	0.0836692	11.8998	26.3687	11.0333	-3.74619	-1.42881	-3.23022	-2	0.109069	1.25696
lincRNA	LINC01629	ENSG00000258602	13.1556	18.4418	4.70298	4.18346	14.8747	161.979	49.6667	-1.9166	-1.4293	-3.40063	-3.56951	-1.73941	1.70546
lincRNA	AC013402.1	ENSG00000230690	4.11113	7.17181	0.0587873	3.34677	4.95825	61.5271	19.3333	-2.23348	-1.43068	-2	-2.53025	-1.96319	1.67013
lincRNA	AF064858.3	ENSG00000237721	2.46668	7.17181	7.05447	5.85685	3.9666	59.0158	19.3333	-2.97045	-1.43068	-1.45448	-1.72289	-2.28512	1.61001
lincRNA	LINC01780	ENSG00000232650	12.3334	50.2027	55.8479	43.508	79.332	344.049	135.333	-3.45588	-1.43068	-1.27694	-1.63716	-0.770542	1.3461
lincRNA	LINC02202	ENSG00000245812	328.89	67.62	287.47	189.093	108.09	267.454	182.667	0.848394	-1.43369	0.654197	0.0498788	-0.756982	0.55008
lincRNA	AL158801.2	ENSG00000258413	55.0892	26.6382	26.4543	46.8548	25.7829	168.258	72	-0.386229	-1.4345	-1.4445	-0.619801	-1.48158	1.2246
lincRNA	AC099520.1	ENSG00000251574	340.402	2187.4	383.881	3453.03	7426.47	7723.53	5922.33	-4.12086	-1.43695	-3.94744	-0.778303	0.32651	0.383095
lincRNA	AP001007.2	ENSG00000255475	8.22226	9.2209	5.87873	5.85685	1.9833	82.8732	25	-1.60432	-1.43895	-2.08835	-2.09373	-3.65595	1.72898
lincRNA	AC141002.1	ENSG00000271973	4.11113	3.07363	5.29085	10.0403	7.9332	6.27827	8.33333	-1.01936	-1.43895	-0.655393	0.268838	-0.0709908	-0.408526
lincRNA	AC026726.1	ENSG00000249483	14.8001	3.07363	7.64235	5.85685	6.94155	13.8122	8.33333	0.828639	-1.43895	-0.124878	-0.508769	-0.263636	0.728977
lincRNA	AC006116.9	ENSG00000267606	61.667	40.9818	33.5087	121.32	56.524	165.746	111.333	-0.852316	-1.44183	-1.73228	0.123937	-0.977949	0.574092
lincRNA	AC019118.2	ENSG00000236760	13.9778	40.9818	17.6362	76.9757	51.5658	238.574	111.333	-2.99367	-1.44183	-2.65828	-0.53241	-1.1104	1.09955
lincRNA	LINC01504	ENSG00000225434	98.6671	51.2272	41.739	26.7742	24.7912	454.547	139.667	-0.501346	-1.447	-1.74252	-2.38307	-2.49408	1.70244
lincRNA	AC004704.1	ENSG00000249815	43.578	345.272	156.374	70.2822	916.285	2281.52	941.667	-4.43354	-1.44748	-2.59021	-3.74399	-0.0394207	1.27671
lincRNA	AL049765.1	ENSG00000232465	10.6889	18.4418	2.35149	22.5907	19.833	130.588	50.3333	-2.2354	-1.44853	-4.41987	-1.15579	-1.34361	1.37544
lincRNA	AC091132.5	ENSG00000267198	1063.14	469.241	782.459	1929.41	662.422	1096.19	1282.33	-0.270442	-1.45037	-0.712685	0.589391	-0.952948	-0.226278
lincRNA	AC048337.1	ENSG00000258435	78.9337	37.9082	57.0237	39.3245	61.4823	253.642	103.667	-0.393239	-1.45137	-0.86232	-1.39845	-0.753709	1.29084
lincRNA	AP005328.2	ENSG00000272461	11.5112	50.2027	27.0421	97.893	130.898	204.672	137.333	-3.57658	-1.45185	-2.3444	-0.488404	-0.069241	0.57563
lincRNA	AC239800.2	ENSG00000232721	43.578	17.4173	8.81809	44.3447	41.6493	60.2714	47.6667	-0.129381	-1.45246	-2.43444	-0.104219	-0.194689	0.338493
lincRNA	AC104964.1	ENSG00000253641	27.1335	29.7118	30.5694	113.79	37.6827	87.8958	81.3333	-1.58377	-1.45281	-1.41176	0.484457	-1.10994	0.111948
lincRNA	AC104561.1	ENSG00000253390	134.023	68.6445	94.0596	113.79	98.1733	413.11	188	-0.488253	-1.45352	-0.999085	-0.724357	-0.937329	1.13579
lincRNA	AC108062.1	ENSG00000251432	476.891	504.076	410.335	1211.53	509.708	2741.09	1381.67	-1.53468	-1.4547	-1.75153	-0.189579	-1.43867	0.988342
lincRNA	AP005671.1	ENSG00000266288	9.86671	7.17181	3.52724	17.5705	9.9165	35.1583	19.6667	-0.995111	-1.45534	-2.47914	-0.162594	-0.98785	0.838114
lincRNA	AC010201.2	ENSG00000271327	37.8224	35.8591	34.0966	113.79	107.098	64.0384	98.3333	-1.37844	-1.45534	-1.52805	0.210624	0.123182	-0.618744
lincRNA	AC068870.2	ENSG00000277782	42.7558	14.3436	40.5632	26.7742	37.6827	60.2714	39.3333	0.120366	-1.45534	0.0444196	-0.554911	-0.0618501	0.615721
lincRNA	AC093274.1	ENSG00000249359	101.134	21.5154	31.1573	17.5705	44.6242	139.378	59	0.777479	-1.45534	-0.921147	-1.74756	-0.402887	1.24021
lincRNA	AC112695.1	ENSG00000248511	35.3557	25.6136	27.63	67.7721	55.5324	92.9184	70.3333	-0.992265	-1.4573	-1.34797	-0.0535173	-0.340879	0.401756
lincRNA	AC004471.2	ENSG00000272682	23.8446	11.27	22.927	16.7338	26.7745	57.7601	31	-0.378608	-1.45978	-0.435218	-0.889499	-0.211406	0.897805
lincRNA	LINC01337	ENSG00000251221	27.9557	37.9082	48.7934	105.423	40.6576	183.326	104.333	-1.89999	-1.46062	-1.09644	0.014993	-1.3596	0.813208
lincRNA	RRS1-AS1	ENSG00000246145	55.0892	53.2763	65.8417	214.193	79.332	130.588	146.667	-1.4127	-1.46097	-1.15547	0.546372	-0.886566	-0.167518
lincRNA	AC246817.2	ENSG00000254319	2.46668	59.4236	363.893	2.51008	51.5658	547.465	163.667	-6.05205	-1.46165	1.15275	-6.02688	-1.66627	1.74201
lincRNA	AC073912.2	ENSG00000256299	13.1556	17.4173	55.26	91.1995	13.8831	26.3687	48	-1.86736	-1.46252	0.203202	0.925991	-1.7897	-0.864206
lincRNA	C2orf27B	ENSG00000186825	18.089	10.2454	61.7266	42.6713	8.92485	31.3914	28.3333	-0.64739	-1.46752	1.12339	0.590766	-1.6666	0.147867
lincRNA	AL162713.1	ENSG00000270522	4.93336	2.04909	3.52724	5.85685	4.95825	6.27827	5.66667	-0.199931	-1.46752	-0.683962	0.047624	-0.192669	0.147867
lincRNA	LINC01569	ENSG00000262468	74.0004	31.7609	47.6177	54.385	55.5324	179.559	88	-0.249971	-1.47025	-0.886006	-0.694294	-0.664174	1.02888
lincRNA	LINC02427	ENSG00000271538	220.357	71.7181	109.932	114.627	113.048	435.712	199.333	0.144657	-1.47477	-0.858569	-0.798238	-0.818246	1.12819
lincRNA	AC092783.1	ENSG00000229201	13.1556	22.54	5.87873	7.53023	2.97495	220.995	62.6667	-2.25202	-1.47521	-3.41412	-3.05693	-4.39676	1.81824
lincRNA	AL589745.2	ENSG00000276854	0.0822226	2.04909	0.0587873	1.67338	0.099165	18.8348	5.7	-6.11528	-1.47598	-6.59931	-1.76819	-5.84499	1.72437
lincRNA	AC010729.1	ENSG00000236106	397.957	38.9327	95.8233	121.32	85.2819	118.032	108.333	1.87714	-1.47642	-0.17703	0.163345	-0.345166	0.123695
lincRNA	AC011676.3	ENSG00000254197	13.9778	48.1536	19.3998	146.421	138.831	109.242	134	-3.26102	-1.47652	-2.78812	0.127891	0.0510967	-0.294706
lincRNA	AP005436.3	ENSG00000255516	6.57781	9.2209	12.9332	0.836692	11.8998	80.3619	25.6667	-1.96422	-1.47692	-0.988817	-4.93905	-1.10896	1.64662
lincRNA	FP475955.3	ENSG00000279998	298.468	74.7918	78.7749	167.338	164.614	325.215	208.333	0.518683	-1.47794	-1.40308	-0.316124	-0.339808	0.642498
lincRNA	AL133216.1	ENSG00000203496	20.5557	56.35	43.5026	136.381	67.4322	302.613	157.333	-2.93622	-1.48134	-1.85465	-0.206183	-1.22231	0.943648
lincRNA	AL592494.1	ENSG00000228826	4.11113	17.4173	2.93936	9.20362	3.9666	164.491	48.6667	-3.56533	-1.48242	-4.04936	-2.40266	-3.61696	1.757
lincRNA	AC010177.1	ENSG00000258254	0.822226	2.04909	0.0587873	0.0836692	0.099165	21.3461	5.73333	-2.80177	-1.48439	-6.60773	-6.09853	-5.8534	1.89653
lincRNA	LINC01970	ENSG00000265692	17.2668	9.2209	19.3998	17.5705	20.8246	45.2036	26	-0.590515	-1.49553	-0.42247	-0.565353	-0.320219	0.797925
lincRNA	LINC00919	ENSG00000260268	4.11113	3.07363	8.81809	1.67338	0.99165	28.8801	8.66667	-1.07594	-1.49553	0.0249891	-2.37271	-3.12757	1.73652
lincRNA	AC018692.1	ENSG00000279321	8.22226	6.14727	1.17575	15.8972	3.9666	36.414	17.3333	-1.07594	-1.49553	-3.8819	-0.12478	-2.12757	1.07094
lincRNA	AL450327.1	ENSG00000229495	6.57781	3.07363	1.76362	1.67338	1.9833	27.6244	8.66667	-0.39787	-1.49553	-2.29694	-2.37271	-2.12757	1.67239
lincRNA	AC021752.1	ENSG00000273674	316.557	181.344	175.186	298.699	289.562	1120.04	513.667	-0.698367	-1.5021	-1.55194	-0.782139	-0.826961	1.12465
lincRNA	AC087857.1	ENSG00000229642	4.11113	146.51	35.8602	51.8749	53.5491	1417.63	415	-6.65743	-1.50211	-3.53265	-3	-2.95418	1.7723
lincRNA	SLC2A1-AS1	ENSG00000227533	419.335	142.412	95.8233	428.387	288.57	514.818	404.333	0.0525594	-1.50548	-2.0771	0.0833681	-0.486623	0.348518
lincRNA	AC011718.1	ENSG00000276874	0.0822226	3.07363	0.0587873	0.0836692	0.099165	32.647	8.73333	-6.73085	-1.50659	-7.21488	-6.70569	-6.46056	1.90235
lincRNA	LINC01876	ENSG00000226383	1353.38	4170.92	4628.91	18181.3	8927.82	6056.02	11852	-3.13049	-1.50669	-1.35639	0.617327	-0.40875	-0.968688
lincRNA	AL390729.1	ENSG00000224167	16.4445	53.2763	13.5211	9.20362	43.6326	502.262	151.667	-3.20522	-1.50934	-3.48762	-4.04256	-1.79743	1.72754
lincRNA	AL162411.1	ENSG00000236924	1414.23	611.653	726.611	1706.02	2260.96	1147.67	1744.33	-0.30266	-1.51189	-1.26342	-0.0320446	0.374261	-0.60397
lincRNA	AC092375.2	ENSG00000260306	128.267	53.2763	166.956	240.967	60.4906	135.611	152.333	-0.248078	-1.51567	0.132235	0.661607	-1.33245	-0.167761
lincRNA	AL451069.1	ENSG00000226900	2.46668	10.2454	7.05447	0.836692	15.8664	89.1515	29.3333	-3.5719	-1.51756	-2.05593	-5.1317	-0.886566	1.60372
lincRNA	AL049836.2	ENSG00000259166	2.46668	9.2209	0.0587873	0.0836692	0.099165	99.1967	26.4	-3.4199	-1.51756	-2	-2	-2	1.90975
lincRNA	MIR1302-2HG	ENSG00000243485	91.2671	28.6873	140.502	89.5261	46.6075	116.776	82.3333	0.148618	-1.52107	0.771038	0.120832	-0.820913	0.504194
lincRNA	LINC00663	ENSG00000266904	253.246	80.939	189.883	161.482	175.522	410.599	232.333	0.124341	-1.52129	-0.291086	-0.524826	-0.404544	0.821534
lincRNA	AC008938.1	ENSG00000260072	2.46668	118.847	16.4604	7.53023	785.387	280.011	341.333	-7.11247	-1.52207	-4.37411	-5.50234	1.20222	-0.285698
lincRNA	FP475955.2	ENSG00000279751	274.624	23.5645	60.5509	138.891	0.099165	46.4592	67.7	2.02023	-1.52254	-0.161008	1.03672	-2	-0.543191
lincRNA	LINC00052	ENSG00000259527	24.6668	6.14727	1.76362	0.836692	14.8747	46.4592	17.6667	0.48154	-1.52301	-3.32442	-4.40019	-0.248164	1.39493
lincRNA	AC044839.5	ENSG00000255447	10.6889	19.4664	10.5817	21.754	28.7578	141.889	56	-2.38931	-1.52444	-2.40385	-1.36415	-0.961471	1.34126
lincRNA	AC090049.1	ENSG00000257863	7.40004	8.19636	12.9332	11.7137	2.97495	67.8053	23.6667	-1.67725	-1.5298	-0.871777	-1.01466	-2.99192	1.51854
lincRNA	LNCPRESS2	ENSG00000249152	41.9335	152.657	72.8962	374.838	537.474	419.389	441.333	-3.39569	-1.53157	-2.59795	-0.235601	0.284327	-0.0735811
lincRNA	LINC01933	ENSG00000254226	503.202	645.463	1483.79	1117.82	1279.23	3745.62	1869.67	-1.89357	-1.53437	-0.333493	-0.742092	-0.547507	1.00242
lincRNA	AC012313.8	ENSG00000269473	32.0668	11.27	24.1028	15.0605	13.8831	82.8732	32.6667	-0.0267379	-1.53533	-0.43862	-1.11705	-1.23449	1.34309
lincRNA	LINC02060	ENSG00000250156	217.89	59.4236	70.5447	104.587	80.3236	390.509	172.333	0.338398	-1.53609	-1.28859	-0.720504	-1.10131	1.18015
lincRNA	LINC01554	ENSG00000236882	27.1335	12.2945	16.4604	8.36692	4.95825	115.52	35.6667	-0.394503	-1.53656	-1.11557	-2.09181	-2.84667	1.6955
lincRNA	AP003059.2	ENSG00000255250	18.089	50.2027	69.369	20.0806	23.7996	488.45	145.667	-3.00949	-1.53683	-1.07031	-2.8588	-2.61366	1.74554
lincRNA	LINC02259	ENSG00000259783	74.8226	76.8409	103.466	167.338	105.115	455.803	223	-1.5755	-1.5371	-1.10789	-0.414274	-1.08508	1.03137
lincRNA	AC110597.1	ENSG00000260578	75.6448	14.3436	17.0483	55.2217	31.7328	33.9027	41.6667	0.860347	-1.53848	-1.28927	0.406342	-0.392919	-0.297495
lincRNA	LINC01094	ENSG00000251442	4.11113	55.3254	11.1696	5.85685	58.5073	523.608	161	-5.29138	-1.54105	-3.84941	-4.78079	-1.46037	1.70143
lincRNA	AC007402.1	ENSG00000231918	82.2226	993.808	93.4718	157.298	651.514	9844.33	2895	-5.13788	-1.54252	-4.95289	-4.20199	-2.1517	1.76573
lincRNA	AC022809.1	ENSG00000265984	135.667	22.54	22.3392	75.3023	21.8163	106.731	65.6667	1.04684	-1.54267	-1.55559	0.197533	-1.58975	0.700741
lincRNA	ZBTB20-AS5	ENSG00000242290	587.07	277.652	312.748	822.469	330.219	1397.54	809.667	-0.463797	-1.54405	-1.37233	0.0226327	-1.2939	0.787493
lincRNA	AL157400.1	ENSG00000225836	128.267	29.7118	75.2477	97.0563	60.4906	104.219	86.6667	0.565604	-1.54444	-0.20383	0.163345	-0.518765	0.266074
lincRNA	AL356234.2	ENSG00000230533	38.6446	122.945	42.9147	40.9979	56.524	1217.98	358.667	-3.2143	-1.54463	-3.0631	-3.12902	-2.66571	1.76378
lincRNA	RFX3-AS1	ENSG00000232104	2511.08	631.12	1156.35	2377.04	839.928	2306.64	1841.67	0.447295	-1.54503	-0.671439	0.368156	-1.13268	0.324779
lincRNA	AL136382.1	ENSG00000285210	17.2668	47.1291	42.9147	183.236	15.8664	223.506	137.667	-2.99511	-1.54649	-1.68164	0.412521	-3.11713	0.699137
lincRNA	AC009292.1	ENSG00000245719	27.9557	5.12272	2.93936	5.02015	12.8914	32.647	15	0.89818	-1.54998	-2.35139	-1.57916	-0.218548	1.12199
lincRNA	LINC01911	ENSG00000231040	0.822226	10.2454	0.0587873	3.34677	11.8998	92.9184	30	-5.18928	-1.54998	-2	-3.16412	-1.33403	1.631
lincRNA	LINC02509	ENSG00000250263	20.5557	6.14727	7.64235	5.02015	11.8998	45.2036	18	0.191538	-1.54998	-1.23591	-1.84219	-0.59706	1.32844
lincRNA	AC025175.1	ENSG00000272416	25.489	8.19636	12.3453	26.7742	17.8497	27.6244	24	0.0868411	-1.54998	-0.959069	0.157807	-0.427135	0.202909
lincRNA	AP002852.1	ENSG00000253633	23.8446	20.4909	4.70298	15.0605	47.5992	143.145	60	-1.3313	-1.54998	-3.67331	-1.9942	-0.334025	1.25444
lincRNA	AC100773.1	ENSG00000248990	2.46668	4.09818	3.52724	9.20362	0.99165	30.1357	12	-2.28239	-1.54998	-1.76642	-0.382761	-3.59706	1.32844
lincRNA	AC025165.4	ENSG00000269903	5.75558	3.07363	2.93936	11.7137	5.9499	8.78958	9	-0.644963	-1.54998	-1.61442	0.380199	-0.59706	-0.0341306
lincRNA	AL133368.2	ENSG00000258693	4.11113	4.09818	3.52724	15.0605	4.95825	16.3235	12	-1.54543	-1.54998	-1.76642	0.327732	-1.27513	0.443917
lincRNA	AC013452.2	ENSG00000259656	4.11113	4.09818	3.52724	15.0605	3.9666	17.5792	12	-1.54543	-1.54998	-1.76642	0.327732	-1.59706	0.550832
lincRNA	AC008759.2	ENSG00000267612	0.822226	2.04909	1.17575	4.18346	0.99165	15.0679	6	-2.86736	-1.54998	-2.35139	-0.520265	-2.59706	1.32844
lincRNA	AL121782.1	ENSG00000278153	4.11113	2.04909	5.87873	6.69354	5.9499	5.02262	6	-0.545427	-1.54998	-0.0294587	0.157807	-0.0120971	-0.256523
lincRNA	AL035420.3	ENSG00000277235	9.04449	1.02454	5.29085	1.67338	1.9833	6.27827	3	1.59208	-1.54998	0.818538	-0.842193	-0.59706	1.06541
lincRNA	HCG9	ENSG00000204625	2.46668	5.12272	2.93936	3.34677	12.8914	35.1583	15	-2.60432	-1.54998	-2.35139	-2.16412	-0.218548	1.2289
lincRNA	AC022784.8	ENSG00000279949	0.0822226	1.02454	1.17575	0.836692	3.9666	5.02262	3	-5.18928	-1.54998	-1.35139	-1.84219	0.40294	0.743477
lincRNA	LINC02315	ENSG00000251363	425.913	415.965	487.346	1572.98	1251.46	644.151	1218.33	-1.51628	-1.55037	-1.32189	0.368593	0.0387059	-0.919439
lincRNA	LINC00865	ENSG00000232229	1.64445	8.19636	4.11511	0.0836692	4.95825	84.1288	24.0333	-3.86936	-1.55198	-2.54603	-2	-2.27713	1.80756
lincRNA	AL359502.1	ENSG00000226134	1.64445	3.07363	0.587873	0.0836692	1.9833	31.3914	9.03333	-2.45765	-1.55531	-3.94168	-6.75442	-2.18736	1.79704
lincRNA	BX005019.1	ENSG00000259946	4.93336	2.04909	0.587873	9.20362	0.099165	8.78958	6.03333	-0.290386	-1.55797	-3.35938	0.609246	-5.92698	0.542839
lincRNA	FAM230C	ENSG00000279516	28.7779	56.35	24.1028	21.754	25.7829	560.022	166	-2.52815	-1.5587	-2.78391	-2.93183	-2.6867	1.7543
lincRNA	AL359715.1	ENSG00000233967	297.646	159.829	219.864	645.09	329.228	391.764	471.667	-0.664171	-1.56124	-1.10115	0.451733	-0.518682	-0.267782
lincRNA	LINC01776	ENSG00000226053	34.5335	77.8654	34.0966	31.7943	256.837	493.472	230	-2.73557	-1.56258	-2.75393	-2.85479	0.159221	1.10133
lincRNA	LINC00707	ENSG00000238266	167.734	233.596	239.852	435.08	371.869	1476.65	690.333	-2.04112	-1.56328	-1.52515	-0.666012	-0.8925	1.09696
lincRNA	AC093424.1	ENSG00000270457	0.822226	1.02454	2.35149	0.0836692	1.9833	8.78958	3.03333	-1.8833	-1.56592	-0.367328	-5.18006	-0.613001	1.53489
lincRNA	LINC01616	ENSG00000261340	6.57781	1.02454	4.11511	0.836692	0.099165	10.0452	3.03333	1.1167	-1.56592	0.440027	-1.85813	-4.93493	1.72754
lincRNA	AC008083.3	ENSG00000276454	0.0822226	1.02454	0.0587873	0.0836692	0.99165	10.0452	3.03333	-5.20522	-1.56592	-5.68926	-5.18006	-1.613	1.72754
lincRNA	AC064836.2	ENSG00000272966	1.64445	1.02454	0.0587873	0.0836692	3.9666	6.27827	3.03333	-0.883297	-1.56592	-5.68926	-5.18006	0.386999	1.04946
lincRNA	AC005280.2	ENSG00000284930	40.2891	17.4173	21.1634	5.02015	53.5491	119.287	51.6667	-0.358845	-1.56872	-1.28766	-3.36343	0.0516285	1.20713
lincRNA	ERVMER61-1	ENSG00000230426	227.757	950.778	1011.14	2014.76	1646.14	5538.69	2826.33	-3.63337	-1.57175	-1.48295	-0.488327	-0.779845	0.970614
lincRNA	PWAR6	ENSG00000257151	2188.77	1467.15	1785.96	6598.99	3660.18	1919.9	4369	-0.997185	-1.57429	-1.29061	0.594943	-0.255388	-1.18628
lincRNA	ZBTB20-AS2	ENSG00000241295	27.1335	12.2945	8.23022	36.8145	20.8246	56.5045	36.6667	-0.434396	-1.57645	-2.15547	0.0058038	-0.816177	0.623895
lincRNA	AC124254.1	ENSG00000264015	315.735	497.929	78.1871	2151.14	460.126	1798.1	1489	-2.23756	-1.58033	-4.25127	0.530755	-1.69424	0.272127
lincRNA	BX322234.2	ENSG00000233085	0.0822226	1.02454	0.587873	0.0836692	0.099165	11.3009	3.06667	-5.22099	-1.58169	-2.3831	-5.19583	-4.9507	1.88169
[truncated: 17,195 more rows]
